# Supplementary material for: Annual-to-millennial fluctuations in the physical properties of crystal-rich magma storage zones
Source: Commun Earth Environ. 2025 Nov 20;6(1):1033. doi: 10.1038/s43247-025-02982-y (PMC12738289; doi:10.1038/s43247-025-02982-y)
Supplement: Supplementary file 4 — Supplementary Data 1–4 [file 43247_2025_2982_MOESM4_ESM.xlsx]

## Sheet: Supplementary Data 1a
New and published whole-rock data used in this study. All major-element oxides are in wt.%, all trace elements are in ppm. Details of analytical conditions are provided in the Methods of the main Article
Reference	Type	Sample	Lat(N)	Long(W)	Age	SiO2	Al2O3	FeO	MgO	CaO	Na2O	K2O	TiO2	MnO	P2O5	Cr2O3	SO2	LOI	Zn	Cu	Co	Ni	Cr	V	Ba	Sc	U	Th	Pb	Nb	Zr	Y	Sr	Rb	Ga	La	Ce	Pr	Nd	Sm	Eu	Gd	Tb	Dy	Ho	Er	Tm	Yb	Lu
Geist et al., 2005	WR	1	-0.05	91.41		48.926	14.6768	11.7694	6.27435	10.7403	3.25707	0.559496	3.20711	0.189829	0.39964				100	95		54	103	371	91	46			1	19	236	35	376	5	24
Geist et al., 2005	WR	10	0.0088	91.3175		49.1833	14.243	11.8127	6.40438	11.1355	3.08765	0.517928	3.08765	0.189243	0.338645				98	100		40	56	382	116	30			0	17	205	31	392	5	20
Geist et al., 2005	WR	11	-0.001	91.325		49.179	14.3372	11.7541	6.28755	11.1934	3.10372	0.520625	3.09371	0.190228	0.340408				101	105		39	57	382	108	35			0	17	205	31	387	6	22
Geist et al., 2005	WR	12	-0.002	91.327		49.6476	14.5608	10.9677	6.65012	10.9578	3.15633	0.496278	3.0273	0.17866	0.35732				94	109		69	138	358	99	33			0	16	220	33	375	6	22
Geist et al., 2005	WR	13	-0.0058	91.3514		48.9233	14.359	11.9541	6.37955	11.2699	3.00865	0.513182	3.05897	0.191185	0.342121				98	99		43	63	385	125	36			0	17	207	31	391	5	26
Geist et al., 2005	WR	14	-0.0058	91.3514		49.3444	14.1214	12.2453	5.83014	10.4801	3.27819	0.605205	3.46984	0.201735	0.423643				106	122		39	28	395	131	37			0	20	249	37	376	7	22
Geist et al., 2005	WR	15	-0.0079	91.3462		48.7123	14.434	11.1998	6.4983	11.2697	3.6135	0.53903	2.98463	0.179677	0.568976				93	108		49	59	359	127	40			0	17	209	31	388	7	21
Geist et al., 2005	WR	16	-0.0053	91.3487		48.7557	14.5088	11.728	6.08564	11.0025	3.38539	0.574307	3.28463	0.191436	0.483627				94	51		40	60	372	125	34			1	20	241	33	389	5	20
Geist et al., 2005	WR	17	-0.0055	91.3395		49.4093	14.0368	12.2547	5.57669	10.1922	3.62435	0.630757	3.62435	0.20024	0.450541				108	107		33	54	390	125	34			0	20	272	41	376	6	23
Geist et al., 2005	WR	18	-0.0055	91.3395		49.3199	14.3778	11.5063	6.08564	10.9824	3.30479	0.574307	3.25441	0.191436	0.403023				94	90		43	61	381	122	33			0	19	238	35	385	5	22
Geist et al., 2005	WR	19	-0.0055	91.3395		49.5036	14.2112	11.9045	5.75669	10.4503	3.38983	0.601745	3.5503	0.200582	0.431251				96	92		34	54	388	124	32			0	21	258	38	376	6	23
Geist et al., 2005	WR	2	0.0028	91.3619		49.1301	14.405	11.691	6.13381	10.9355	3.39994	0.536833	3.20111	0.188886	0.377771				103	88		47	48	376	112	49			0	18	224	34	384	5	21
Geist et al., 2005	WR	20	0.003	91.361		49.1792	14.4305	11.4512	6.34374	11.2383	3.20227	0.506688	3.0908	0.192542	0.364816				93	74		56	71	352	98	35			0	17	218	32	388	6	24
Geist et al., 2005	WR	21	0.0032	91.3612		49.0481	14.0627	12.471	6.0139	10.6779	3.26383	0.543971	3.33434	0.201471	0.382794				103	112		46	44	390	118	36			0	17	238	36	389	5	25
Geist et al., 2005	WR	22	0.003	91.361		49.1989	14.1148	11.2148	6.69235	12.0868	2.99128	0.405597	2.80876	0.192659	0.294058				87	153		55	255	378	90	39			0	13	180	33	317	4	20
Geist et al., 2005	WR	23	0.003	91.361		49.0043	17.4253	9.35785	6.30969	12.3755	2.45885	0.304816	2.37757	0.142248	0.243853				70	82				272	83	28				11	154	23	382	3	19
Geist et al., 2005	WR	24	0.006	91.359		49.1272	17.0144	10.4234	4.91573	11.4165	3.19021	0.491573	2.90931	0.170546	0.341091				89	89		50	63	334	108	30			2	15	211	32	415	6	20
Geist et al., 2005	WR	25	0.008	91.357		49.2566	16.5453	9.87925	6.05728	12.0247	2.9039	0.379204	2.51472	0.159665	0.279413				78	98		60	139	316	89	36			0	14	173	28	390	5	22
Geist et al., 2005	WR	26	0.008	91.3573		48.8449	14.7449	11.8622	6.20731	11.4002	3.03335	0.4319	2.97308	0.19084	0.31137				98	130		47	61	361	112	40			0	15	192	30	370	5	22
Geist et al., 2005	WR	27	0.008	91.357		49.3878	14.2714	11.6218	6.13208	10.9193	3.26174	0.521879	3.31192	0.190686	0.381373				99	121		76	68	378	106	36			0	17	231	36	371	6	22
Geist et al., 2005	WR	28	0.0086	91.3568		49.1205	14.3314	11.8729	6.22626	11.0234	3.21807	0.4997	3.15811	0.189886	0.359784				99	108		54	63	364	106	37			0	16	222	34	379	5	19
Geist et al., 2005	WR	29	0.012	91.3539		49.1821	16.7265	10.3032	5.24636	11.4502	3.15181	0.488729	2.93238	0.169559	0.349092				128	94		45	84	316	96	32			0	16	214	32	410	5	24
Geist et al., 2005	WR	3	0.02	91.37	1982	49.0769	15.6172	10.4481	6.38659	11.8252	3.02365	0.439078	2.70432	0.169644	0.30935				87	100		52	118	310	88	46			0	15	189	29	391	5	21
Geist et al., 2005	WR	30	0.012	91.3539	1982	49.0098	15.5926	10.5057	6.29335	11.9031	3.02604	0.442344	2.74455	0.170906	0.311652				86	102		143	131	324	94	38			0	15	188	30	390	5	20
Geist et al., 2005	WR	31	0.0057	91.3657		48.9168	14.2929	12.0461	6.37914	11.2036	3.07924	0.521565	3.02909	0.190572	0.341023				98	101		47	63	359	107	37			2	18	208	31	386	5	23
Geist et al., 2005	WR	32	0.0025	91.3665		49.4235	16.4239	9.7593	5.78479	11.7516	3.13511	0.46521	2.7407	0.171926	0.343851				92	111				319	99	38				16	202	31	407	5	21
Geist et al., 2005	WR	33	0.003	91.367		48.9413	15.4015	10.5673	6.55214	11.8258	2.94646	0.409509	2.85657	0.179784	0.319616				91	113		60	211	335	82	39			0	14	194	32	364	4	19	13.9	35.4	5.3	25.5	6.72	2.23	7.17	1.12	6.38	1.23	3.21	0.44	2.67	0.41
Geist et al., 2005	WR	34	0.003	91.367		49.3385	14.2814	12.0064	5.96312	10.6735	3.35739	0.561235	3.21708	0.190419	0.410904				105	104		43	67	380	105	34			0	19	252	38	373	7	24
Geist et al., 2005	WR	35	0.003	91.367		49.1696	14.2426	12.159	6.05939	10.8304	3.27126	0.543533	3.14041	0.191243	0.392552				100	84		112	77	361	108	36			0	18	236	37	373	4	23
Geist et al., 2005	WR	36	0.003	91.366		49.2156	14.4051	11.7258	6.11247	10.9719	3.27017	0.529747	3.18867	0.193562	0.387123				98	79		44	57	362	107	37			0	16	233	35	384	6	19
Geist et al., 2005	WR	37	0.003	91.366		48.9366	14.4441	11.9444	6.04778	10.8054	3.42707	0.55438	3.25572	0.191513	0.393106				100	76		46	45	373	121	35			0	19	235	36	388	7	21
Geist et al., 2005	WR	38	0.003	91.366	20 ± 22 ka	48.9209	14.5484	11.6807	6.38489	11.1211	3.26739	0.489608	3.05755	0.179856	0.34972				93	109		56	52	367	82	40			0	17	213	32	387	5	24
Geist et al., 2005	WR	39	0.0084	91.3607		48.9162	14.0639	13.2876	5.20214	9.8397	3.59915	0.645226	3.7403	0.211715	0.494001				111	95		30	32	395	122	35			0	23	279	42	379	7	24
Geist et al., 2005	WR	4	0.03	91.33		49.2285	14.2585	11.6633	6.12224	10.8918	3.44689	0.571142	3.23647	0.190381	0.390782				102	76		34	62	366	94	39			0	19	236	36	380	7	24
Geist et al., 2005	WR	40	0.0084	91.3607		48.8303	14.3432	12.0567	6.02308	10.9876	3.21795	0.57161	3.36615	0.201122	0.402244				100	113		73	75	376	81	36			0	19	231	35	387	7	23
Geist et al., 2005	WR	41	0.0097	91.3618		48.9487	14.3272	12.0044	6.40769	11.2135	3.03364	0.510613	3.02363	0.190228	0.340408				96	97		83	70	360	84	39			0	17	207	31	388	6	21
Geist et al., 2005	WR	42	0.0172	91.3642		49.5959	14.4272	11.8812	5.76884	10.5173	3.3239	0.666801	3.18246	0.191958	0.444534				105	104		53	45	355	110	39			2	21	265	39	382	6	25
Geist et al., 2005	WR	43	0.017	91.364	173 ± 20 ka	49.3598	14.0942	12.2089	5.8272	10.7773	3.18581	0.574655	3.37736	0.191552	0.403266				102	116		100	82	374	96	40			0	19	238	37	353	4	26
Geist et al., 2005	WR	44	0.017	91.364		49.007	15.6169	10.8526	6.13842	11.6249	3.01906	0.421264	2.81846	0.170512	0.330993				93	113		107	140	312	95	33			2	15	201	34	356	3	21
Geist et al., 2005	WR	45	0.0167	91.3648		50.2018	14.0464	12.4117	5.08577	9.44501	3.58224	0.817356	3.5116	0.211907	0.686176				121	93		719	138	352	151	31			0	29	385	58	349	10	27	27.4	70	10.3	48.3	12.2	3.69	12.7	1.93	11.01	2.12	5.57	0.75	4.67	0.71
Geist et al., 2005	WR	46	0.0167	91.3648		49.3314	14.5453	11.5546	6.14474	11.2994	2.93968	0.459324	3.16423	0.193937	0.367459				98	105		56	81	339	102	34			0	17	223	36	361	3	24
Geist et al., 2005	WR	47	0.016	91.365		49.1709	14.4793	11.8099	6.1274	11.0819	3.05359	0.475228	3.2457	0.182002	0.374115				94	101		89	107	340	104	35			0	16	229	35	370	4	21
Geist et al., 2005	WR	48	0.0163	91.3656		48.781	14.4453	11.6315	6.58269	11.3978	3.10849	0.446973	3.06786	0.193011	0.345388				97	86		237	140	323	97	39			0	15	215	33	372	5	21
Geist et al., 2005	WR	49	0.016	91.366		48.7904	14.3119	12.2078	6.13946	11.0185	3.24253	0.477739	3.24253	0.193129	0.376093				95	114		132	117	348	97	37			1	17	228	37	355	3	22
Geist et al., 2005	WR	5	0.0309	91.323		49.1632	14.2758	12.0243	6.13668	10.8189	3.26758	0.537956	3.19785	0.189281	0.388524				96	73		32	70	368	114	35			2	19	234	36	380	7	23
Geist et al., 2005	WR	50	-0.0416	91.3885		48.8339	14.2466	12.249	6.27662	11.1945	3.0724	0.517136	3.0724	0.192659	0.344758				97	106		145	75	359	123	34			1	18	209	31	388	5	24
Geist et al., 2005	WR	51	-0.042	91.3885		49.5004	14.1112	12.2136	5.73332	10.4472	3.3007	0.635914	3.44201	0.191784	0.423943				105	117		48	52	378	123	36			0	21	247	38	381	6	24
Geist et al., 2005	WR	52	-0.042	91.3885		49.0164	16.2817	10.0979	6.12327	12.0145	2.90528	0.453949	2.63291	0.161404	0.312721				82	115		339	215	312	80	31			0	14	187	28	396	6	21
Geist et al., 2005	WR	53	-0.0633	91.4083		49.3422	14.412	11.861	6.20669	11.0676	2.94265	0.492116	3.12343	0.190821	0.361555				101	121		123	97	362	101	36			0	17	220	33	379	4	26
Geist et al., 2005	WR	54	-0.05	91.41		49.1964	14.4344	11.9883	6.01435	10.6742	3.23461	0.576165	3.28515	0.192055	0.404326				99	96		102	115	373	113	33			0	20	241	37	373	7	23	18.5	46.2	6.7	31.3	7.88	2.53	8.16	1.27	7.14	1.38	3.62	0.5	3.04	0.46
Geist et al., 2005	WR	55	-0.051	91.39		48.8816	14.1456	12.6749	5.65826	10.5199	3.32959	0.592381	3.55428	0.204269	0.439179				107	126		48	36	399	131	38			4	20	254	39	377	5	25	20.1	50.1	7.3	34	8.57	2.78	8.91	1.37	7.71	1.48	3.89	0.54	3.22	0.49
Geist et al., 2005	WR	56	-0.051	91.38		48.8267	14.5433	11.9347	6.31484	11.0988	3.1121	0.493504	3.12217	0.191359	0.362574				94	123		74	89	363	105	37			0	17	220	33	380	5	24
Geist et al., 2005	WR	57	-0.052	91.37		49.3212	14.1064	12.4222	5.71604	10.3399	3.35817	0.602225	3.50107	0.204144	0.428703				104	92		157	100	395	121	36			0	20	252	38	363	6	25
Geist et al., 2005	WR	58	-0.052	91.37		49.3317	14.1555	12.3228	5.72094	10.4698	3.29081	0.648036	3.44269	0.192386	0.425273				103	112		40	53	382	117	36			0	19	245	37	378	4	24
Geist et al., 2005	WR	59	-0.06	91.41	1.8 ± 0.8 ka	49.2062	15.2733	10.7416	6.45096	11.4349	2.98432	0.472267	2.91399	0.180868	0.34164				98	118		73	130	332	95	37			1	16	205	32	380	5	20	15.8	39.2	5.7	26.8	6.88	2.26	7.15	1.1	6.22	1.19	3.12	0.42	2.56	0.39
Geist et al., 2005	WR	6	0.0311	91.323		48.916	14.5407	11.5761	6.32248	11.0114	3.2167	0.54452	3.2772	0.201674	0.393264				104	228		37	66	370	115	31			1	18	232	35	376	5	20
Geist et al., 2005	WR	60	-0.06	91.41		49.0441	17.2268	10.7567	4.71926	11.4912	3.03884	0.402495	2.86778	0.171061	0.281747				93	121		54	37	359	85	30			0	16	173	28	389	4	24
Geist et al., 2005	WR	61	-0.06	91.41		47.9185	15.5582	11.9771	7.30264	9.78032	3.16983	0.571772	3.16983	0.18056	0.371151				112	46		150	224	342	173	32			1	24	193	33	378	8	24
Geist et al., 2005	WR	62	-0.06	91.41		48.5081	17.1939	7.77368	9.48009	12.7133	2.15547	0.249476	1.60663	0.129728	0.189602				56	58		207	641	204	34	34			0	9	118	18	359	5	19
Geist et al., 2005	WR	63	-0.08	91.41		48.7035	14.3881	12.8847	5.62002	10.6851	3.19847	0.48431	3.50116	0.201796	0.332963				109	144		132	73	434	110	38			3	19	204	35	354	6	23	38.7	27.5	22.5	16.4	17	4.66	4.88	4.29	3.9	3.96	2.34	1.93	1.66	1.65
Geist et al., 2005	WR	64	0.12	91.42		49.1102	16.7566	9.978	5.59888	11.5877	3.21936	0.4999	2.74945	0.159968	0.339932				85	88		163	142	311	81	36			0	16	213	32	409	5	24
Geist et al., 2005	WR	65	0.12	91.42		49.3542	14.1473	12.1695	5.77195	10.333	3.48133	0.605449	3.49142	0.201816	0.443996				103	117		325	68	391	135	32			0	21	251	40	379	5	24
Geist et al., 2005	WR	66	0.12	91.42		49.0137	18.3839	9.16191	4.86633	11.9555	3.18414	0.440573	2.53329	0.150195	0.310404				75	85		146	84	294	86	32			0	15	186	27	431	6	24
Geist et al., 2005	WR	67	0.12	91.42		48.9345	14.6763	11.9723	5.86047	10.5046	3.5183	0.572979	3.34741	0.201045	0.412143				101	97		46	62	364	117	33			2	19	240	36	383	6	24
Geist et al., 2005	WR	68	0.1386	91.3742		49.2579	15.3329	11.3819	5.6057	10.8303	3.32932	0.491376	3.19896	0.190533	0.381067				96	100		46	44	348	112	34			0	19	226	34	392	6	24
Geist et al., 2005	WR	69	0.1379	91.3768		48.7596	16.2364	11.2646	5.42557	11.1537	3.12626	0.453812	3.0355	0.181525	0.36305				97	99		110	54	338	106	33			3	19	218	34	404	5	24
Geist et al., 2005	WR	7	0.0266	91.3206		49.1744	14.0455	12.6057	5.72896	10.4712	3.44342	0.563834	3.3528	0.201369	0.412807				110	76		27	38	377	116	30			0	19	242	37	353	6	24
Geist et al., 2005	WR	70	0.1315	91.3523		48.8347	17.7653	9.96299	5.19156	11.7935	3.0109	0.40012	2.58077	0.160048	0.30009				81	73		56	68	287	103	32			0	14	191	29	415	4	22
Geist et al., 2005	WR	71	0.0803	91.2933		49.6723	16.8465	9.55742	5.61549	11.8863	2.94385	0.42343	2.58091	0.161307	0.312532				85	81		327	172	290	85	38			0	14	186	30	380	4	25
Geist et al., 2005	WR	72	0.0753	91.2905		49.0088	17.8014	9.40128	5.40649	12.1846	2.90348	0.400481	2.45294	0.15018	0.290348				78	84		82	121	289	81	35			0	13	178	27	396	4	21
Geist et al., 2005	WR	73	0.0753	91.2905		49.1907	13.7831	13.5418	5.16739	9.68131	3.5287	0.653463	3.75993	0.211119	0.482558				114	88		155	62	419	149	36			0	22	276	43	371	9	24
Geist et al., 2005	WR	74	0.0691	91.2944	< 1 ka	48.7771	18.0693	8.97474	5.74024	12.4289	2.8851	0.389338	2.31606	0.139762	0.279525				71	76		83	178	270	78	31			0	13	172	27	420	4	23	12.5	31.5	4.7	22.1	5.69	1.96	6	0.94	5.27	1.01	2.65	0.37	2.19	0.33
Geist et al., 2005	WR	75	0.0672	91.2874	< 0.5 ka	48.9052	18.2007	8.8279	5.85554	12.3848	2.73457	0.366591	2.29862	0.13871	0.287328				70	78		72	205	273	82	35			0	13	170	27	418	3	21	15.2	38.1	5.6	26.2	6.63	2.16	6.86	1.07	6.03	1.15	3.03	0.42	2.53	0.39
Geist et al., 2005	WR	76	0.0608	91.2913		49.0759	14.5239	11.6814	6.17718	10.9582	3.23423	0.542387	3.22419	0.19084	0.391724				95	79		509	139	363	110	34			0	20	231	37	382	4	24
Geist et al., 2005	WR	77	0.0608	91.291		49.2357	14.5113	11.7759	6.07401	10.8005	3.18785	0.563154	3.2683	0.19107	0.392196				105	116		47	57	374	115	37			0	19	233	34	388	6	24
Geist et al., 2005	WR	78	0.1	91.3		48.3641	17.764	8.70132	7.07547	12.4849	2.67965	0.371337	2.1678	0.140506	0.250903				71	81		98	299	257	74	33			0	12	158	23	406	5	21
Geist et al., 2005	WR	79	0.1	91.3		49.2613	14.2044	12.3078	5.74965	10.3713	3.43382	0.598922	3.4438	0.199641	0.429227				101	123		42	48	402	110	32			2	20	254	39	373	5	24
Geist et al., 2005	WR	8	0.021	91.319		49.4016	14.2529	11.7295	6.03431	10.6623	3.44105	0.578496	3.30142	0.189507	0.408937				105	80		39	65	369	114	29			2	20	247	37	380	6	24
Geist et al., 2005	WR	80	0.09	91.3		49.4244	14.3157	11.783	6.06667	10.7118	3.29362	0.570628	3.25358	0.190209	0.390429				101	123		52	73	364	108	34			0	19	233	35	381	7	24
Geist et al., 2005	WR	81	0.09	91.3		49.399	14.6816	11.5327	6.16867	10.7778	3.2085	0.536406	3.12904	0.188735	0.377471				92	115		60	71	379	109	34			0	19	228	34	386	7	25
Geist et al., 2005	WR	82	0.09	91.3		49.5595	14.0268	12.7853	5.21626	9.67161	3.62435	0.680817	3.73448	0.210252	0.490589				115	95		32	46	420	145	33			0	21	283	44	363	7	23
Geist et al., 2005	WR	83	0.08	91.3		48.9659	14.3474	11.8876	6.30522	11.0341	3.24297	0.512048	3.14257	0.190763	0.371486				97	117		66	73	358	93	39			0	17	218	34	383	4	22
Geist et al., 2005	WR	84	0.08	91.3	< 0.5 ka	48.8353	15.1754	10.5268	7.90763	10.8967	2.93912	0.479856	2.72918	0.169949	0.339898				86	88		288	338	330	97	37			0	16	200	31	360	5	24	15.2	38.1	5.6	26.2	6.63	2.16	6.86	1.07	6.03	1.15	3.03	0.42	2.53	0.39
Geist et al., 2005	WR	85	0.0171	91.2178		48.929	13.9433	12.3215	5.67115	11.1689	3.24357	0.550796	3.53937	0.203998	0.428397				107	123		37	42	388	118	30			1	19	251	40	393	7	23
Geist et al., 2005	WR	86	0.02	91.22		49.0632	15.6998	10.3697	6.65264	11.562	3.00571	0.430819	2.71516	0.170324	0.330628				91	100		100	189	302	78	33			0	15	194	31	378	4	21
Geist et al., 2005	WR	9	0.0163	91.3166		49.2157	14.3171	11.7994	6.32431	11.16	3.04726	0.519532	3.08722	0.189829	0.339694				97	102		43	61	372	113	33			0	18	207	31	388	5	23
Geist et al., 2005	Gl	D3A	0.2667	91.4333		48.1901	15.0807	10.759	6.34714	11.5111	3.94064	0.561516	3.12845	0.17046	0.310839
Geist et al., 2005	Gl	D4A	0.19	91.4128		48.9144	13.46	13.6811	5.08645	9.66023	3.5585	0.774025	4.16164	0.201045	0.502614
Geist et al., 2005	Gl	D4B	0.19	91.4128		49.0752	13.6711	13.3394	5.02614	9.85123	3.5384	0.743868	4.07117	0.211098	0.472457
Geist et al., 2005	Gl	D4C	0.19	91.4128		49.2199	13.6487	13.1253	5.05284	9.97484	3.46251	0.724711	4.18722	0.211374	0.392552
Geist et al., 2005	Gl	D4E	0.19	91.4128		48.8428	14.0467	12.2132	5.61066	10.6803	3.58681	0.671275	3.63691	0.2104	0.500952
Geist et al., 2005	Gl	D4F	0.19	91.4128		48.7753	13.6218	13.2202	5.0793	10.0181	3.61373	0.722746	4.19594	0.240915	0.511945
Handley et al., (2011)	WR	W953			1982	48.752	15.5938	10.6415	6.43761	11.8141	3.05205	0.424458	2.78929	0.161698	0.333503			-0.64	87.4	121		70	127	287	60.6	37.6	0.3	0.95	1.2	13.8	194	31.6	376	4.86	18.4	13.1	33.9	4.96	22.5	5.89	2	6.37	0.99	5.61	1.1	2.88		2.34	0.33
Peterson et al., (2017)	Gl	D3a	0.27	91.43		49.1904	14.6736	11.3849	6.11485	11.4151	3.11777	0.522981	3.03731	0.181032	0.362064										55.0504		0.3581	0.9846	1.785	16.5052	228.494	31.9168	381.852	5.6781		14.3924	36.1482		24.3693	6.4207	1.9359	6.829		5.9788		3.2925		2.7326
Peterson et al., (2017)	Gl	D3a-2	0.27	91.43		48.8549	14.4814	11.3411	6.28063	11.5012	3.22032	0.520052	3.23032	0.190019	0.380038										66.48		0.382	1.01	1.37	18.34	232.21	32.59	391.62	6.76		15.18	40.94	5.78	26.65	6.8	2.39	7.28	1.13	6.53	1.22	3.16	0.43	2.77	0.39
Peterson et al., (2017)	Gl	D4a	0.19	91.41		48.95	13.28	13.81	4.9	9.59	3.67	0.74	4.3	0.23	0.53										85.8537		0.6116	1.5163	1.9228	26.9698	348.047	44.3709	361.993	10.1489		21.9666	59.3694	8.22	37.1913	9.2496	3.1334	9.8653	1.53	8.7207	1.63	4.273	0.58	3.7715	0.54
Peterson et al., (2017)	Gl	D4e	0.19	91.41		49.0651	13.8586	12.2888	5.37946	11.3089	3.31967	0.629937	3.49965	0.189981	0.459954										65.3289		0.4539	1.2619	1.8253	20.6707	290.21	37.6285	364.43	7.0773		17.7609	44.6224		29.1668	7.283	2.46	7.9125		7.2362		3.8514		3.2357
Stock et al., 2018	Gl	17MMSG39_cpx10_g1			2015	49.9493	13.8458	12.4511	5.43154	9.79849	3.49758	0.666424	3.57356	0.255457	0.51965	0.111738
Stock et al., 2018	Gl	17MMSG39_cpx13_g1			2015	50.0626	13.5888	12.0198	5.84918	10.0986	3.52029	0.68121	3.5208	0.180946	0.477658
Stock et al., 2018	Gl	17MMSG39_cpx22_g1			2015	49.3852	13.859	12.6443	5.61767	10.0841	3.45692	0.659597	3.57176	0.165262	0.474208		0.819568
Stock et al., 2018	Gl	17MMSG39_cpx24_g2			2015	49.4212	13.8406	12.428	5.61899	10.3814	3.33828	0.621402	3.53221	0.218856	0.534625	0.172727	0.471637
Stock et al., 2018	Gl	17MMSG39_cpx3_g1			2015	50.4707	13.4336	12.1636	5.87718	9.82109	3.51339	0.645536	3.43875	0.207931	0.423042	0.525895
Stock et al., 2018	Gl	17MMSG39_cpx3_g2			2015	50.4786	13.5013	12.1186	5.95902	9.77549	3.21981	0.602692	3.5143	0.276396	0.502277	0.516388
Stock et al., 2018	Gl	17MMSG39_cpx5_g1			2015	49.774	13.7002	12.2385	6.01628	10.6585	2.90147	0.472906	3.5601	0.197255	0.44003	0.466489
Stock et al., 2018	Gl	17MMSG39d_1-1			2015	49.5621	14.0096	12.4954	5.65816	9.97785	3.38522	0.615532	3.66373	0.0802239	0.484548		0.676114		132.26			37.85		362.453	76.2806		0.502858	1.38419	1.52366	19.4477	278.823	38.0044	361.596	7.95801		19.3354	49.4477	6.90603	32.366	8.52161	2.72757	8.57943	1.30042	7.73858	1.53412	4.0797	0.527223	3.34753	0.481565
Stock et al., 2018	Gl	17MMSG39d_1-2			2015	49.2508	13.4784	12.729	5.94333	9.92904	3.48642	0.674251	3.70309	0.256632	0.480698	0.393475	0.289713
Stock et al., 2018	Gl	17MMSG39d_1-3			2015	49.7396	14.0496	12.2704	5.5891	10.1026	3.10999	0.68577	3.60784	0.243406	0.508483	0.335192	0.595973		135.313			40.7476		383.726	78.6249		0.508177	1.45196	1.54274	20.1534	292.019	40.0149	379.48	8.42301		19.7107	50.1366	7.1298	33.217	8.72881	2.79525	8.63195	1.35179	8.13915	1.56174	4.20429	0.554016	3.59916	0.508565
Stock et al., 2018	Gl	17MMSG39d_2-1			2015	49.4524	14.0127	12.4124	5.52353	10.0281	3.46912	0.713724	3.50742	0.360404	0.45641	0.585273	0.579111
Stock et al., 2018	Gl	17MMSG39d_2-2			2015	49.5342	13.8938	12.4011	5.6262	10.0321	3.48149	0.664423	3.52817	0.247657	0.545163		0.456785		133.872			40.0974		378.81	76.2076		0.525803	1.42898	1.49871	19.5574	286.333	38.8552	377.374	8.10886		19.3444	49.8049	7.00937	32.7019	8.46605	2.74719	8.56967	1.35452	7.7301	1.5632	4.07064	0.549357	3.56858	0.498678
Stock et al., 2018	Gl	17MMSG39d_2-3			2015	49.3924	14.0535	12.3115	5.71862	9.96896	3.27527	0.672504	3.6503	0.389821	0.474261	0.246762	0.689372
Stock et al., 2018	Gl	17MMSG39d_3-1			2015	49.7353	14.0801	11.0352	6.12369	11.0373	3.04729	0.52911	3.60721	0.202619	0.502194	0.335196	0.66539		150.582			43.4127		421.247	85.7823		0.565656	1.52955	1.6911	21.9007	318.722	43.1816	413.055	9.41986		21.3988	54.9026	7.56244	35.8821	9.3191	3.06881	9.55674	1.46315	8.84718	1.69823	4.59944	0.613813	3.82944	0.523105
Stock et al., 2018	Gl	17MMSG39d_3-2			2015	50.6192	14.4606	11.2948	5.62576	10.0162	2.92208	0.792953	3.53966	0.195037	0.466184		0.674256		136.198			40.0334		375.481	77.3774		0.496659	1.36505	1.56064	19.9882	289.378	39.2006	370.957	8.40282		19.4994	49.4262	6.93202	32.4419	8.45825	2.79765	8.58917	1.33198	7.93153	1.53543	4.18092	0.537529	3.49197	0.48797
Stock et al., 2018	Gl	17MMSG39d_3-3			2015	49.473	13.9733	12.3893	5.63874	9.94391	3.44978	0.644672	3.59281	0.296891	0.493692		0.139665
Stock et al., 2018	Gl	17MMSG39d_3-4			2015	49.6026	13.9917	12.3226	5.58164	10.0332	3.46303	0.656468	3.65781	0.134111	0.485132	0.555254	0.212283		136.734			41.8429		377.997	76.8388		0.469304	1.39029	1.54329	19.6952	286.167	39.1378	374.974	8.27053		19.2621	49.2218	6.80791	32.5325	8.6135	2.74279	8.68424	1.36649	7.86803	1.52852	4.16713	0.516417	3.46178	0.48572
Stock et al., 2018	Gl	17MMSG39d_3-5			2015	49.5064	13.9233	12.3822	5.63982	9.89352	3.51379	0.70044	3.60515	0.31264	0.45968		0.636114		132.389			43.4784		367.978	75.2014		0.487118	1.34158	1.47379	19.6176	285.167	38.4673	367.726	8.13877		19.0849	48.7091	6.74384	32.0966	8.40541	2.69171	8.45245	1.30929	7.7639	1.52013	4.08473	0.523512	3.37353	0.476114
Stock et al., 2018	Gl	17MMSG39d_4-1			2015	49.2976	13.9864	12.463	5.75061	9.98045	3.55588	0.685284	3.63825	0.131065	0.454417		0.571511
Stock et al., 2018	Gl	17MMSG39d_4-2			2015	50.3305	14.0072	11.7275	5.63142	9.7378	3.36684	0.617119	3.69668	0.337479	0.4946		0.528968		129.068			36.6615		380.294	77.7979		0.529039	1.40152	1.46605	20.5108	298.079	40.2166	369.303	8.11868		19.7838	50.3291	7.00406	32.9398	8.73405	2.77503	8.81753	1.36327	8.07963	1.57987	4.13164	0.529056	3.53415	0.510125
Stock et al., 2018	Gl	17MMSG39d_4-3			2015	49.7138	14.0126	12.2369	5.60633	9.96383	3.27814	0.677541	3.69435	0.236858	0.522154	0.155525	0.424974
Stock et al., 2018	Gl	17MMSG39d_4-4			2015	49.2613	13.9263	12.7507	5.60819	9.99114	3.30989	0.696422	3.64601	0.234414	0.528109		0.475449
Stock et al., 2018	Gl	17MMSG39d_4-5			2015	49.9457	13.7891	12.3172	5.57753	10.0082	3.38066	0.667214	3.62355	0.146464	0.481013	0.332343	0.329992
Stock et al., 2018	Gl	17MMSG39d_5-1			2015	49.6006	14.0834	12.3929	5.62082	9.9598	3.29843	0.744176	3.61164	0.143825	0.435835	0.37934	0.769518		129.232			48.1474		379.792	76.4839		0.46902	1.34874	1.47893	19.7964	291.039	39.4084	374.623	8.24942		19.2355	49.4937	6.80898	32.7666	8.40916	2.74937	8.67451	1.35736	7.9937	1.55122	4.11058	0.521453	3.44456	0.49779
Stock et al., 2018	Gl	17MMSG39d_5-2			2015	49.6713	14.0205	12.3109	5.71805	10.067	3.36963	0.625795	3.58965	0.109016	0.447025	0.199298	0.512195		139.111			43.196		387.044	78.9725		0.515373	1.41488	1.54983	20.2462	295.894	40.2791	382.642	8.76132		19.9012	50.1449	7.00789	33.1224	8.74435	2.77018	8.76571	1.37865	8.10335	1.61519	4.20748	0.544262	3.56177	0.49805
Stock et al., 2018	Gl	17MMSG39d_5-3			2015	49.1442	13.9849	12.3714	5.6541	10.1712	3.40723	0.724264	3.60837	0.342961	0.49492	0.312149	0.6524		141.357			40.9379		385.133	79.0823		0.500809	1.45567	1.61096	20.1284	297.074	39.9553	386.398	8.60642		19.6849	50.5679	7.04298	33.3286	8.71562	2.85653	8.76504	1.36408	8.18166	1.59647	4.16773	0.56958	3.63999	0.503905
Stock et al., 2018	Gl	17MMSG39d_5-4			2015	49.6623	14.0506	12.3716	5.71875	9.87032	3.35019	0.66914	3.64771	0.142717	0.442132		0.745426		132.055			44.2496		378.824	76.3902		0.480051	1.40421	1.62923	19.5504	292.505	39.421	373.777	8.14488		19.2802	49.086	6.8864	32.6667	8.19561	2.78179	8.46487	1.3293	8.03808	1.57807	4.1264	0.534955	3.4034	0.486532
Stock et al., 2018	Gl	17MMSG39d_5-5			2015	49.2726	13.9986	12.3451	5.75645	10.0973	3.45647	0.698139	3.54229	0.264945	0.46822	0.225384	0.779369		138.045			40.8477		387.001	78.5008		0.528639	1.40547	1.56335	20.6478	299.306	40.1401	380.95	8.51988		19.7322	50.2694	7.11628	33.2314	8.68628	2.92752	8.93482	1.35068	8.40521	1.61832	4.30817	0.570347	3.57182	0.497944
Stock et al., 2018	Gl	17MMSG39m_a1			2015	49.5111	13.502	12.2734	5.96956	10.1555	3.32295	0.754836	3.6631	0.326003	0.493179	0.146697	0.137447
Stock et al., 2018	Gl	17MMSG39m_a2			2015	49.599	13.6174	12.7328	5.45227	10.0553	3.47378	0.679323	3.58296	0.256601	0.510559	0.154635	0.259482
Stock et al., 2018	Gl	17MMSG39m_a3			2015	50.3753	13.5786	12.7843	5.11814	9.91616	3.02976	0.743334	3.69509	0.242023	0.483738		0.336574
Stock et al., 2018	Gl	17MMSG39m_a4			2015	49.8134	13.5895	12.4827	5.70134	9.8897	3.55087	0.654469	3.61808	0.13431	0.531984		0.335522
Stock et al., 2018	Gl	17MMSG39m_a5			2015	49.4665	13.7191	12.916	5.45999	10.0621	3.38107	0.753514	3.59483	0.130296	0.474862		0.418335
Stock et al., 2018	Gl	17MMSG39m_b1			2015	48.9562	13.7028	11.5929	6.02472	10.5184	4.06796	0.711623	3.64874	0.233735	0.513085		0.298364
Stock et al., 2018	Gl	17MMSG39m_b2			2015	49.6936	13.7746	12.0232	5.51321	10.0073	3.88388	0.722095	3.61047	0.255932	0.482311	0.914443	0.323978
Stock et al., 2018	Gl	17MMSG39m_b3			2015	50.1072	13.858	11.9674	5.39901	9.74371	3.81232	0.743098	3.57633	0.256192	0.487109	0.791717	0.417174
Stock et al., 2018	Gl	17MMSG39m_b4			2015	49.386	13.9004	12.5694	5.34785	10.2232	3.41619	0.668009	3.65118	0.289293	0.472935	0.413422	0.342987
Stock et al., 2018	Gl	17MMSG39m_b5			2015	49.8443	14.023	11.7018	5.09313	10.5666	3.64087	0.707713	3.65215	0.206352	0.49387	0.281156	0.419682
Stock et al., 2018	Gl	17MMSG39m_c1			2015	49.4349	13.8311	12.6852	5.59903	9.99534	3.49513	0.662734	3.64295	0.130589	0.479338	0.733993	0.363938
Stock et al., 2018	Gl	17MMSG39m_c2			2015	49.3041	13.7984	12.538	5.66834	9.86966	3.6595	0.621945	3.7235	0.228445	0.50119	0.43382	0.434847
Stock et al., 2018	Gl	17MMSG39m_c3			2015	49.3582	13.782	12.6108	5.46638	10.0884	3.56828	0.672933	3.55797	0.392732	0.468602		0.337998
Stock et al., 2018	Gl	17MMSG39m_c4			2015	49.1893	13.7816	12.7683	5.52048	9.9905	3.73179	0.706744	3.63692	0.164853	0.467235		0.422544
Stock et al., 2018	Gl	17MMSG39m_c5			2015	49.3322	13.8385	12.6391	5.58082	9.90751	3.6013	0.693501	3.65534	0.266266	0.451124		0.34347
Stock et al., 2018	Gl	17MMSG39m_d1			2015	49.4456	13.6772	12.6686	5.58783	10.038	3.53423	0.722816	3.65426	0.130302	0.486115	0.224291	0.346862
Stock et al., 2018	Gl	17MMSG39m_d2			2015	49.5129	13.7489	12.5634	5.4736	10.1369	3.50672	0.695502	3.62901	0.252957	0.437282	0.454142	0.381862
Stock et al., 2018	Gl	17MMSG39m_d3			2015	49.3302	13.7438	12.5923	5.78096	10.1519	3.52475	0.62561	3.64099	0.0752851	0.474632	0.279136	0.317848
Stock et al., 2018	Gl	17MMSG39m_d4			2015	49.4292	13.7562	12.8096	5.45071	9.89364	3.71171	0.704272	3.55975	0.20808	0.44716		0.296823
Stock et al., 2018	Gl	17MMSG39m_d5			2015	49.5956	13.714	12.534	5.5363	9.97554	3.55362	0.681328	3.59554	0.263964	0.499267	0.866959	0.422263
Stock et al., 2018	Gl	17MMSG39m_e1			2015	49.5482	13.8086	12.477	5.76484	10.1276	3.41759	0.681384	3.50344	0.175603	0.444546		0.511833
Stock et al., 2018	Gl	17MMSG39m_e2			2015	49.6067	13.7046	12.4719	5.65723	10.1374	3.54393	0.701673	3.46411	0.210654	0.453537	0.434441	0.438483
Stock et al., 2018	Gl	17MMSG39m_e3			2015	49.8966	13.8649	12.5003	5.02625	10.2274	3.51444	0.668126	3.55359	0.199047	0.468152	0.474952	0.336896
Stock et al., 2018	Gl	17MMSG39m_e4			2015	49.1116	13.9039	12.5946	5.87471	9.97587	3.48648	0.691357	3.49828	0.347204	0.447175	0.154584	0.532986
Stock et al., 2018	Gl	17MMSG39m_e5			2015	49.4132	13.9262	12.3729	5.75508	10.0639	3.62884	0.714571	3.53802	0.0914283	0.454179		0.417813
Stock et al., 2018	Gl	17MMSG39m_f1			2015	49.4214	13.8288	12.6328	5.60209	9.81507	3.62474	0.6263	3.71253	0.263978	0.447777		0.245677
Stock et al., 2018	Gl	17MMSG39m_f2			2015	49.2685	13.8451	12.6592	5.44987	10.1588	3.58923	0.70315	3.59454	0.189616	0.478326	0.239826	0.39699
Stock et al., 2018	Gl	17MMSG39m_f3			2015	49.5136	13.8625	12.5025	5.66525	9.93705	3.51233	0.666291	3.63162	0.16482	0.491614	0.843459	0.438978
Stock et al., 2018	Gl	17MMSG39m_f4			2015	49.6317	13.7263	12.5715	5.58324	10.0359	3.31801	0.657661	3.64561	0.29676	0.488261	0.421447	0.488313
Stock et al., 2018	Gl	17MMSG39m_f5			2015	49.1066	13.7377	12.8107	5.64514	10.2086	3.49493	0.691727	3.62486	0.167137	0.481891		0.384422
Stock et al., 2020	WR	MS33	0.04183	91.2727	2015	48.9121	14.4831	11.8305	6.4054	11.1689	3.08108	0.488513	3.07905	0.197635	0.353716			-0.74	101.3	114.3		54.9	54.9	348.6	66.7	37.7		0.4	0.7	17.4	225.6	35.6	372.4	6.6
Stock et al., 2020	WR	MS35	0.04133	91.2738	2015	49.0376	14.5499	11.8219	6.39361	11.0643	3.04742	0.485994	3.05041	0.197186	0.351549			-0.69	106.6	117		57.9	55.2	358.8	60.7	38.4		0.4	0.7	17.5	225.9	35.8	369.5	6.4
Stock et al., 2020	WR	MS36	0.04115	91.2755	2015	48.8611	14.4934	11.8398	6.3968	11.1944	3.09782	0.4868	3.08173	0.196128	0.352025			-0.8	102.5	114.4		56.7	54	348.8	59.6	37.8		0.7	0.5	17.3	224.4	35.6	371.5	6.7
Stock et al., 2020	WR	MS37	0.04185	91.2776	2015	48.8983	14.4639	11.8527	6.39941	11.1939	3.06931	0.490487	3.08335	0.197599	0.351065			-0.74	102.9	117.2		57.1	53.8	349.4	59.9	37.3		0.7	0.4	17.5	225	35.7	371.8	6.4
Stock et al., 2020	WR	MS40	0.04289	91.2718	2015	48.9289	14.414	11.8724	6.37369	11.212	3.07068	0.488885	3.09089	0.195958	0.352523			-0.76	97.9	114.2		53.5	51.7	344.9	66.6	36.9		0.4	0.7	17.5	226.3	36.2	372.9	6.4
Stock et al., 2020	WR	MS41	0.04269	91.272	2015	48.9185	14.4918	11.795	6.37718	11.1977	3.11327	0.490089	3.07109	0.193826	0.351498			-0.57	89.3	101.6		51.9	51.1	331.6	62.6	36.3		0.6	0.4	17	223.1	35.4	373.7	6.9
Stock et al., 2020	WR	MS44	0.04028	91.2683	2015	48.8396	14.4303	11.8164	6.43268	11.1988	3.16045	0.491851	3.07813	0.199179	0.352629			-0.78	95.2	110		52.4	50.5	344.3	65	37		0.6	0.2	17.1	225.8	35.8	373.3	6.8
Stock et al., 2020	WR	MS45	0.04108	91.2678	2015	48.8868	14.5032	11.8542	6.37075	11.2154	3.06247	0.482415	3.07885	0.197678	0.34824			-0.49	94.2	101.5		53.7	52.2	342.6	60.2	38.5		0.5	0.2	16.8	223.7	35.2	372.8	6.5
Stock et al., 2020	WR	MS47	0.03624	91.2667	2015	48.8705	14.4678	11.87	6.4033	11.2058	3.0607	0.484275	3.08889	0.198341	0.350369			-0.76	99.1	113.3		54.5	52.8	350.2	61.5	37.7		0.4	0.5	17.1	224.8	35.5	370.8	6.6
Stock et al., 2020	WR	MS48a	0.03765	91.2652	2015	48.9053	14.5134	11.8021	6.40982	11.1766	3.10349	0.481751	3.06799	0.194729	0.344832			-0.64	88.9	107.9		49.8	49.1	332.3	69	37.5		0.5	0.7	16.8	222	35.7	376	6.6
Stock et al., 2020	WR	MS49	0.03602	91.2652	2015	48.9055	14.3721	11.9326	6.44719	11.1434	3.03635	0.489865	3.11631	0.200399	0.356265			-0.37	100.6	115.8		55.6	51.6	364.3	61.4	38.7		0.4	0.8	17.4	226	35.8	368.2	6.7
Stock et al., 2020	WR	MS59a	-0.02756	91.2422	2015	48.9802	14.4071	11.9387	6.39531	11.1034	3.04106	0.490004	3.09157	0.198022	0.354622			-0.81	106.1	123.9		54	45.9	352	62.9	37.9		0.7	0.5	17.5	226.4	35.8	372	6.6
Stock et al., 2020	WR	MS59b	-0.02756	91.2422	2015	48.9811	14.3602	11.9304	6.4124	11.0285	3.10083	0.497738	3.12893	0.198694	0.361262			-0.77	104.9	120.8		54.3	47.1	353.8	64.4	37.7		0.7	0.5	17.7	229.9	36.6	370.1	6.8
Stock et al., 2020	WR	MS59c	-0.02756	91.2422	2015	49.0394	14.33	11.9923	6.34096	11.0238	3.08506	0.500443	3.12626	0.200981	0.360761			-0.76	106.3	123.6		53.3	47.3	354.7	65.3	37.6		0.8	0.7	17.7	230.2	36.6	370.1	6.8
Stock et al., 2020	WR	MS61	-0.0283	91.2375	2015	49.0377	14.3312	11.9926	6.33588	11.0425	3.08748	0.497819	3.11162	0.204156	0.359033			-0.15	107.1	122.3		55.5	48.1	358.2	62.8	39.1		0.7	0.6	17.6	229	36	370.1	6.3
Stock et al., 2020	WR	MS62	-0.0283	91.2375	2015	48.8913	14.3241	12.0127	6.34168	11.103	3.13058	0.499282	3.13662	0.203336	0.357349			-0.14	102	119.2		52.9	46	351	64.8	37.3		0.7	0.5	17.6	229.6	36.2	371.3	7.1
Stock et al., 2020	WR	MS63	-0.02828	91.2377	2015	48.8613	14.3538	12.0012	6.39514	11.0755	3.13705	0.495271	3.12394	0.199722	0.357079			-0.15	108.6	123.6		56.1	47.6	361.5	57	37.9		1	0.3	17.6	229.2	36.1	368.3	6.7
Stock et al., 2020	WR	MS64	-0.02359	91.2407	2015	48.8708	14.334	11.9821	6.41442	11.1015	3.12135	0.498001	3.11933	0.201019	0.357591			-0.16	105.9	120.2		54.7	47.1	357.7	62.2	37.5		0.3	0.8	17.4	228.2	36.1	369.4	6.6
this study (D. Geist)	WR	87			1963	49.011	14.7103	11.2002	6.40013	11.4002	3.26007	0.50001	2.98006	0.184004	0.354007				90	110		59	69	352	116	35			2	17.7	209	33	390	6	21
this study (D. Geist)	WR	88				49.0815	17.1805	9.75029	5.25016	11.7704	3.2501	0.460014	2.76008	0.163005	0.33401				85	75		43	110	303	86	31			1	15.5	202	30	418	5	23
this study (D. Geist)	WR	89				48.79	16.63	9.94	6.29	11.81	2.99	0.43	2.65	0.16	0.31				78	95		75	187	306	89	33			0	15.5	188	29	400	4	22
this study (M. Stock)	WR	MS34	0.0412	91.2737		48.8924	14.8483	11.4712	6.25569	11.1949	3.12274	0.537806	3.10744	0.188793	0.380648			-0.68	101	116.4		59.2	59.2	347.8	62.5	36.6		0.8	0.5	18.5	248.1	36.3	383.6	6.8
this study (M. Stock)	WR	MS38	0.04269	91.2777		49.0966	15.042	11.7234	5.67239	10.7775	3.20085	0.55002	3.34165	0.194482	0.401119			-0.51	103.2	121.4		50.2	54.4	352.1	59.7	35.8		0.7	0.5	18.7	262.9	39.5	381.6	6.8
this study (M. Stock)	WR	MS42	0.05904	91.2874		49.2111	14.4047	11.7977	6.25812	10.8889	3.0939	0.540428	3.21946	0.197889	0.387742			-0.55	102.7	87.8		52.6	66.7	354.2	61.7	38.4		0.7	0.8	18.8	253.7	38.2	371.1	7.3
this study (M. Stock)	WR	MS43	0.06023	91.2875		48.8769	18.7024	8.55578	5.48537	12.7257	2.69756	0.359006	2.20016	0.141396	0.255716			-0.08	74.6	83.3		60.6	164.1	253.3	46.7	31.5	1	0.1	0.2	12.4	173.7	26.1	418.4	4.5
this study (M. Stock)	WR	MS46b	0.03906	91.2675		48.9044	14.6331	11.674	6.29433	11.0176	3.17234	0.552894	3.16529	0.195376	0.390752			-0.74	101.9	117.5		58.4	51.7	348.6	61.7	36.3		0.8	0.8	19	254.2	37.1	382.1	7.2
this study (M. Stock)	WR	MS50a	0.02461	91.2558		49.1164	14.2524	12.1002	6.12694	10.7196	3.11898	0.584431	3.37234	0.202885	0.405771			-0.15	105.6	123.6		53.7	53.7	356.5	60.3	34.9		0.7	0.7	20.1	263.6	38.5	379.4	7.5
this study (M. Stock)	WR	MS50b	0.02461	91.2558		49.0984	14.2844	12.1076	6.10308	10.726	3.11237	0.582935	3.37798	0.201746	0.40552			-0.15	105	123.3		53.3	52.8	361.8	61.5	35		0.7	0.9	20.2	263.3	38.6	380	7.4
this study (M. Stock)	WR	MS50c	0.02461	91.2558		49.117	14.2337	12.111	6.11314	10.7333	3.1171	0.584077	3.3824	0.201754	0.406534			-0.14	103.6	124		52.9	52.5	359.2	62.2	34.9		1.2	0.7	20.4	264.1	38.4	379.4	7.5
this study (M. Stock)	WR	MS51	0.02436	91.2559		49.1604	14.244	12.2453	6.09443	10.7007	3.04721	0.57401	3.33371	0.204497	0.395834			-0.13	107.8	136.9		52.6	41	374.6	55.3	37.5		0.8	0.9	19	257.6	38	377.4	6.7
this study (M. Stock)	WR	MS52	0.025833	91.2573		48.7969	17.2177	9.65282	5.84388	12.2752	2.79534	0.403096	2.55834	0.15901	0.297764			-0.06	81.1	90		59.2	114.5	284.6	49.5	34	0.8	0.4	0.6	14.1	195.7	29.7	403.7	4.7
this study (M. Stock)	WR	MS53	0.025517	91.2573		49.1663	14.0417	12.2452	6.24077	10.8302	3.10012	0.509596	3.29059	0.19857	0.376878			-0.09	102.7	122.4		54.1	48.4	349.9	49.2	38.9		0.3	0.8	16.7	243.5	38.1	366	6.4
this study (M. Stock)	WR	MS54	0.024933	91.2518		49.0018	15.5446	11.476	5.6268	10.8994	3.09677	0.52726	3.24452	0.197343	0.385578			-0.08	93.1	114.2		46.9	56.6	329.2	59.3	33.9	0.4	0.8	0.9	17.8	254.4	38.5	383.5	6.9
this study (M. Stock)	WR	MS55	0.01093	91.2401		48.9843	16.3851	10.6119	5.85038	11.6706	2.77441	0.419177	2.80456	0.170887	0.328707			-0.09	95.1	108.9		56.1	74.4	316.7	50.2	35.6	0.9	0.4	0.4	15	213.5	33.1	399.4	4.5
this study (M. Stock)	WR	MS56	0.00941	91.2399		49.2665	16.3951	10.3114	6.13424	11.7615	2.60578	0.429904	2.63113	0.164256	0.300121			-0.12	88.5	148.5		62.7	131	299.1	51	35.6	1.4	0.3	0.6	14.3	197.9	30.7	383.7	5.4
this study (M. Stock)	WR	MS57	0.01123	91.2404		49.1412	17.1791	9.49398	5.86851	12.265	2.67027	0.442676	2.47939	0.157374	0.302563			-0.1	82.5	95.5		59.6	118.3	288	53.7	32.5	0.9	0.3	0.5	14.4	197.1	28.8	408.3	5.4
this study (M. Stock)	WR	MS58	0.01146	91.2422		49.26	14.5903	11.56	6.46777	11.0285	3.03713	0.494416	3.0119	0.192721	0.357191			-0.14	101.1	120		59.6	86.7	330.8	59.1	37.2		0.9	0.8	16.8	232.1	36.3	371.2	6
this study (M. Stock)	WR	MS60	-0.02387	91.2413		49.3381	17.2209	9.9582	5.26805	11.6635	2.89344	0.455966	2.70886	0.16762	0.325262			-0.12	88.5	87.1		44.3	99.8	290.4	54.5	31.3		0.1	0.4	15.1	212.1	32.1	408.4	5.8
this study (M. Stock)	WR	MS65	-0.02369	91.2286		49.5092	14.1484	12.4406	5.82402	10.1336	3.19152	0.635255	3.46798	0.207347	0.442137			-0.12	113.4	107.4		45.8	35	381.6	65.9	36.1		1	1	21.7	287.7	42.6	360.5	8
this study (M. Stock)	WR	MS66	-0.023475	91.2237		48.8257	16.4202	10.2644	6.31934	11.85	2.76029	0.426682	2.65817	0.169864	0.30535			-0.09	88.2	100.7		76.4	187.2	298	48.4	33.2	1	0.5	0.5	14.5	198.9	30.5	391.5	5.2
this study (M. Stock)	WR	MS67	-0.020283	91.2076		49.1567	17.1496	10.0241	5.35798	11.7313	2.90517	0.460404	2.72322	0.166871	0.324696			-0.13	87.3	73.8		46.4	103.5	295.2	51	30.6	0.8	0.3	0.6	15.1	210.5	32	405.6	5.9
this study (M. Stock)	WR	MS68	0.00355	91.2339		49.0044	16.0552	10.512	6.13312	11.7105	2.95037	0.42942	2.71191	0.178841	0.314234			-0.1	88.7	105.1		59.6	119.7	307.1	49.5	35.3	0.2	0.3	0.5	14.7	205.2	31.8	385.9	5.7
this study (M. Stock)	WR	MS69	0.00291	91.2331		49.2601	14.7207	11.6194	6.25429	11.0707	2.99643	0.495718	3.03162	0.195069	0.355952			-0.14	103.8	115.4		56.5	66.6	346.7	54.2	36.3	0.3	0.6	0.3	17.3	227.4	36.1	362.5	6.6
this study (M. Stock)	WR	MS70a	0.00267	91.2328		48.9954	15.5531	11.0124	6.45182	11.3564	2.8113	0.453043	2.84669	0.184049	0.335738			-0.11	97	108.7		74.1	149.7	316	55	34.7	0.6	0.4	0.7	15.7	217	33.1	380.4	5.4
this study (M. Stock)	WR	MS71a	0.00146	91.2326		48.992	14.3431	12.2777	6.08463	10.6862	3.12866	0.556658	3.32064	0.207223	0.403272			-0.13	106	126.4		54.2	45.8	376.7	58.9	36.8		0.6	0.6	19	265.6	40.2	361.5	7.1
this study (M. Stock)	WR	MS71b	0.00146	91.2326		48.9949	14.3141	12.2651	6.09284	10.6927	3.1473	0.558847	3.32383	0.205785	0.404508			-0.12	105.5	128.7		55.6	49.1	376.9	59.5	36.2		0.9	0.8	19	265.5	39.9	361.9	7.2
this study (M. Stock)	WR	MS71c	0.00146	91.2326		49.0053	14.3676	12.2314	6.05377	10.7051	3.13787	0.559974	3.32958	0.206837	0.402576			-0.12	106.2	126.3		53.4	46.6	373.5	61.3	36.1		0.8	0.8	18.8	266.2	39.7	362.2	7.1
this study (M. Stock)	WR	MS72	0.00209	91.2328		48.9415	15.7522	10.8243	6.48561	11.4995	2.75055	0.393806	2.84088	0.180663	0.330878			-0.08	98.2	109.1		80.5	145.6	325.2	49.8	37.4		0.5	0.4	15.9	218.6	33.7	375	5
this study (M. Stock)	WR	MS73	0.00142	91.2304		47.8857	13.9216	13.1744	5.90679	11.2571	3.09251	0.575698	3.55157	0.223645	0.410907			-0.75	104.5	126.9		48.9	34.3	364.9	59.3	35.6		1	0.9	19.5	269.8	40.6	362.9	7.3
this study (M. Stock)	WR	MS74	0	91.2288		49.1331	14.2495	12.2442	6.00191	10.5336	3.20236	0.56998	3.44506	0.204427	0.415904			-0.83	107.6	101.9		46.7	39.8	363.4	66	36		0.9	0.7	19.7	271.1	40.8	370.6	7.8
this study (M. Stock)	WR	MS75	-0.00131	91.2257		48.898	15.8755	10.6271	6.55001	11.5962	2.80571	0.430948	2.72194	0.175609	0.318922			-0.62	90.3	102.7		78.1	185.9	302.3	57.1	33.9	0.8	0.3	0.7	14.8	206.4	31.7	384.2	5.6
this study (M. Stock)	WR	MS77	-0.00757	91.2226		49.047	14.297	12.196	6.29712	10.962	2.86141	0.521905	3.23622	0.205538	0.375812			-0.71	108.9	133.4		56.4	42.6	377.8	54.3	38.4		0.7	0.8	18.1	245.4	36.8	375.6	6.2
this study (M. Stock)	WR	MS78	-0.0122	91.2201		49.0551	14.2943	12.1463	6.25311	10.9303	2.98008	0.539444	3.22353	0.202039	0.375793			-0.64	105.8	131.5		55.9	43.8	366.8	56.4	37.6		0.8	0.6	18.5	246.4	36.5	375.6	6.9
this study (M. Stock)	WR	MS80	-0.01611	91.2157		48.8091	16.3294	10.1451	6.71086	11.8098	2.7602	0.405601	2.56319	0.167508	0.299197			-0.62	88.1	94.4		86.4	228	288.2	54.3	33.2	0.8	0.4	0.5	13.8	193.2	29.7	388.6	4.7
this study (M. Stock)	WR	MS81	-0.01789	91.2155		48.9418	14.0179	12.788	5.96163	10.3724	3.17215	0.557896	3.55079	0.213491	0.42396			-0.84	109.7	131.9		46.4	29.7	370.8	60.8	32.5		0.7	0.7	19.1	276.2	42.2	367.7	6.8
this study (M. Stock)	WR	MS82	-0.01852	91.2152		48.8264	15.639	10.7592	6.76617	11.5814	2.81232	0.42548	2.68883	0.18057	0.320667			-0.47	93.4	108		87.1	182.1	303.8	52.7	35.9	0.5	0.1	0.5	15	206.2	32	371.6	5.5
this study (M. Stock)	WR	MS83	-0.020567	91.2077		48.7583	16.3831	10.2056	6.60739	11.8011	2.72718	0.415093	2.62892	0.170449	0.302797			-0.57	88.1	97.1		80.7	193.4	297.6	49.1	33	0.9	0	0.5	14.5	197	29.7	390.4	5.4
this study (M. Stock)	WR	MS85	-0.05526	91.1943		48.9068	16.1136	10.1441	6.41915	12.2419	2.74962	0.419519	2.5434	0.167808	0.294169			-0.67	87.6	103.2		69.7	144.5	297.9	56.6	37.4	0.5	0.4	0.5	14.8	188.6	29	390.7	5.5
this study (M. Stock)	WR	MS86a	-0.05835	91.1946		48.8735	14.9879	11.1704	6.52665	11.6584	2.94259	0.462262	2.86114	0.18633	0.330914			-0.54	89.9	109.3		60.2	91.8	318.9	63.1	36.9		0.6	0.8	16.3	212.4	33	382	6.4
this study (M. Stock)	WR	MS87	-0.08934	91.1871		48.7091	15.7496	11.1259	6.03413	11.9161	2.73818	0.386387	2.89638	0.181531	0.262662			-0.64	98.6	124.1		63.7	155	366.4	46.8	36.9		0	0.4	13.8	169.4	29	350.8	5.1
White et al., (1993)	WR	E-152				48.7509	16.2266	10.4444	6.40552	11.6353	2.90883	0.425683	2.70613	0.1723	0.32433						54	85	207		52.7								424	6		14.14	36.8	5.27	22.97	5.98	2.05	6.39	1.13	5.87	1.16	2.91	0.42	2.48	0.368
[truncated: 4 more columns]

## Sheet: Supplementary Data 1b
Standard statistics compiled for new and published whole-rock analyses used in this study. We have calculated accuracy as percent relative from the average of reported standard values (see equation in per_rel_er cell)
WR major elements from Stock et al., 2020 and this study
	SiO2	Al2O3	Fe2O3	MgO	CaO	Na2O	K2O	TiO2	MnO	P2O5
BHVO-1 (n=4)	49.79	13.7675	12.2475	7.195	11.3675	2.165	0.509	2.73	0.1675	0.26875
1sd	0.0533854	0.185253	0.0192029	0.0269258	0.0476314	0.0180278	0.00524404	0.00667083	0.00438748	0.00389711
Govindaraju (1994)	49.94	13.8	12.23	7.23	11.4	2.26	0.52	2.71	0.273	0.16
per_rel_er	0.30036	0.235507	0.143091	0.484094	0.285088	4.20354	2.11538	0.738007	38.6447	67.9688
WR trace elements from from Stock et al., 2020 and this study
	Zn	Cu	Ni	Cr	V	Ba	Sc			U	Th	Pb			Nb	Zr	Y	Sr	Rb
BCR (n=3)	125.4	18.125	11.7	6.0875	403.425	699.538	31.5		BCR (n=3)	1.68889	5.98889	14.1		BCR (n=3)	12.6333	191.167	37.8167	327.367	47.6
1sd	0.861684	0.227761	0.248747	1.12361	2.73073	1.70642	0.62998		1sd	0.381356	0.152348	0.274874		1sd	0.110554	2.74631	0.195078	3.38707	0.64291
Govindaraju (1994)	129.5	19	13	16	407	681	32.6		Govindaraju (1994)	1.75	5.98	13.6		Govindaraju (1994)	14	190	38	330	47.2
per_rel_er	3.16602	4.60526	10	61.9531	0.878378	2.7221	3.37423		per_rel_er	3.49206	0.148644	3.67647		per_rel_er	9.7619	0.614035	0.482456	0.79798	0.847458
BHVO-1 (n=3)	104.3	133.75	114.3	289.163	314.462	131.1	32.95		BHVO-1 (n=3)	n.d.	1	2.2625		BHVO-1 (n=3)	19.25	173.588	27.1	384.137	9.65
1sd	0.861684	0.227761	0.248747	1.12361	2.73073	1.70642	0.62998		1sd	0.602987	0.0866025	0.211763		1sd	0.2	1.98774	0.158114	3.57943	0.327872
Govindaraju (1994)	105	136	121	289	317	139	31.8		Govindaraju (1994)	0.42	1.08	2.6		Govindaraju (1994)	19	179	27.6	403	11
per_rel_er	0.666667	1.65441	5.53719	0.0562284	0.800473	5.68345	3.61635		per_rel_er	NA	7.40741	12.9808		per_rel_er	1.31579	3.02374	1.81159	4.68052	12.2727
BIR (n=3)	67.8333	103.6	151.1	358.233	309.4	4.13333	39.6667		JB2 (n=4)	n.d.	0.025	4.9		BIR-1 (n=3)	0.666667	17.1	16.3	105.933	0.466667
1sd	0.188562	0.355903	1.15758	0.492161	0.216025	0.590668	0.573488		1sd	0.522015	0.192029	0.324037		1sd	0.124722	0.0816497	0.163299	1.02089	0.0471405
Govindaraju (1994)	71	126	166	382	313	7	44		Govindaraju (1994)	0.16	0.33	5.4		Govindaraju (1994)	0.6	15.5	16	108	0.25
per_rel_er	4.46009	17.7778	8.9759	6.22164	1.15016	40.9524	9.84848		per_rel_er	NA	92.4242	9.25926		per_rel_er	11.1111	10.3226	1.875	1.91358	86.6667
Tephra glass major elements from from Stock et al., 2018
	Na2O	SiO2	CaO	TiO2	FeO	MnO	MgO	Al2O3	K2O	P2O5
VGR (n=23)	2.67421	50.4939	10.9144	1.89621	11.8305	0.256291	6.85836	13.5271	0.217439	0.222561
1sd	0.0823067	1.02876	0.263737	0.0378786	0.243602	0.0796286	0.355664	0.213914	0.0274945	0.0189182
Jarosewich (1980)	2.62	50.81	11.12	1.85	11.837	0.22	6.71	14.06	0.19	0.2
per_rel_er	2.0692	0.622036	1.84919	2.49777	0.0544258	16.496	2.21104	3.79	14.4416	11.2804
Mineral major elements from Stock et al., 2018 and Stock et al., 2020
	Na2O	SiO2	Al2O3	CaO	FeO
anorthite_137041 (n=53)	0.5269	43.8928	34.8098	19.1797	0.465287
1sd	0.0373019	0.468112	0.476	0.21548	0.0252751
Smithsonian	0.53	44	36.03	19.09	0.62
per_rel_er	0.584906	0.243671	3.38666	0.46986	24.9537
	Na2O	SiO2	MgO	Al2O3	CaO	TiO2	FeO	MnO
augite_122142 (n=15)	1.32975	50.5724	15.993	8.32127	16.0976	0.857627	6.41768	0.152547
1sd	0.0489852	0.632399	0.091982	0.166874	0.0986374	0.00962975	0.051463	0.0347397
Smithsonian	1.27	50.73	16.65	8.73	16.65	0.74	6.34198	0.13
per_rel_er	4.70446	0.310743	3.94623	4.68186	3.31748	15.8955	1.19366	17.3436
	Na2O	SiO2	MgO	Al2O3	CaO	TiO2	FeO	Cr2O3	MnO
augite_164905 (n=51)	0.841298	51.0179	17.2131	7.53608	17.2326	0.511365	4.78904	0.882825	0.132416
1sd	0.0260827	0.324116	0.0833287	0.0794436	0.134337	0.00838346	0.0912572	0.0471306	0.0288895
Smithsonian	0.84	50.48	17.32	8.03	17.3	0.51	4.70598	0.85	0.12
per_rel_er	0.154528	1.06551	0.61716	6.15088	0.389584	0.267589	1.76499	3.86182	10.3464
	Na2O	SiO2	MgO	Al2O3	CaO	FeO
diopside _117733 (n=36)	0.207206	55.7823	17.9941	0.299347	25.4521	0.232822
1sd	0.0423753	0.28833	0.0544786	0.0818644	0.188398	0.0279805
Smithsonian	0.25	55.81	17.79	0.11	25.28	0.25
per_rel_er	17.1178	0.0496476	1.14715	172.134	0.680973	6.87111
	Na2O	SiO2	MgO	Al2O3	CaO	TiO2	FeO	K2O
labradorite_115900 (n=61)	3.5832	51.5422	0.120534	30.3723	13.5437	0.0399852	0.422579	0.126908
1sd	0.12946	0.510879	0.0104993	0.422735	0.321805	0.00900089	0.0259844	0.0107956
Smithsonian	3.45	51.25	0.14	30.91	13.64	0.05	0.455993	0.18
per_rel_er	3.86087	0.570242	13.904	1.73958	0.706204	20.0295	7.32785	29.4954
	SiO2	MgO	FeO	NiO	MnO
olivine_111312 (n=36)	41.0167	48.3299	9.68683	0.381458	0.150886
1sd	0.419735	0.630948	0.146117	0.0224426	0.0155917
Smithsonian	40.81	49.42	9.55	0.37	0.14
per_rel_er	0.506419	2.20587	1.43278	3.09685	7.77579

## Sheet: Supplementary Data 2
EPMA analyses at the University of Oxford for Plagioclase, including plg, pyrope, and augite standards. These data are the raw data exported from the JEOL 8200 including backgrounds and s.d based on counting statistics.
DATA	Label	Number	Date	X	Y	Z	Current	SiO2	Na2O	TiO2	K2O	FeO	Al2O3	MgO	CaO	MnO	Total		Peak(mm)	Label	Number	Si	Na	Ti	K	Fe	Al	Mg	Ca	Mn		Net(cps)	Label	Number	Si	Na	Ti	K	Fe	Al	Mg	Ca	Mn		Bg-	Label	Number	Si	Na
	plag1	1	Jun 13 22:57 2024	38.8854	12.9806	11.3893	3.996e-08	51.92	3.75	0.0473	0.1204	0.3992	30.8	0.1248	13.01	0.007	100.18			plag1	1	78.239	130.048	87.843	119.837	134.649	91.447	107.918	107.607	146.192			plag1	1	18578.4	1542.4	8.6	67.4	75.4	11825.5	65.1	7814.9	1.2			plag1	1	516.4	251.5
	plag2	2	Jun 13 23:01 2024	38.8854	13.0067	11.3838	3.988e-08	52.18	3.77	0.0287	0.1255	0.4049	30.85	0.1162	13.19	0.0082	100.68			plag2	2	78.249	130.048	87.843	119.837	134.649	91.462	107.918	107.607	146.192			plag2	2	18650.2	1545	5.2	70.2	76.3	11822.8	60.5	7908.4	1.4			plag2	2	528.3	256.9
	plag3	3	Jun 13 23:05 2024	38.8478	13.018	11.3838	3.984e-08	52.15	3.82	0.0364	0.1212	0.4061	30.77	0.1319	13.21	0	100.65			plag3	3	78.254	130.048	87.843	119.837	134.649	91.447	107.918	107.607	146.192			plag3	3	18622.1	1565	6.5	67.7	76.5	11777.4	68.5	7908.5	0			plag3	3	518.1	261.8
	plag4	4	Jun 13 23:08 2024	38.8006	13.0067	11.3873	3.987e-08	51.86	3.84	0.049	0.1126	0.4066	30.74	0.1137	13.12	0.0181	100.25			plag4	4	78.239	130.048	87.843	119.837	134.649	91.447	107.918	107.607	146.192			plag4	4	18518.3	1572.6	8.8	63	76.6	11769	59.1	7862.7	3.1			plag4	4	512.7	261.9
	plag5	5	Jun 13 23:12 2024	38.7708	12.9901	11.3873	3.986e-08	51.7	3.82	0.0406	0.1226	0.4051	30.67	0.1375	13.24	0	100.14			plag5	5	78.244	130.048	87.843	119.837	134.649	91.447	107.918	107.607	146.192			plag5	5	18457.8	1562.9	7.3	68.6	76.3	11740.1	71.5	7932.7	-0.4			plag5	5	501.1	267.9
	plg6	361	Jun 14 23:22 2024	38.8033	12.9208	11.391	4.003e-08	51.58	3.81	0.0388	0.1234	0.4015	30.74	0.1364	13.46	0.0056	100.3
	plg7	362	Jun 14 23:26 2024	38.8288	12.9333	11.391	4.001e-08	51.9	3.83	0.0405	0.125	0.395	30.75	0.1355	13.43	0.0239	100.64
	plg8	363	Jun 14 23:30 2024	38.8937	12.9188	11.391	3.999e-08	51.67	3.72	0.0421	0.1231	0.4007	30.83	0.1286	13.46	0.0077	100.38			pyrope1	6	78.239	130.048	87.843	119.837	134.649	91.437	107.918	107.607	146.192			pyrope1	6	14230	7.1	85.6	0.3	1975.2	7935.5	9578.4	3146.4	58.9			pyrope1	6	504.7	282.9
	plg9	364	Jun 14 23:34 2024	38.7447	12.9535	11.389	3.999e-08	51.77	3.85	0.0394	0.1213	0.4072	30.62	0.1269	13.49	0	100.43			pyrope2	7	78.238	130.048	87.843	119.837	134.649	91.431	107.918	107.607	146.192			pyrope2	7	14164.8	0.7	84.8	-0.2	1962	7949.9	9694.3	3127.9	59.2			pyrope2	7	492.1	296.4
	plg10	365	Jun 14 23:37 2024	38.781	12.9085	11.389	3.999e-08	51.47	3.83	0.0391	0.1092	0.3922	30.51	0.1463	13.64	0	100.13			pyrope3	8	78.243	130.048	87.843	119.837	134.649	91.431	107.918	107.607	146.192			pyrope3	8	14299.6	7.2	86.2	7.2	1974.9	7998.1	9597.2	3132.5	58.4			pyrope3	8	510.4	285.2
	plg15	680	Jun 15 19:12 2024	39.025	13.4711	11.3925	3.989e-08	51.3	3.64	0.035	0.1224	0.4122	30.54	0.1244	13.73	0.0005	99.9			pyrope4	9	78.248	130.048	87.843	119.837	134.649	91.441	107.918	107.607	146.192			pyrope4	9	14275.6	11	87	1.2	1967.3	7975.5	9615.4	3159.4	57.8			pyrope4	9	510.6	286.2
	plg16	681	Jun 15 19:16 2024	39.0255	13.4838	11.3925	3.987e-08	51.24	3.64	0.0418	0.115	0.4091	30.57	0.1434	13.65	0.0086	99.82			pyrope5	10	78.247	130.048	87.843	119.837	134.649	91.436	107.918	107.607	146.192			pyrope5	10	14276.9	6.1	85.9	3.2	1967.5	7967.3	9629.8	3151.4	57.9			pyrope5	10	518.8	278.2
	plg17	682	Jun 15 19:20 2024	39.0278	13.5004	11.3925	3.986e-08	51.42	3.65	0.0421	0.1274	0.3991	30.62	0.1253	13.67	0.0102	100.06			pyrope6	366	78.237	130.048	87.843	119.837	134.649	91.425	107.918	107.607	146.192			pyrope6	366	14330.9	5.4	85.1	0.3	1976.2	8004.2	9856.3	3269.8	57.6			pyrope6	366	504.1	281.2
	plg18	683	Jun 15 19:23 2024	39.028	13.5183	11.3925	3.987e-08	51.39	3.67	0.0381	0.1244	0.4065	30.6	0.1445	13.69	0	100.07			pyrope7	367	78.237	130.048	87.843	119.837	134.649	91.425	107.918	107.607	146.192			pyrope7	367	14323.7	10.8	86.8	-1.6	1986.5	8028.5	9858.9	3228	56.8			pyrope7	367	512.9	277.1
	plg19	684	Jun 15 19:27 2024	39.037	13.5312	11.3925	3.987e-08	51.23	3.68	0.0376	0.1216	0.4105	30.63	0.1416	13.73	0.0093	100			pyrope8	368	78.231	130.048	87.843	119.837	134.649	91.415	107.918	107.607	146.192			pyrope8	368	14366.5	3.1	84	2.3	1989.3	8006.8	9817.7	3245	58.6			pyrope8	368	522.3	285.6
	plg20	685	Jun 15 19:31 2024	38.9483	13.5143	11.3925	3.987e-08	50.97	3.7	0.0326	0.1197	0.4085	30.18	0.1317	13.66	0.0073	99.2			pyrope9	369	78.236	130.048	87.843	119.837	134.649	91.42	107.918	107.607	146.192			pyrope9	369	14376.1	1.5	87.1	7.2	1974.8	8046.7	9855.5	3241.2	55.5			pyrope9	369	521.3	277.4
								51.6094	3.75125	0.0393187	0.120925	0.404025	30.6513	0.131794	13.4612	0.00665	100.177			pyrope10	370	78.231	130.048	87.843	119.837	134.649	91.419	107.918	107.607	146.192			pyrope10	370	14394.8	4.9	87.5	-1.4	1979.1	8036.1	9833	3251.7	57.4			pyrope10	370	530.8	280.8
								0.345301	0.0789831	0.00497945	0.00484224	0.00559673	0.163213	0.00973218	0.238743	0.0069098	0.368379			pyrope11	686	78.226	130.048	87.843	119.837	134.649	91.417	107.918	107.607	146.192			pyrope11	686	14292.9	-4.8	84.4	-1.8	1986.7	7979.4	9783.6	3231.5	56.7			pyrope11	686	514	289.7
																				pyrope12	687	78.225	130.048	87.843	119.837	134.649	91.412	107.918	107.607	146.192			pyrope12	687	14312.6	2.3	85.2	0.4	1979.9	7929.1	9755.5	3226.8	59.2			pyrope12	687	522.2	283.4
								51.25	3.45	0.05	0.18	0.455936	30.91	0.14	13.64	0				pyrope13	688	78.22	130.048	87.843	119.837	134.649	91.417	107.918	107.607	146.192			pyrope13	688	14230	6.8	85.7	1.2	1976.5	7960	9745.5	3267.9	55.9			pyrope13	688	513.4	281.4
																				pyrope14	689	78.225	130.048	87.843	119.837	134.649	91.422	107.918	107.607	146.192			pyrope14	689	14321.6	8.7	85.3	2.7	1976.2	7999.7	9757.9	3224.9	57.1			pyrope14	689	516.4	270.9
	pyrope1	6	Jun 13 23:16 2024	39.0876	9.6181	11.3938	3.987e-08	41.88	0.0188	0.4626	0.0005	10.36	23.64	18.94	5.2	0.3354	100.84			pyrope15	690	78.23	130.048	87.843	119.837	134.649	91.422	107.918	107.607	146.192			pyrope15	690	14294.4	10.1	85.3	-0.2	1985	8026.8	9808.4	3237.8	56.6			pyrope15	690	532.7	276.2
	pyrope2	7	Jun 13 23:19 2024	39.0231	9.6181	11.3938	3.986e-08	41.73	0.002	0.4583	0	10.3	23.71	19.15	5.17	0.3369	100.85
	pyrope3	8	Jun 13 23:23 2024	39.0441	9.6963	11.3938	3.986e-08	42.08	0.0191	0.466	0.013	10.36	23.82	18.97	5.18	0.3328	101.24																													augite1	11	539.3	289.6
	pyrope4	9	Jun 13 23:27 2024	39.1277	9.7065	11.3938	3.986e-08	42.02	0.0292	0.4702	0.0021	10.33	23.76	19	5.22	0.3291	101.15			augite1	11	78.242	130.048	87.843	119.837	134.649	91.44	107.918	107.607	146.192			augite1	11	18377.5	507.7	153.7	0.4	1184.3	2836	8124.1	9597	25.7			augite2	12	539.6	280.8
	pyrope5	10	Jun 13 23:30 2024	39.2024	9.642	11.3938	3.985e-08	42.03	0.0162	0.4643	0.0057	10.33	23.74	19.03	5.21	0.3296	101.16			augite2	12	78.237	130.048	87.843	119.837	134.649	91.435	107.918	107.607	146.192			augite2	12	18334.9	503.6	152.3	3.6	1182.5	2815.2	8147.3	9654.4	24.1			augite3	13	535.4	282.8
	pyrope6	366	Jun 14 23:41 2024	39.2708	9.5483	11.3983	3.998e-08	42.05	0.0143	0.4589	0.0006	10.34	23.8	19.41	5.39	0.3268	101.78			augite3	13	78.242	130.048	87.843	119.837	134.649	91.425	107.918	107.607	146.192			augite3	13	18426	515.5	153.1	0.9	1178.5	2801.1	8101.9	9569.9	28			augite4	14	532.6	284.6
	pyrope7	367	Jun 14 23:45 2024	39.2844	9.5866	11.3983	3.999e-08	42.03	0.0285	0.468	0	10.39	23.87	19.41	5.32	0.3221	101.84			augite4	14	78.242	130.048	87.843	119.837	134.649	91.44	107.918	107.607	146.192			augite4	14	18306.4	503.6	155.9	0.8	1183	2804.9	8139.9	9644	25.6			Line 1 ms38_2	15	502.9	263.3
	pyrope8	368	Jun 14 23:48 2024	39.448	9.5256	11.3998	3.997e-08	42.16	0.0082	0.4528	0.0041	10.41	23.8	19.34	5.35	0.333	101.86			Line 1 ms38_2	15	78.242	130.048	87.843	119.837	134.649	91.44	107.918	107.607	146.192			Line 1 ms38_2	15	17501.9	1061.1	11.8	29.3	114.5	12419.7	69.5	9151	-1			Line 2 ms38_2	16	507.9	267.9
	pyrope9	369	Jun 14 23:52 2024	39.4591	9.5548	11.398	3.997e-08	42.19	0.0041	0.4699	0.0129	10.34	23.91	19.4	5.34	0.3155	101.99			Line 2 ms38_2	16	78.231	130.048	87.843	119.837	134.649	91.44	107.918	107.607	146.192			Line 2 ms38_2	16	17319.8	1004.7	11.6	28.3	109.8	12518.6	59	9179.2	-0.3			Line 3 ms38_2	17	507.1	263.7
	pyrope10	370	Jun 14 23:56 2024	39.4763	9.5763	11.398	3.998e-08	42.23	0.013	0.4715	0	10.36	23.88	19.36	5.36	0.326	101.98			Line 3 ms38_2	17	78.226	130.048	87.843	119.837	134.649	91.435	107.918	107.607	146.192			Line 3 ms38_2	17	17104.8	904.9	10.2	23.6	109.3	12680.4	54.2	9430	2.2			Line 4 ms38_2	18	515.6	273.9
	pyrope11	686	Jun 15 19:35 2024	39.515	9.4958	11.3995	3.987e-08	42.06	0	0.4562	0	10.42	23.79	19.33	5.34	0.3228	101.71			Line 4 ms38_2	18	78.231	130.048	87.843	119.837	134.649	91.44	107.918	107.607	146.192			Line 4 ms38_2	18	16461.2	597.9	8.4	12.4	98.2	13231.4	43.7	10198.2	2.4			Line 5 ms38_2	19	512.5	260.7
	pyrope12	687	Jun 15 19:38 2024	39.4881	9.5249	11.3995	3.985e-08	42.12	0.006	0.4609	0.0008	10.39	23.65	19.28	5.33	0.3375	101.59			Line 5 ms38_2	19	78.231	130.048	87.843	119.837	134.649	91.44	107.918	107.607	146.192			Line 5 ms38_2	19	17018.1	857.4	12.1	21.6	103.9	12784.9	64.8	9501.7	2.4			Line 6 ms38_2	20	514.6	268.8
	pyrope13	688	Jun 15 19:42 2024	39.478	9.5425	11.3995	3.986e-08	41.89	0.0181	0.4636	0.0021	10.37	23.74	19.26	5.4	0.3185	101.46			Line 6 ms38_2	20	78.226	130.048	87.843	119.837	134.649	91.435	107.918	107.607	146.192			Line 6 ms38_2	20	17057.9	897.8	11.6	25.1	105.2	12663.9	61.9	9425.6	1.9			Line 7 ms38_2	21	500.1	272.1
	pyrope14	689	Jun 15 19:46 2024	39.482	9.5688	11.3995	3.985e-08	42.15	0.0232	0.4612	0.0048	10.37	23.85	19.28	5.33	0.3255	101.8			Line 7 ms38_2	21	78.231	130.048	87.843	119.837	134.649	91.435	107.918	107.607	146.192			Line 7 ms38_2	21	16766.6	720.3	11.1	17.6	107.6	12934.5	49.7	9879.3	-0.1			Line 8 ms38_2	22	509	267.7
	pyrope15	690	Jun 15 19:49 2024	39.4874	9.5891	11.3968	3.985e-08	42.09	0.0269	0.4613	0	10.42	23.94	19.38	5.35	0.3223	101.99			Line 8 ms38_2	22	78.231	130.048	87.843	119.837	134.649	91.429	107.918	107.607	146.192			Line 8 ms38_2	22	17131.6	902	10.5	20.7	107.1	12612.4	65.1	9377	1.2			Line 9 ms38_2	23	516.9	265.9
								42.0473	0.0151733	0.463047	0.00310667	10.366	23.7933	19.236	5.29933	0.327587	101.549			Line 9 ms38_2	23	78.221	130.048	87.843	119.837	134.649	91.434	107.918	107.607	146.192			Line 9 ms38_2	23	17069.2	922.1	9	21.1	109.6	12592.2	57.7	9345.5	2			Line 10 ms38_2	24	516.8	265.1
								0.130956	0.00955858	0.00539575	0.00441628	0.0352136	0.0887747	0.171456	0.0792344	0.00668686	0.405788			Line 10 ms38_2	24	78.226	130.048	87.843	119.837	134.649	91.439	107.918	107.607	146.192			Line 10 ms38_2	24	17287.3	982.5	10.4	27.2	107.4	12470.1	66.8	9158.6	0.6			Line 11 ms38_2	25	513.1	264.1
																				Line 11 ms38_2	25	78.236	130.048	87.843	119.837	134.649	91.439	107.918	107.607	146.192			Line 11 ms38_2	25	17097.7	894.6	13.3	24.4	107.9	12601.2	59.3	9442.9	0.4			Line 12 ms38_2	26	506.7	268.9
								41.46	0	0.47	0	9.60998	23.73	18.51	5.17	0.28				Line 12 ms38_2	26	78.231	130.048	87.843	119.837	134.649	91.434	107.918	107.607	146.192			Line 12 ms38_2	26	17012.3	855.1	10	17	120.2	12686	67.8	9497.2	3.6			Line 13 ms38_2	27	516	268.4
																				Line 13 ms38_2	27	78.226	130.048	87.843	119.837	134.649	91.429	107.918	107.607	146.192			Line 13 ms38_2	27	17096.4	906.3	11.9	21.9	110.9	12568.7	74.9	9357.2	0.9			Line 14 ms38_2	28	510.2	260.9
	augite1	11	Jun 13 23:34 2024	33.2487	13.8265	11.386	3.985e-08	50.49	1.3426	0.8463	0.0007	6.25	8.35	16.22	15.86	0.1474	99.51			Line 14 ms38_2	28	78.231	130.048	87.843	119.837	134.649	91.439	107.918	107.607	146.192			Line 14 ms38_2	28	17098.4	897.9	10.7	21.1	104.1	12597.4	55.5	9347.8	1.1			Line 15 ms38_2	29	508.1	266.8
	augite2	12	Jun 13 23:38 2024	33.2423	13.8558	11.386	3.987e-08	50.35	1.3311	0.8382	0.0063	6.24	8.29	16.26	15.95	0.1382	99.4			Line 15 ms38_2	29	78.236	130.048	87.843	119.837	134.649	91.434	107.918	107.607	146.192			Line 15 ms38_2	29	17063.2	900.1	9.6	22.2	105.6	12627.5	63.1	9373.4	0.9			Line 16 ms38_2	30	499.7	265.7
	augite3	13	Jun 13 23:42 2024	33.2737	13.8894	11.386	3.983e-08	50.62	1.36	0.8435	0.0017	6.23	8.25	16.19	15.83	0.1609	99.48			Line 16 ms38_2	30	78.226	130.048	87.843	119.837	134.649	91.439	107.918	107.607	146.192			Line 16 ms38_2	30	17105.7	914.6	11	21.9	106.5	12578.3	65.5	9351.1	-0.3			Line 17 ms38_2	31	519.1	260.8
	augite4	14	Jun 13 23:45 2024	33.2577	13.7817	11.386	3.985e-08	50.3	1.3323	0.8584	0.0015	6.25	8.26	16.26	15.94	0.1471	99.34			Line 17 ms38_2	31	78.231	130.048	87.843	119.837	134.649	91.439	107.918	107.607	146.192			Line 17 ms38_2	31	17062.6	905	8.6	24.4	106.5	12641.1	64.8	9435.9	1.4			Line 18 ms38_2	32	509.4	272.3
	augite5	371	Jun 15 00:00 2024	33.3847	13.6181	11.3888	3.998e-08	50.52	1.2998	0.8363	0.0079	6.26	8.31	16.42	16.2	0.1459	100			Line 18 ms38_2	32	78.226	130.048	87.843	119.837	134.649	91.439	107.918	107.607	146.192			Line 18 ms38_2	32	17116.1	929.5	11.5	29.1	104.7	12643.2	60	9351.6	0.6			Line 19 ms38_2	33	519.1	253.7
	augite6	372	Jun 15 00:03 2024	33.4008	13.6535	11.3888	3.997e-08	50.41	1.3012	0.8548	0.005	6.27	8.36	16.41	16.33	0.1291	100.08			Line 19 ms38_2	33	78.231	130.048	87.843	119.837	134.649	91.439	107.918	107.607	146.192			Line 19 ms38_2	33	17177.6	929	11.3	20.6	109	12566.6	62.2	8141.9	0.1			Line 20 ms38_2	34	519.3	252.5
	augite7	373	Jun 15 00:07 2024	33.4008	13.6838	11.3888	3.996e-08	50.58	1.2932	0.8493	0.0065	6.26	8.4	16.4	16.29	0.1368	100.23			Line 20 ms38_2	34	78.231	130.048	87.843	119.837	134.649	91.429	107.918	107.607	146.192			Line 20 ms38_2	34	17183.9	940.3	10.6	28.2	113.9	12533.2	63.4	9366.3	1.4			Line 21 ms38_2	35	517	262.1
	augite8	374	Jun 15 00:11 2024	33.3272	13.6689	11.3868	3.995e-08	50.28	1.2965	0.8575	0.0104	6.26	8.29	16.4	16.45	0.1328	99.98			Line 21 ms38_2	35	78.231	130.048	87.843	119.837	134.649	91.439	107.918	107.607	146.192			Line 21 ms38_2	35	17134.5	930.8	12.1	20.3	108.6	12616.3	71.5	9346.7	2.2			Line 22 ms38_2	36	515	262.5
	augite9	375	Jun 15 00:14 2024	33.2993	13.7063	11.3868	3.995e-08	50.23	1.3195	0.8554	0	6.29	8.39	16.5	16.42	0.1356	100.15			Line 22 ms38_2	36	78.231	130.048	87.843	119.837	134.649	91.429	107.918	107.607	146.192			Line 22 ms38_2	36	17154.6	919.3	10.5	21.9	108	12525.6	65.1	9374.8	0.5			Line 23 ms38_2	37	504.6	268
	augite10	376	Jun 15 00:18 2024	33.2919	13.7354	11.3868	3.996e-08	50.5	1.3314	0.8589	0.0017	6.28	8.27	16.5	16.45	0.1421	100.33			Line 23 ms38_2	37	78.231	130.048	87.843	119.837	134.649	91.439	107.918	107.607	146.192			Line 23 ms38_2	37	17269.3	999	11.6	29	110.6	12492.4	72.2	9201.6	-0.1			Line 24 ms38_2	38	518.4	263.4
	augite11	691	Jun 15 19:53 2024	33.2501	13.7849	11.3865	3.986e-08	49.99	1.2916	0.8476	0	6.27	8.21	16.63	16.56	0.1315	99.93			Line 24 ms38_2	38	78.236	130.048	87.843	119.837	134.649	91.439	107.918	107.607	146.192			Line 24 ms38_2	38	17246.6	993.7	10	28.5	112.5	12457.3	61.3	9210.6	3.5			Line 25 ms38_2	39	517.4	266.1
	augite12	692	Jun 15 19:57 2024	33.272	13.8029	11.3865	3.987e-08	50.09	1.3014	0.8456	0.0079	6.29	8.27	16.62	16.5	0.1478	100.07			Line 25 ms38_2	39	78.231	130.048	87.843	119.837	134.649	91.434	107.918	107.607	146.192			Line 25 ms38_2	39	16755	727.5	9.7	21.6	114.5	12882.9	57.9	9838.4	-0.4			Line 1 ms38_4	40	512	263.2
	augite13	693	Jun 15 20:01 2024	33.304	13.8219	11.3865	3.985e-08	50.2	1.2893	0.8574	0.01	6.31	8.24	16.55	16.53	0.1396	100.13			Line 1 ms38_4	40	78.231	130.048	87.843	119.837	134.649	91.439	107.918	107.607	146.192			Line 1 ms38_4	40	19054.3	1776.9	24.3	61.1	157.9	11168.6	78.1	7187.2	2.1			Line 2 ms38_4	41	518.2	254.7
	augite14	694	Jun 15 20:04 2024	33.3308	13.837	11.3865	3.985e-08	50.18	1.2676	0.8518	0	6.29	8.26	16.58	16.5	0.1432	100.07			Line 2 ms38_4	41	78.236	130.048	87.843	119.837	134.649	91.429	107.918	107.607	146.192			Line 2 ms38_4	41	18140.4	1380.5	16.3	46	120.6	11767.5	76.5	8232	0.8			Line 3 ms38_4	42	522.5	264.5
								50.3386	1.31125	0.850071	0.00425714	6.26786	8.29643	16.4243	16.2721	0.141286	99.9071			Line 3 ms38_4	42	78.236	130.048	87.843	119.837	134.649	91.439	107.918	107.607	146.192			Line 3 ms38_4	42	17157	937.2	11.5	19.8	115.8	12502.8	65.5	9390	-0.7			Line 4 ms38_4	43	510.6	269.9
								0.189933	0.0252926	0.00746597	0.00387014	0.0222498	0.0578602	0.147842	0.266983	0.00834375	0.329111			Line 4 ms38_4	43	78.241	130.048	87.843	119.837	134.649	91.439	107.918	107.607	146.192			Line 4 ms38_4	43	17256.1	991.1	11.9	29.2	116.8	12455.7	58.5	9303.4	0.7			Line 5 ms38_4	44	510.1	265
																				Line 5 ms38_4	44	78.235	130.048	87.843	119.837	134.649	91.439	107.918	107.607	146.192			Line 5 ms38_4	44	17259.9	1004.2	13	31.6	114.3	12371.4	69.1	9195.3	0.7			Line 6 ms38_4	45	515	264.3
								50.73	1.27	0.74	0	6.3418	8.73	16.65	15.82	0.13				Line 6 ms38_4	45	78.24	130.048	87.843	119.837	134.649	91.444	107.918	107.607	146.192			Line 6 ms38_4	45	17441.5	1074.8	10.9	34.3	114.9	12301.3	60.2	9051.9	0.4			Line 7 ms38_4	46	499.4	268.2
																				Line 7 ms38_4	46	78.23	130.048	87.843	119.837	134.649	91.434	107.918	107.607	146.192			Line 7 ms38_4	46	17206.2	997.2	11.6	27.3	114.6	12442.1	62.5	9242.8	1.4			Line 8 ms38_4	47	507.4	264.9
	Label	Number	Date	X	Y	Z	Current	SiO2	Na2O	TiO2	K2O	FeO	Al2O3	MgO	CaO	MnO	Total			Line 8 ms38_4	47	78.225	130.048	87.843	119.837	134.649	91.434	107.918	107.607	146.192			Line 8 ms38_4	47	17043.3	952.7	11.7	28.2	115.8	12481.8	60.3	9314.1	0.1			Line 9 ms38_4	48	502	269.1
	Line 1 ms38_2	15	Jun 13 23:50 2024	64.5138	42.5316	10.65	3.987e-08	49.23	2.62	0.0653	0.0522	0.6071	32.36	0.1332	15.24	0	100.3			Line 9 ms38_4	48	78.24	130.048	87.843	119.837	134.649	91.439	107.918	107.607	146.192			Line 9 ms38_4	48	17278.9	991.6	13.8	30.3	115.1	12423.4	60.9	9267.3	-0.2			Line 10 ms38_4	49	513.8	270.1
	Line 2 ms38_2	16	Jun 13 23:53 2024	64.4885	42.561	10.6515	3.987e-08	48.78	2.48	0.0646	0.0504	0.5821	32.59	0.1129	15.28	0	99.94			Line 10 ms38_4	49	78.235	130.048	87.843	119.837	134.649	91.439	107.918	107.607	146.192			Line 10 ms38_4	49	17358.4	1065.1	13.6	34	115.6	12306.4	69.6	9130.7	0.8			Line 11 ms38_4	50	511.4	263.9
	Line 3 ms38_2	17	Jun 13 23:57 2024	64.45	42.594	10.6515	3.987e-08	48.22	2.23	0.0568	0.042	0.5797	32.99	0.1035	15.7	0.0127	99.94			Line 11 ms38_4	50	78.234	130.048	87.843	119.837	134.649	91.439	107.918	107.607	146.192			Line 11 ms38_4	50	17403.1	1088.2	16.7	30.9	113.4	12238.8	64.1	9061.2	2.4			Line 12 ms38_4	51	510.9	270.9
	Line 4 ms38_2	18	Jun 14 00:01 2024	64.411	42.627	10.6503	3.987e-08	46.56	1.48	0.0466	0.0219	0.5204	34.33	0.0831	16.96	0.0136	100.02			Line 12 ms38_4	51	78.239	130.048	87.843	119.837	134.649	91.444	107.918	107.607	146.192			Line 12 ms38_4	51	17239	1002.9	11.9	22.2	115.1	12404.8	65.9	9215	0.4			Line 13 ms38_4	52	477.8	261.1
	Line 5 ms38_2	19	Jun 14 00:04 2024	64.3725	42.6595	10.6515	3.987e-08	48.02	2.12	0.0673	0.0383	0.5511	33.25	0.1238	15.81	0.0136	99.99			Line 13 ms38_4	52	78.233	130.048	87.843	119.837	134.649	91.444	107.918	107.607	146.192			Line 13 ms38_4	52	16762.5	1032.2	12	29.9	112.5	11879.4	62.5	8865.6	-0.4			Line 14 ms38_4	53	512.5	261.1
	Line 6 ms38_2	20	Jun 14 00:08 2024	64.3335	42.6925	10.6515	3.989e-08	48.08	2.22	0.0646	0.0446	0.5578	32.93	0.1183	15.68	0.0107	99.7			Line 14 ms38_4	53	78.238	130.048	87.843	119.837	134.649	91.439	107.918	107.607	146.192			Line 14 ms38_4	53	16918.3	876.2	12.6	25.2	111.4	12565.1	53.4	9523.8	2.1			Line 1 ms38_6	54	518.6	261.4
	Line 7 ms38_2	21	Jun 14 00:12 2024	64.295	42.7255	10.6515	3.986e-08	47.35	1.78	0.0617	0.0313	0.5706	33.61	0.0949	16.44	0	99.94			Line 1 ms38_6	54	78.243	130.048	87.843	119.837	134.649	91.439	107.918	107.607	146.192			Line 1 ms38_6	54	17671.7	1210.6	16.7	36	116.5	12050.9	61.5	8812.6	-1.4			Line 2 ms38_6	55	513.7	261.3
	Line 8 ms38_2	22	Jun 14 00:16 2024	64.256	42.7585	10.6515	3.984e-08	48.32	2.23	0.0581	0.0368	0.5686	32.84	0.1245	15.62	0.007	99.8			Line 2 ms38_6	55	78.232	130.048	87.843	119.837	134.649	91.434	107.918	107.607	146.192			Line 2 ms38_6	55	17192.7	1034.4	12.3	29	113.5	12246.4	68.1	9277	-0.1			Line 3 ms38_6	56	500.7	269.5
	Line 9 ms38_2	23	Jun 14 00:19 2024	64.2175	42.791	10.6515	3.983e-08	48.17	2.28	0.0501	0.0376	0.5819	32.8	0.1105	15.57	0.0115	99.62			Line 3 ms38_6	56	78.232	130.048	87.843	119.837	134.649	91.444	107.918	107.607	146.192			Line 3 ms38_6	56	16997.5	961.4	13.3	27.9	114.8	12376.9	69.8	9342.1	2.6			Line 4 ms38_6	57	511.3	273.3
	Line 10 ms38_2	24	Jun 14 00:23 2024	64.1785	42.824	10.6515	3.983e-08	48.73	2.43	0.058	0.0484	0.5703	32.5	0.1279	15.27	0.0034	99.73			Line 4 ms38_6	57	78.237	130.048	87.843	119.837	134.649	91.444	107.918	107.607	146.192			Line 4 ms38_6	57	17926.5	1340.6	14.8	38.7	109.7	11828.3	73.2	8414.2	1			Line 5 ms38_6	58	519.6	264.5
	Line 11 ms38_2	25	Jun 14 00:27 2024	64.1055	42.8302	10.651	3.979e-08	48.28	2.21	0.0741	0.0435	0.5733	32.85	0.1135	15.75	0.0023	99.9			Line 5 ms38_6	58	78.231	130.048	87.843	119.837	134.649	91.439	107.918	107.607	146.192			Line 5 ms38_6	58	17878.3	1348.1	14.7	38.5	114.3	11761.8	80.5	8393.1	2.5			Line 6 ms38_6	59	498.6	261
	Line 12 ms38_2	26	Jun 14 00:30 2024	64.0951	42.8956	10.6515	3.975e-08	48.12	2.12	0.0559	0.0303	0.6393	33.1	0.13	15.85	0.0209	100.07			Line 6 ms38_6	59	78.236	130.048	87.843	119.837	134.649	91.444	107.918	107.607	146.192			Line 6 ms38_6	59	17384.3	1089.4	12.8	28.2	112.8	12235.3	74.8	9008	2.3			Line 7 ms38_6	60	518.5	269.5
	Line 13 ms38_2	27	Jun 14 00:34 2024	64.0821	42.9345	10.6515	3.977e-08	48.3	2.24	0.0661	0.0391	0.5894	32.79	0.1434	15.62	0.0054	99.8			Line 7 ms38_6	60	78.236	130.048	87.843	119.837	134.649	91.444	107.918	107.607	146.192			Line 7 ms38_6	60	17376.6	1101.1	12	33.1	110.8	12229.9	74.2	9021.2	2.4			Line 8 ms38_6	61	520.2	263.7
	Line 14 ms38_2	28	Jun 14 00:38 2024	64.0235	42.9555	10.6515	3.974e-08	48.35	2.22	0.0595	0.0377	0.5541	32.87	0.1063	15.61	0.0062	99.82			Line 8 ms38_6	61	78.241	130.048	87.843	119.837	134.649	91.444	107.918	107.607	146.192			Line 8 ms38_6	61	17970.7	1384.2	15.6	40.4	116.6	11752.2	76	8275	2.4			Line 9 ms38_6	62	516.6	262.6
	Line 15 ms38_2	29	Jun 14 00:41 2024	63.985	42.9885	10.6515	3.975e-08	48.25	2.23	0.0534	0.0395	0.5618	32.95	0.1208	15.65	0.0049	99.86			Line 9 ms38_6	62	78.235	130.048	87.843	119.837	134.649	91.434	107.918	107.607	146.192			Line 9 ms38_6	62	18342.9	1531.1	18.1	51.9	117.4	11508	87.9	7874.5	1.4			Line 10 ms38_6	63	512.1	265.1
	Line 16 ms38_2	30	Jun 14 00:45 2024	63.946	43.0215	10.6515	3.978e-08	48.32	2.26	0.061	0.039	0.5663	32.8	0.1255	15.6	0	99.78			Line 10 ms38_6	63	78.234	130.048	87.843	119.837	134.649	91.439	107.918	107.607	146.192			Line 10 ms38_6	63	16845.7	1094	12.7	33.5	112.4	11674.6	67.8	8653.4	-0.2			Line 11 ms38_6	64	510.9	265
	Line 17 ms38_2	31	Jun 14 00:49 2024	63.9075	43.0545	10.6515	3.978e-08	48.21	2.24	0.0477	0.0435	0.5661	32.96	0.1241	15.74	0.008	99.95			Line 11 ms38_6	64	78.234	130.048	87.843	119.837	134.649	91.439	107.918	107.607	146.192			Line 11 ms38_6	64	17948	1347.5	16.5	39.3	121.2	11771.8	87.2	8452.6	3.6			Line 12 ms38_6	65	492.1	256.5
	Line 18 ms38_2	32	Jun 14 00:52 2024	63.8685	43.087	10.6515	3.978e-08	48.36	2.3	0.0639	0.0518	0.5565	32.97	0.115	15.6	0.0036	100.02			Line 12 ms38_6	65	78.239	130.048	87.843	119.837	134.649	91.439	107.918	107.607	146.192			Line 12 ms38_6	65	17038.9	1178.5	13.7	42	110	11610.3	66.5	8523.4	0.9			Line 13 ms38_6	66	514.9	258.7
	Line 19 ms38_2	33	Jun 14 00:56 2024	63.83	43.12	10.6515	3.978e-08	48.65	2.29	0.0626	0.0368	0.5796	32.74	0.1187	13.61	0.0006	98.08			Line 13 ms38_6	66	78.233	130.048	87.843	119.837	134.649	91.439	107.918	107.607	146.192			Line 13 ms38_6	66	17384.6	1152.9	14.5	40.5	111.4	11985.7	67.2	8901.2	-0.5			Line 14 ms38_6	67	506.9	265.7
	Line 20 ms38_2	34	Jun 14 01:00 2024	63.791	43.153	10.6515	3.978e-08	48.51	2.33	0.059	0.0503	0.6055	32.7	0.1216	15.63	0.0079	100.01			Line 14 ms38_6	67	78.238	130.048	87.843	119.837	134.649	91.439	107.918	107.607	146.192			Line 14 ms38_6	67	17925.1	1308.9	15	42.6	111.2	11812.3	76.6	8600.6	-2.2			Line 15 ms38_6	68	514	264.1
	Line 21 ms38_2	35	Jun 14 01:04 2024	63.7535	43.1901	10.6515	3.978e-08	48.4	2.3	0.0674	0.0362	0.5774	32.91	0.1371	15.59	0.0127	100.04			Line 15 ms38_6	68	78.233	130.048	87.843	119.837	134.649	91.439	107.918	107.607	146.192			Line 15 ms38_6	68	17912.3	1337.2	14	44.8	113.8	11823.6	78	8446.1	-0.9			Line 16 ms38_6	69	510.5	268.8
	Line 22 ms38_2	36	Jun 14 01:07 2024	63.7135	43.2185	10.6515	3.978e-08	48.43	2.28	0.0586	0.039	0.5739	32.67	0.1246	15.64	0.0031	99.82			Line 16 ms38_6	69	78.228	130.048	87.843	119.837	134.649	91.444	107.918	107.607	146.192			Line 16 ms38_6	69	17884.3	1366.6	14	42	111.7	11752.9	71.6	8319.8	-0.7			Line 17 ms38_6	70	509	262.2
	Line 23 ms38_2	37	Jun 14 01:11 2024	63.675	43.2515	10.6515	3.979e-08	48.74	2.47	0.0644	0.0517	0.5878	32.6	0.1384	15.35	0	100			Line 17 ms38_6	70	78.238	130.048	87.843	119.837	134.649	91.434	107.918	107.607	146.192			Line 17 ms38_6	70	17458.2	1133.4	14.8	36.9	114.3	12093.2	78.8	8868.9	-0.4			Line 18 ms38_6	71	515.8	263.1
	Line 24 ms38_2	38	Jun 14 01:15 2024	63.636	43.2845	10.6515	3.978e-08	48.68	2.46	0.0557	0.0509	0.5976	32.51	0.1176	15.37	0.0201	99.86			Line 18 ms38_6	71	78.238	130.048	87.843	119.837	134.649	91.443	107.918	107.607	146.192			Line 18 ms38_6	71	17324.8	1080	13.8	29.8	111	12184.6	60.4	9009.5	0.4			Line 19 ms38_6	72	515.4	251.5
	Line 25 ms38_2	39	Jun 14 01:18 2024	63.5975	43.3175	10.6515	3.978e-08	47.41	1.81	0.054	0.0384	0.6082	33.56	0.1107	16.4	0	99.99			Line 19 ms38_6	72	78.233	130.048	87.843	119.837	134.649	91.443	107.918	107.607	146.192			Line 19 ms38_6	72	17341.4	1085.8	14.2	35.1	109.6	12236.1	71.7	9039.6	0.9			Line 20 ms38_6	73	511.2	263.7
	Line 1 ms38_4	40	Jun 14 01:22 2024	61.3195	48.707	10.656	3.978e-08	53.31	4.36	0.1347	0.1098	0.8395	29.35	0.1515	12.02	0.012	100.28			Line 20 ms38_6	73	78.228	130.048	87.843	119.837	134.649	91.443	107.918	107.607	146.192			Line 20 ms38_6	73	17220.1	1055.4	14.1	28.7	115.3	12252.1	77.4	9071.5	-0.1			Line 1 ms38_1	74	499.2	278.6
	Line 2 ms38_4	41	Jun 14 01:26 2024	61.3655	48.6835	10.656	3.977e-08	50.97	3.4	0.091	0.0824	0.6415	30.82	0.1476	13.76	0.0045	99.92			Line 1 ms38_1	74	78.228	130.048	87.843	119.837	134.649	91.438	107.918	107.607	146.192			Line 1 ms38_1	74	17014.8	1044.6	12.9	30.1	112.5	12203.8	73.2	9198.9	0.8			Line 2 ms38_1	75	499.3	265.5
	Line 3 ms38_4	42	Jun 14 01:30 2024	61.4298	48.6673	10.6545	3.976e-08	48.46	2.32	0.0641	0.0353	0.616	32.64	0.1256	15.67	0	99.93			Line 2 ms38_1	75	78.233	130.048	87.843	119.837	134.649	91.438	107.918	107.607	146.192			Line 2 ms38_1	75	17360.6	1133.3	11.9	31	107.3	12068.9	75.8	8962.6	-0.7			Line 3 ms38_1	76	513.4	275
	Line 4 ms38_4	43	Jun 14 01:33 2024	61.4622	48.6436	10.6543	3.976e-08	48.71	2.45	0.0662	0.0521	0.6209	32.53	0.1124	15.53	0.0041	100.08			Line 3 ms38_1	76	78.238	130.048	87.843	119.837	134.649	91.438	107.918	107.607	146.192			Line 3 ms38_1	76	16794.3	856.3	10.4	21.5	105.7	12576.8	61	9699.5	-0.4			Line 4 ms38_1	77	497.7	269.3
	Line 5 ms38_4	44	Jun 14 01:37 2024	61.504	48.613	10.6535	3.976e-08	48.72	2.48	0.0727	0.0563	0.6077	32.32	0.1328	15.35	0.0041	99.75			Line 4 ms38_1	77	78.238	130.048	87.843	119.837	134.649	91.443	107.918	107.607	146.192			Line 4 ms38_1	77	16994.7	925.2	11.7	21.5	110.6	12451.5	71.7	9574.6	-0.1			Line 5 ms38_1	78	514.7	268.1
	Line 6 ms38_4	45	Jun 14 01:41 2024	61.5582	48.5967	10.6533	3.971e-08	49.25	2.66	0.0608	0.0613	0.6118	32.18	0.1157	15.14	0.0022	100.08			Line 5 ms38_1	78	78.238	130.048	87.843	119.837	134.649	91.448	107.918	107.607	146.192			Line 5 ms38_1	78	17402.7	1144.7	13.3	36.9	106	12116.8	76.9	8986.1	0.8			Line 6 ms38_1	79	507.8	267.7
	Line 7 ms38_4	46	Jun 14 01:44 2024	61.599	48.5711	10.655	3.97e-08	48.66	2.47	0.0648	0.0488	0.6101	32.55	0.1203	15.45	0.0083	99.99			Line 6 ms38_1	79	78.233	130.048	87.843	119.837	134.649	91.438	107.918	107.607	146.192			Line 6 ms38_1	79	17261.4	1063	13.4	33.5	110.4	12209.5	67.7	9164.9	0.8			Line 7 ms38_1	80	514.4	265
	Line 8 ms38_4	47	Jun 14 01:48 2024	61.6467	48.5501	10.655	3.971e-08	48.23	2.36	0.0652	0.0503	0.6164	32.63	0.1159	15.57	0.0007	99.64			Line 7 ms38_1	80	78.228	130.048	87.843	119.837	134.649	91.438	107.918	107.607	146.192			Line 7 ms38_1	80	17084.3	987.8	12.1	28.2	112.4	12403	70.5	9297.2	1.6			Line 8 ms38_1	81	508.3	263.5
	Line 9 ms38_4	48	Jun 14 01:52 2024	61.6949	48.5229	10.655	3.97e-08	48.84	2.46	0.0769	0.0541	0.6127	32.49	0.1171	15.49	0	100.14			Line 8 ms38_1	81	78.238	130.048	87.843	119.837	134.649	91.433	107.918	107.607	146.192			Line 8 ms38_1	81	16941.4	892.3	13.8	23.6	109.3	12451.3	64.5	9590.6	1			Line 9 ms38_1	82	519.8	269.3
	Line 10 ms38_4	49	Jun 14 01:55 2024	61.7345	48.4955	10.6545	3.969e-08	49.05	2.64	0.076	0.0608	0.6156	32.22	0.1339	15.27	0.0045	100.07			Line 9 ms38_1	82	78.233	130.048	87.843	119.837	134.649	91.443	107.918	107.607	146.192			Line 9 ms38_1	82	16963.4	943.5	11.9	25.9	110.5	12455.4	69.6	9487.9	-0.2			Line 10 ms38_1	83	511.7	266.4
	Line 11 ms38_4	50	Jun 14 01:59 2024	61.781	48.472	10.6545	3.968e-08	49.17	2.7	0.0934	0.0552	0.6041	32.06	0.1235	15.16	0.0137	99.98			Line 10 ms38_1	83	78.238	130.048	87.843	119.837	134.649	91.443	107.918	107.607	146.192			Line 10 ms38_1	83	17620.3	1190.7	15	34.4	112.2	12029.8	79.4	8793	1.5			Line 11 ms38_1	84	506.4	265.7
	Line 12 ms38_4	51	Jun 14 02:03 2024	61.8369	48.4489	10.6545	3.967e-08	48.78	2.49	0.0667	0.0397	0.6134	32.47	0.1268	15.42	0.0026	100.01			Line 11 ms38_1	84	78.233	130.048	87.843	119.837	134.649	91.433	107.918	107.607	146.192			Line 11 ms38_1	84	17119.9	949.3	12.2	28.5	113	12335.9	64.6	9303.2	0.3			Line 12 ms38_1	85	509.9	268.1
	Line 13 ms38_4	52	Jun 14 02:07 2024	61.873	48.425	10.654	3.964e-08	47.53	2.56	0.067	0.0535	0.6002	31.18	0.1205	14.85	0	96.96			Line 12 ms38_1	85	78.238	130.048	87.843	119.837	134.649	91.443	107.918	107.607	146.192			Line 12 ms38_1	85	17127.3	952.1	11.3	28.5	111.8	12358.1	62.6	9380.8	-0.7			Line 13 ms38_1	86	517.2	264.4
	Line 14 ms38_4	53	Jun 14 02:10 2024	61.9195	48.4015	10.654	3.955e-08	48.07	2.18	0.0707	0.0451	0.5955	32.96	0.103	15.98	0.0123	100.02			Line 13 ms38_1	86	78.228	130.048	87.843	119.837	134.649	91.438	107.918	107.607	146.192			Line 13 ms38_1	86	16913.7	905.4	13.9	26.6	108.4	12493.2	69.5	9512.1	1.2			Line 14 ms38_1	87	500.1	260.7
	Line 1 ms38_6	54	Jun 14 02:14 2024	57.3495	54.2645	10.649	3.954e-08	50.02	3.01	0.0936	0.0647	0.623	31.7	0.1191	14.8	0	100.43			Line 14 ms38_1	87	78.233	130.048	87.843	119.837	134.649	91.443	107.918	107.607	146.192			Line 14 ms38_1	87	16913.6	875.3	11.4	23.6	107.4	12547.4	56.3	9621.1	-0.1			Line 15 ms38_1	88	514.5	271.1
	Line 2 ms38_6	55	Jun 14 02:18 2024	57.333	54.2845	10.649	3.956e-08	48.75	2.57	0.0687	0.052	0.6064	32.17	0.1316	15.56	0	99.91			Line 15 ms38_1	88	78.228	130.048	87.843	119.837	134.649	91.438	107.918	107.607	146.192			Line 15 ms38_1	88	16828.9	889	12.4	24.7	102	12546.5	57.1	9521.7	0.5			Line 16 ms38_1	89	495.7	269.6
	Line 3 ms38_6	56	Jun 14 02:21 2024	57.317	54.304	10.649	3.956e-08	48.26	2.39	0.0744	0.0499	0.6133	32.5	0.1346	15.67	0.0152	99.71			Line 16 ms38_1	89	78.233	130.048	87.843	119.837	134.649	91.438	107.918	107.607	146.192			Line 16 ms38_1	89	16919.1	893.6	11.5	25.5	106.2	12478	71.3	9471.3	0.9			Line 17 ms38_1	90	511.1	263.7
	Line 4 ms38_6	57	Jun 14 02:25 2024	57.3005	54.324	10.649	3.956e-08	50.67	3.32	0.0826	0.0696	0.5863	31.13	0.1418	14.13	0.006	100.13			Line 17 ms38_1	90	78.238	130.048	87.843	119.837	134.649	91.443	107.918	107.607	146.192			Line 17 ms38_1	90	16915.4	903.7	10.6	23.2	102.9	12475.8	64.1	9586.4	0.1			Line 18 ms38_1	91	507.8	260.5
	Line 5 ms38_6	58	Jun 14 02:29 2024	57.284	54.344	10.649	3.956e-08	50.53	3.34	0.0825	0.0692	0.611	30.97	0.1561	14.1	0.0147	99.87			Line 18 ms38_1	91	78.228	130.048	87.843	119.837	134.649	91.438	107.918	107.607	146.192			Line 18 ms38_1	91	16716.1	826.5	9.7	21.5	104.1	12617.6	52.9	9670.5	1.4			Line 19 ms38_1	92	517.3	269.7
	Line 6 ms38_6	59	Jun 14 02:33 2024	57.2524	54.3701	10.649	3.954e-08	49.14	2.73	0.072	0.0504	0.6028	32.13	0.1445	15.12	0.0136	100			Line 19 ms38_1	92	78.243	130.048	87.843	119.837	134.649	91.443	107.918	107.607	146.192			Line 19 ms38_1	92	16715.3	813.2	9.2	19	105.3	12604	63.7	9806.5	-0.4			Line 20 ms38_1	93	508.8	263.5
	Line 7 ms38_6	60	Jun 14 02:36 2024	57.2515	54.3835	10.649	3.951e-08	49.31	2.74	0.0674	0.0594	0.5928	32.17	0.1435	15.16	0.0138	100.25			Line 20 ms38_1	93	78.228	130.048	87.843	119.837	134.649	91.433	107.918	107.607	146.192			Line 20 ms38_1	93	16542.4	745.8	10.7	20.1	102.8	12749.2	63.2	9845.7	0.4			Line 21 ms38_1	94	505.5	269.5
	Line 8 ms38_6	61	Jun 14 02:40 2024	57.235	54.4035	10.649	3.948e-08	50.72	3.45	0.0873	0.0725	0.6242	30.95	0.1473	13.93	0.014	100			Line 21 ms38_1	94	78.243	130.048	87.843	119.837	134.649	91.443	107.918	107.607	146.192			Line 21 ms38_1	94	16501.5	718.9	11.9	13.4	108.4	12815.1	64	10159.5	0.3			Line 22 ms38_1	95	510.2	266.7
	Line 9 ms38_6	62	Jun 14 02:44 2024	57.2026	54.4429	10.649	3.95e-08	51.82	3.79	0.1015	0.0935	0.6287	30.38	0.1711	13.26	0.008	100.24			Line 22 ms38_1	95	78.237	130.048	87.843	119.837	134.649	91.438	107.918	107.607	146.192			Line 22 ms38_1	95	16613.5	761.4	9.7	20.5	110.2	12708.7	66.3	10012.6	0			Line 23 ms38_1	96	506.1	257.3
	Line 10 ms38_6	63	Jun 14 02:47 2024	57.1681	54.4991	10.649	3.958e-08	47.8	2.72	0.0712	0.0601	0.6006	30.72	0.131	14.52	0	96.61			Line 23 ms38_1	96	78.242	130.048	87.843	119.837	134.649	91.448	107.918	107.607	146.192			Line 23 ms38_1	96	16922.6	894.3	10.6	25	106	12506.2	67.7	9620.5	2.5			Line 24 ms38_1	97	516.4	269
	Line 11 ms38_6	64	Jun 14 02:51 2024	57.1493	54.4308	10.6498	3.957e-08	50.7	3.34	0.0921	0.0706	0.6475	30.99	0.1691	14.19	0.0209	100.22			Line 24 ms38_1	97	78.237	130.048	87.843	119.837	134.649	91.438	107.918	107.607	146.192			Line 24 ms38_1	97	16574.7	740.1	8.7	21.2	106.5	12766.1	66	10000.5	-0.5			Line 25 ms38_1	98	509.3	270.5
	Line 12 ms38_6	65	Jun 14 02:55 2024	57.1695	54.483	10.649	3.955e-08	48.33	2.93	0.0766	0.0754	0.5878	30.58	0.1288	14.32	0.0054	97.03			Line 25 ms38_1	98	78.237	130.048	87.843	119.837	134.649	91.443	107.918	107.607	146.192			Line 25 ms38_1	98	16686.2	840	9.5	22.2	108.6	12543.9	56.4	9751.8	-0.5			Line 26 ms38_1	99	514.1	268.7
	Line 13 ms38_6	66	Jun 14 02:58 2024	57.1535	54.5025	10.649	3.954e-08	49.26	2.86	0.081	0.0726	0.5957	31.53	0.13	14.95	0	99.49			Line 26 ms38_1	99	78.237	130.048	87.843	119.837	134.649	91.438	107.918	107.607	146.192			Line 26 ms38_1	99	16710.6	810.7	9.7	20.8	108.1	12631.6	64.7	9798.4	2.4			Line 1 ms38_3	100	511.2	263.1
	Line 14 ms38_6	67	Jun 14 03:02 2024	57.1177	54.522	10.649	3.952e-08	50.68	3.25	0.084	0.0766	0.5951	31.12	0.1486	14.46	0	100.4			Line 1 ms38_3	100	78.237	130.048	87.843	119.837	134.649	91.448	107.918	107.607	146.192			Line 1 ms38_3	100	18113.1	1448.1	18.3	46.2	123	11584	68.2	8135.6	-0.3			Line 2 ms38_3	101	517.2	258.7
	Line 15 ms38_6	68	Jun 14 03:06 2024	57.1084	54.5425	10.649	3.953e-08	50.66	3.31	0.0786	0.0807	0.6089	31.14	0.1513	14.2	0	100.23			Line 2 ms38_3	101	78.231	130.048	87.843	119.837	134.649	91.438	107.918	107.607	146.192			Line 2 ms38_3	101	17040.9	964.2	11.9	28.8	118.6	12371.2	61	9317.9	0.7			Line 3 ms38_3	102	508.8	263.5
	Line 16 ms38_6	69	Jun 14 03:10 2024	57.1045	54.5625	10.649	3.952e-08	50.6	3.38	0.0785	0.0755	0.5974	30.97	0.139	13.99	0	99.84			Line 3 ms38_3	102	78.241	130.048	87.843	119.837	134.649	91.443	107.918	107.607	146.192			Line 3 ms38_3	102	17188.5	1026.8	12.4	27.8	108.4	12291.6	58.7	9297.3	-0.4			Line 4 ms38_3	103	504.4	271.9
	Line 17 ms38_6	70	Jun 14 03:13 2024	57.088	54.582	10.649	3.951e-08	49.51	2.82	0.0827	0.0664	0.6114	31.83	0.1526	14.91	0	99.97			Line 4 ms38_3	103	78.241	130.048	87.843	119.837	134.649	91.443	107.918	107.607	146.192			Line 4 ms38_3	103	17266.7	1078.6	11.5	30.3	110.2	12213.9	66.8	9168.4	-0.5			Line 5 ms38_3	104	538.8	275.7
	Line 18 ms38_6	71	Jun 14 03:17 2024	57.0715	54.602	10.649	3.948e-08	49.2	2.69	0.0776	0.0536	0.5942	32.07	0.1169	15.15	0.0026	99.95			Line 5 ms38_3	104	78.241	130.048	87.843	119.837	134.649	91.443	107.918	107.607	146.192			Line 5 ms38_3	104	16394.5	736.3	9.5	22.9	102.1	12638.6	50.1	10032.6	1.3			Line 6 ms38_3	105	505.7	270.4
	Line 19 ms38_6	72	Jun 14 03:21 2024	57.0555	54.622	10.649	3.949e-08	49.24	2.7	0.0796	0.063	0.587	32.2	0.1387	15.2	0.0055	100.21			Line 6 ms38_3	105	78.235	130.048	87.843	119.837	134.649	91.448	107.918	107.607	146.192			Line 6 ms38_3	105	16401	675.8	8.8	17.5	100	12880.8	49.3	10158	2.4			Line 7 ms38_3	106	519.4	265.8
	Line 20 ms38_6	73	Jun 14 03:24 2024	57.039	54.6415	10.649	3.948e-08	48.94	2.63	0.079	0.0515	0.6175	32.25	0.1497	15.25	0	99.97			Line 7 ms38_3	106	78.24	130.048	87.843	119.837	134.649	91.442	107.918	107.607	146.192			Line 7 ms38_3	106	16558.1	771.6	10.1	25.4	97.8	12713	46.5	10024.4	0.8			Line 8 ms38_3	107	514.5	264.1
	Line 1 ms38_1	74	Jun 14 03:28 2024	60.626	58.9225	10.6508	3.95e-08	48.36	2.6	0.0725	0.0539	0.6021	32.12	0.1417	15.46	0.0044	99.42			Line 8 ms38_3	107	78.245	130.048	87.843	119.837	134.649	91.452	107.918	107.607	146.192			Line 8 ms38_3	107	16689.9	806.2	11.4	19.4	100.5	12716.7	53.1	9906.6	-0.4			Line 9 ms38_3	108	633.7	335
	Line 2 ms38_1	75	Jun 14 03:32 2024	60.6775	58.8854	10.6508	3.949e-08	49.27	2.82	0.0668	0.0558	0.5744	31.78	0.1468	15.07	0	99.78			Line 9 ms38_3	108	78.25	130.048	87.843	119.837	134.649	91.447	107.918	107.607	146.192			Line 9 ms38_3	108	15492.2	878.4	10.9	28.5	94.7	11719.8	61.9	9427.8	3.1			Line 10 ms38_3	109	519	270.9
	Line 3 ms38_1	76	Jun 14 03:36 2024	60.699	58.854	10.6515	3.949e-08	47.8	2.14	0.0582	0.0385	0.5658	33.04	0.1177	16.29	0	100.05			Line 10 ms38_3	109	78.23	130.048	87.843	119.837	134.649	91.432	107.918	107.607	146.192			Line 10 ms38_3	109	16939.9	896.4	10.2	24	104.1	12499.1	65.5	9495.5	1.2			Line 11 ms38_3	110	513	267.3
	Line 4 ms38_1	77	Jun 14 03:39 2024	60.736	58.8195	10.6515	3.948e-08	48.33	2.31	0.0658	0.0386	0.5923	32.74	0.1386	16.09	0	100.3			Line 11 ms38_3	110	78.245	130.048	87.843	119.837	134.649	91.447	107.918	107.607	146.192			Line 11 ms38_3	110	16898.2	863	11.6	21.2	103.9	12660.1	58.6	9764.6	0.9			Line 1 ms38_5	111	507.9	258.5
	Line 5 ms38_1	78	Jun 14 03:43 2024	60.7609	58.7944	10.6505	3.948e-08	49.39	2.85	0.0743	0.0663	0.5679	31.91	0.149	15.11	0.0048	100.13			Line 1 ms38_5	111	78.235	130.048	87.843	119.837	134.649	91.437	107.918	107.607	146.192			Line 1 ms38_5	111	17659.8	1262	17.8	42	134.8	11884.3	74	8675.9	1.1			Line 2 ms38_5	112	509.4	262.6
	Line 6 ms38_1	79	Jun 14 03:47 2024	60.8095	58.751	10.6513	3.946e-08	49.04	2.65	0.0753	0.0603	0.5915	32.15	0.1311	15.42	0.0047	100.13			Line 2 ms38_5	112	78.23	130.048	87.843	119.837	134.649	91.442	107.918	107.607	146.192			Line 2 ms38_5	112	17554.1	1211.6	14.4	33.7	114.3	12024.1	70.6	8771.4	0			Line 3 ms38_5	113	501.3	268.7
	Line 7 ms38_1	80	Jun 14 03:50 2024	60.846	58.7165	10.6535	3.946e-08	48.61	2.46	0.068	0.0506	0.6021	32.64	0.1364	15.64	0.0091	100.22			Line 3 ms38_5	113	78.235	130.048	87.843	119.837	134.649	91.441	107.918	107.607	146.192			Line 3 ms38_5	113	17049.2	943	11.9	26.8	117.2	12394.7	70.7	9433.1	1.3			Line 4 ms38_5	114	505.2	268.5
	Line 8 ms38_1	81	Jun 14 03:54 2024	60.8706	58.6765	10.6525	3.949e-08	48.17	2.23	0.0775	0.0423	0.5849	32.72	0.1246	16.11	0.0056	100.07			Line 4 ms38_5	114	78.234	130.048	87.843	119.837	134.649	91.441	107.918	107.607	146.192			Line 4 ms38_5	114	17328.5	1101.5	13	27.7	114.5	12172.2	64	9012.3	-0.1			Line 5 ms38_5	115	510.2	266
	Line 9 ms38_1	82	Jun 14 03:58 2024	60.9342	58.6622	10.6523	3.95e-08	48.23	2.35	0.0669	0.0464	0.5914	32.74	0.1344	15.94	0	100.1			Line 5 ms38_5	115	78.239	130.048	87.843	119.837	134.649	91.446	107.918	107.607	146.192			Line 5 ms38_5	115	17037.7	979.6	12.7	30.3	116	12398.9	55.2	9385.6	-0.2			Line 6 ms38_5	116	518.7	261.3
	Line 10 ms38_1	83	Jun 14 04:02 2024	60.9575	58.6217	10.6525	3.949e-08	49.95	2.96	0.0842	0.0618	0.6006	31.68	0.154	14.79	0.0088	100.29			Line 6 ms38_5	116	78.233	130.048	87.843	119.837	134.649	91.445	107.918	107.607	146.192			Line 6 ms38_5	116	16901.8	943.4	12.7	26.6	119.3	12294.4	67.1	9380	0.3			Line 7 ms38_5	117	513.6	253.7
	Line 11 ms38_1	84	Jun 14 04:05 2024	60.993	58.579	10.6538	3.947e-08	48.67	2.37	0.0682	0.0511	0.6049	32.45	0.1249	15.64	0.0018	99.98			Line 7 ms38_5	117	78.238	130.048	87.843	119.837	134.649	91.435	107.918	107.607	146.192			Line 7 ms38_5	117	16996.9	951.7	14.1	30.3	117.7	12379.7	61	9438.8	0.5			Line 8 ms38_5	118	516.2	269.4
	Line 12 ms38_1	85	Jun 14 04:09 2024	61.0199	58.5294	10.6538	3.948e-08	48.51	2.39	0.0634	0.0508	0.5983	32.49	0.1211	15.77	0	99.99			Line 8 ms38_5	118	78.238	130.048	87.843	119.837	134.649	91.435	107.918	107.607	146.192			Line 8 ms38_5	118	16831.7	861.3	11.4	18.9	110.5	12470.6	60	9680	2.1			Line 9 ms38_5	119	522.6	264.9
	Line 13 ms38_1	86	Jun 14 04:13 2024	61.0534	58.4919	10.6543	3.947e-08	48.14	2.26	0.0778	0.0478	0.5806	32.85	0.1343	15.99	0.0069	100.09			Line 9 ms38_5	119	78.233	130.048	87.843	119.837	134.649	91.435	107.918	107.607	146.192			Line 9 ms38_5	119	17057.1	985.2	11.7	24.2	112	12297.3	68.1	9330.8	0.5			Line 10 ms38_5	120	501.5	270.3
	Line 14 ms38_1	87	Jun 14 04:17 2024	61.103	58.4755	10.654	3.946e-08	48.15	2.19	0.0641	0.0424	0.5755	32.98	0.1088	16.18	0	100.28			Line 10 ms38_5	120	78.233	130.048	87.843	119.837	134.649	91.435	107.918	107.607	146.192			Line 10 ms38_5	120	16927.2	908.5	12.2	22.4	114	12385.1	71.7	9518.7	2.1			Line 11 ms38_5	121	499.1	262.7
	Line 15 ms38_1	88	Jun 14 04:20 2024	61.14	58.4415	10.6538	3.947e-08	47.93	2.22	0.0697	0.0443	0.5462	32.98	0.1103	16.01	0.003	99.9			Line 11 ms38_5	121	78.238	130.048	87.843	119.837	134.649	91.439	107.918	107.607	146.192			Line 11 ms38_5	121	16975.4	931.6	12.1	25.2	112.4	12438.9	67.4	9524.3	0			Line 12 ms38_5	122	528	220.8
	Line 16 ms38_1	89	Jun 14 04:24 2024	61.1765	58.407	10.6543	3.946e-08	48.17	2.23	0.0647	0.0458	0.569	32.81	0.1377	15.93	0.0053	99.96			Line 12 ms38_5	122	78.238	130.048	87.843	119.837	134.649	91.444	107.918	107.607	146.192			Line 12 ms38_5	122	16994.1	799.5	12.2	21.8	120	12359.1	63.9	9271.9	-1.9			Line 13 ms38_5	123	508.3	261.1
	Line 17 ms38_1	90	Jun 14 04:28 2024	61.2231	58.3816	10.651	3.946e-08	48.14	2.26	0.0595	0.0416	0.5512	32.81	0.1238	16.12	0.0008	100.1			Line 13 ms38_5	123	78.233	130.048	87.843	119.837	134.649	91.449	107.918	107.607	146.192			Line 13 ms38_5	123	16917.8	939.6	10.8	27.7	115.2	12429.6	61.6	9528.1	1.2			Line 14 ms38_5	124	515.6	268.8
	Line 18 ms38_1	91	Jun 14 04:31 2024	61.25	58.338	10.6533	3.946e-08	47.64	2.07	0.0545	0.0386	0.5575	33.16	0.1021	16.26	0.0079	99.88			Line 14 ms38_5	124	78.238	130.048	87.843	119.837	134.649	91.439	107.918	107.607	146.192			Line 14 ms38_5	124	16997.4	929.6	13.5	29	118.6	12363	68.8	9511.6	3.4			Line 15 ms38_5	125	509.6	270.7
	Line 19 ms38_1	92	Jun 14 04:35 2024	61.287	58.304	10.651	3.947e-08	47.61	2.03	0.0517	0.034	0.5637	33.12	0.1231	16.48	0	100.01			Line 15 ms38_5	125	78.238	130.048	87.843	119.837	134.649	91.439	107.918	107.607	146.192			Line 15 ms38_5	125	16952.1	910.2	13.4	29.9	119.8	12412.2	54.4	9495.3	0.5			Line 16 ms38_5	126	512.4	274.7
	Line 20 ms38_1	93	Jun 14 04:39 2024	61.3244	58.2726	10.6545	3.947e-08	47.18	1.87	0.0599	0.0359	0.5504	33.48	0.1218	16.54	0.002	99.83			Line 16 ms38_5	126	78.233	130.048	87.843	119.837	134.649	91.439	107.918	107.607	146.192			Line 16 ms38_5	126	17079.4	974.7	12.6	23.8	119.3	12355.9	63.1	9333.9	1			Line 1 ms38_7	127	512.8	269.4
	Line 21 ms38_1	94	Jun 14 04:43 2024	61.3605	58.235	10.6515	3.946e-08	47.06	1.8	0.0666	0.024	0.5804	33.66	0.1233	17.07	0.0019	100.39			Line 1 ms38_7	127	78.238	130.048	87.843	119.837	134.649	91.439	107.918	107.607	146.192			Line 1 ms38_7	127	17557.5	1184.4	17.3	36.5	133.1	12011.5	66.7	8850.4	1.1			Line 2 ms38_7	128	509	263.2
	Line 22 ms38_1	95	Jun 14 04:46 2024	61.3841	58.1994	10.652	3.946e-08	47.35	1.91	0.0543	0.0368	0.5903	33.39	0.1279	16.82	0	100.28			Line 2 ms38_7	128	78.233	130.048	87.843	119.837	134.649	91.444	107.918	107.607	146.192			Line 2 ms38_7	128	17320.5	1088.1	14.9	32.6	120.8	12196.6	69.5	9164.7	2			Line 3 ms38_7	129	506.9	270.3
	Line 23 ms38_1	96	Jun 14 04:50 2024	61.434	58.166	10.652	3.946e-08	48.16	2.23	0.0593	0.0449	0.5678	32.89	0.1308	16.17	0.0146	100.28			Line 3 ms38_7	129	78.233	130.048	87.843	119.837	134.649	91.434	107.918	107.607	146.192			Line 3 ms38_7	129	17031.5	931.2	12.7	25.1	115.6	12398	58	9464.6	-1			Line 4 ms38_7	130	506.9	264.6
	Line 24 ms38_1	97	Jun 14 04:54 2024	61.471	58.1438	10.6525	3.945e-08	47.27	1.85	0.0487	0.038	0.5708	33.54	0.1273	16.81	0	100.26			Line 4 ms38_7	130	78.233	130.048	87.843	119.837	134.649	91.439	107.918	107.607	146.192			Line 4 ms38_7	130	17111.5	970	15.4	32.3	112.6	12401.6	59.6	9392.8	2.8			Line 5 ms38_7	131	521.1	264.7
	Line 25 ms38_1	98	Jun 14 04:57 2024	61.507	58.0975	10.6525	3.944e-08	47.56	2.1	0.0536	0.0398	0.5822	33	0.109	16.4	0	99.85			Line 5 ms38_7	131	78.233	130.048	87.843	119.837	134.649	91.439	107.918	107.607	146.192			Line 5 ms38_7	131	17135.1	966.6	13.6	29.9	113.8	12364.4	69.7	9350.7	-0.2			Line 6 ms38_7	132	505.5	271.7
	Line 26 ms38_1	99	Jun 14 05:01 2024	61.544	58.063	10.653	3.941e-08	47.67	2.03	0.0546	0.0373	0.5795	33.24	0.1251	16.49	0.0139	100.24			Line 6 ms38_7	132	78.233	130.048	87.843	119.837	134.649	91.439	107.918	107.607	146.192			Line 6 ms38_7	132	17187.4	999.1	12.1	28.5	111.3	12359.2	73	9336.5	1			Line 7 ms38_7	133	516.9	270.5
	Line 1 ms38_3	100	Jun 14 05:05 2024	59.9675	62.9035	10.648	3.938e-08	51.35	3.6	0.1027	0.0835	0.6605	30.66	0.1331	13.73	0	100.32			Line 7 ms38_7	133	78.233	130.048	87.843	119.837	134.649	91.439	107.918	107.607	146.192			Line 7 ms38_7	133	17233.4	1004.5	13.3	29	115.4	12333	69.6	9219.1	1.7			Line 8 ms38_7	134	515.1	264.1
	Line 2 ms38_3	101	Jun 14 05:09 2024	59.986	62.8693	10.6503	3.938e-08	48.58	2.41	0.0672	0.0519	0.6365	32.62	0.1182	15.7	0.0041	100.19			Line 8 ms38_7	134	78.233	130.048	87.843	119.837	134.649	91.439	107.918	107.607	146.192			Line 8 ms38_7	134	17135.6	989.4	13	26.6	107.3	12340	68.9	9289.7	0.1			Line 9 ms38_7	135	516.6	264.4
	Line 3 ms38_3	102	Jun 14 05:12 2024	60.0075	62.806	10.648	3.94e-08	48.92	2.56	0.0696	0.05	0.5815	32.4	0.1138	15.66	0	100.37			Line 9 ms38_7	135	78.233	130.048	87.843	119.837	134.649	91.439	107.918	107.607	146.192			Line 9 ms38_7	135	16937.6	911.4	10	26	111.8	12495.4	67.2	9566.1	3.2			Line 10 ms38_7	136	503.9	259.1
	Line 4 ms38_3	103	Jun 14 05:16 2024	60.028	62.757	10.648	3.939e-08	49.14	2.69	0.0647	0.0546	0.5917	32.22	0.1295	15.45	0	100.35			Line 10 ms38_7	136	78.233	130.048	87.843	119.837	134.649	91.439	107.918	107.607	146.192			Line 10 ms38_7	136	16875.3	897.5	11.1	21	109.7	12508.7	70.7	9572.6	2.9			Line 11 ms38_7	137	515.2	267.5
	Line 5 ms38_3	104	Jun 14 05:20 2024	60.0578	62.7166	10.6478	3.94e-08	46.83	1.85	0.0533	0.041	0.548	33.26	0.0968	16.88	0.0075	99.56			Line 11 ms38_7	137	78.228	130.048	87.843	119.837	134.649	91.439	107.918	107.607	146.192			Line 11 ms38_7	137	16860.4	911	9.7	25.2	107.5	12504.1	59.8	9580.5	3			Line 12 ms38_7	138	509.2	265.8
	Line 6 ms38_3	105	Jun 14 05:23 2024	60.068	62.66	10.648	3.94e-08	46.87	1.7	0.0494	0.0315	0.5367	33.86	0.0952	17.09	0.0139	100.24			Line 12 ms38_7	138	78.238	130.048	87.843	119.837	134.649	91.434	107.918	107.607	146.192			Line 12 ms38_7	138	16753.7	824.9	10.1	20.6	109.5	12577.6	61.9	9818.1	1.1			Line 13 ms38_7	139	509.9	270.4
	Line 7 ms38_3	106	Jun 14 05:27 2024	60.088	62.611	10.648	3.936e-08	47.31	1.94	0.0571	0.0457	0.5255	33.48	0.0901	16.89	0.0045	100.34			Line 13 ms38_7	139	78.233	130.048	87.843	119.837	134.649	91.434	107.918	107.607	146.192			Line 13 ms38_7	139	16745.3	829.1	11.8	14.7	110.5	12568.5	61.5	9789.1	-1.7			Line 14 ms38_7	140	504.3	276
	Line 8 ms38_3	107	Jun 14 05:31 2024	60.108	62.5625	10.648	3.939e-08	47.64	2.02	0.0639	0.0349	0.5391	33.47	0.1027	16.68	0	100.55			Line 14 ms38_7	140	78.238	130.048	87.843	119.837	134.649	91.434	107.918	107.607	146.192			Line 14 ms38_7	140	16992.9	951	12.6	28.9	109.5	12375.5	64.4	9480.3	0.4			Line 15 ms38_7	141	504.9	269.6
	Line 9 ms38_3	108	Jun 14 05:35 2024	60.128	62.5135	10.648	3.949e-08	44.29	2.2	0.0611	0.051	0.507	30.92	0.1198	15.84	0.0179	94.01			Line 15 ms38_7	141	78.238	130.048	87.843	119.837	134.649	91.439	107.918	107.607	146.192			Line 15 ms38_7	141	17423.7	1100.2	12.2	27.8	112.1	12141.9	69.7	9028.5	-0.9			ms38_mat1	142	519.9	259
	Line 10 ms38_3	109	Jun 14 05:38 2024	60.148	62.465	10.6518	3.948e-08	48.2	2.24	0.0573	0.043	0.5572	32.85	0.1263	15.96	0.0072	100.03			ms38_mat1	142	78.238	130.048	87.843	119.837	134.649	91.439	107.918	107.607	146.192			ms38_mat1	142	18736.8	1717.7	27.1	66.5	164	11069.3	95.8	7403.7	-1.5			ms38_mat2	143	512	262
	Line 11 ms38_3	110	Jun 14 05:42 2024	60.168	62.4165	10.6488	3.949e-08	48.08	2.15	0.0654	0.038	0.5564	33.25	0.1132	16.4	0.005	100.66			ms38_mat2	143	78.233	130.048	87.843	119.837	134.649	91.439	107.918	107.607	146.192			ms38_mat2	143	19057.3	1869.2	27.1	73.4	190.1	10778.6	93.3	7022.3	-0.2			ms38_mat3	144	495.5	269.4
	Line 1 ms38_5	111	Jun 14 05:46 2024	66.454	63.9355	10.6545	3.95e-08	50.03	3.14	0.0995	0.0756	0.7215	31.34	0.1438	14.59	0.0065	100.14			ms38_mat3	144	78.228	130.048	87.843	119.837	134.649	91.439	107.918	107.607	146.192			ms38_mat3	144	18530.4	1666.7	24	59.6	149	11284.2	72.2	7557.3	-1.5			ms38_mat4	145	525.9	264.5
	Line 2 ms38_5	112	Jun 14 05:49 2024	66.4292	63.9879	10.6545	3.949e-08	49.78	3.01	0.0808	0.0606	0.6121	31.68	0.1369	14.75	0.0002	100.12			ms38_mat4	145	78.233	130.048	87.843	119.837	134.649	91.434	107.918	107.607	146.192			ms38_mat4	145	18858	1775.3	28	67.5	164.8	10990.4	84.4	7191.8	0			ms38_mat5	146	517.7	256
	Line 3 ms38_5	113	Jun 14 05:53 2024	66.3985	64.0225	10.6545	3.949e-08	48.3	2.37	0.0669	0.0478	0.627	32.58	0.1367	15.85	0.0078	99.99			ms38_mat5	146	78.233	130.048	87.843	119.837	134.649	91.443	107.918	107.607	146.192			ms38_mat5	146	19091.6	1908.5	33.7	88.3	166.5	10820.4	90.8	6981.1	1.5			ms38_mat6	147	525	267.2
	Line 4 ms38_5	114	Jun 14 05:57 2024	66.3705	64.066	10.6545	3.948e-08	49.21	2.74	0.0729	0.0498	0.613	32.05	0.124	15.16	0	100.02			ms38_mat6	147	78.228	130.048	87.843	119.837	134.649	91.433	107.918	107.607	146.192			ms38_mat6	147	18725.6	1753.2	27.2	67.5	142.3	11107.2	84.2	7340.7	0.7			Line 1 ms52_1	148	503.5	264.5
	Line 5 ms38_5	115	Jun 14 06:01 2024	66.343	64.1095	10.654	3.949e-08	48.44	2.44	0.0713	0.0543	0.6211	32.61	0.1068	15.77	0	100.12			Line 1 ms52_1	148	78.243	130.048	87.843	119.837	134.649	91.448	107.918	107.607	146.192			Line 1 ms52_1	148	16999.4	928.3	11.4	26.4	103.7	12457.4	71.5	9551.4	2.2			Line 2 ms52_1	149	505.4	278.2
	Line 6 ms38_5	116	Jun 14 06:04 2024	66.315	64.153	10.654	3.949e-08	48.07	2.35	0.0711	0.0477	0.6387	32.34	0.1298	15.76	0.002	99.42			Line 2 ms52_1	149	78.232	130.048	87.843	119.837	134.649	91.442	107.918	107.607	146.192			Line 2 ms52_1	149	16860.1	858.3	10	24.8	96.1	12550.7	68.4	9558.7	-0.4			Line 3 ms52_1	150	506.9	264.5
	Line 7 ms38_5	117	Jun 14 06:08 2024	66.2875	64.196	10.654	3.95e-08	48.31	2.37	0.0792	0.0543	0.6301	32.55	0.118	15.86	0.003	99.98			Line 3 ms52_1	150	78.227	130.048	87.843	119.837	134.649	91.432	107.918	107.607	146.192			Line 3 ms52_1	150	16961.5	955	9.8	23.4	95.6	12388.8	80.5	9390	-0.8			Line 4 ms52_1	151	519.7	266.9
	Line 8 ms38_5	118	Jun 14 06:12 2024	66.2595	64.2395	10.654	3.949e-08	47.88	2.15	0.0638	0.0339	0.5916	32.77	0.1158	16.26	0.0124	99.88			Line 4 ms52_1	151	78.247	130.048	87.843	119.837	134.649	91.447	107.918	107.607	146.192			Line 4 ms52_1	151	17148.5	966.7	10.3	28.8	97.1	12306.4	88.6	9429.3	-0.3			Line 5 ms52_1	152	503.3	266.3
	Line 9 ms38_5	119	Jun 14 06:15 2024	66.2219	64.2826	10.654	3.949e-08	48.48	2.46	0.0659	0.0434	0.5995	32.35	0.1317	15.68	0.0027	99.81			Line 5 ms52_1	152	78.242	130.048	87.843	119.837	134.649	91.452	107.918	107.607	146.192			Line 5 ms52_1	152	16745.6	833.6	12.4	23.4	90.9	12594.2	87.2	9847	0.5			Line 6 ms52_1	153	526.5	264
	Line 10 ms38_5	120	Jun 14 06:19 2024	66.1943	64.3503	10.654	3.949e-08	48.13	2.27	0.0684	0.0402	0.6104	32.57	0.1385	15.99	0.0119	99.83			Line 6 ms52_1	153	78.237	130.048	87.843	119.837	134.649	91.432	107.918	107.607	146.192			Line 6 ms52_1	153	16796.5	844.2	12.2	22.3	95.5	12506.9	70.8	9676.9	0.4			Line 7 ms52_1	154	517.5	268.9
	Line 11 ms38_5	121	Jun 14 06:23 2024	66.176	64.37	10.654	3.948e-08	48.28	2.33	0.0679	0.0453	0.6016	32.71	0.1303	16.01	0.0002	100.17			Line 7 ms52_1	154	78.231	130.048	87.843	119.837	134.649	91.442	107.918	107.607	146.192			Line 7 ms52_1	154	16879.1	925.7	10.3	23	94.5	12388.1	91.6	9537.8	0.8			Line 8 ms52_1	155	507.8	272.8
	Line 12 ms38_5	122	Jun 14 06:26 2024	66.1485	64.4135	10.654	3.949e-08	48.32	2	0.0683	0.0391	0.6425	32.45	0.1231	15.58	0	99.23			Line 8 ms52_1	155	78.236	130.048	87.843	119.837	134.649	91.437	107.918	107.607	146.192			Line 8 ms52_1	155	16989.6	907.1	10.5	29.3	95.2	12410.3	84.8	9479.2	0.5			Line 9 ms52_1	156	528.4	244.7
	Line 13 ms38_5	123	Jun 14 06:30 2024	66.1209	64.4687	10.6535	3.95e-08	48.11	2.34	0.0608	0.0496	0.6162	32.68	0.119	16	0.0071	100			Line 9 ms52_1	156	78.231	130.048	87.843	119.837	134.649	91.436	107.918	107.607	146.192			Line 9 ms52_1	156	17114.5	982.2	8.6	35.9	93.8	12300.6	96	9133.4	1.3			Line 10 ms52_1	157	508.1	267.1
	Line 14 ms38_5	124	Jun 14 06:34 2024	66.0925	64.5005	10.6535	3.95e-08	48.3	2.32	0.0759	0.0521	0.6344	32.51	0.133	15.98	0.0197	100.02			Line 10 ms52_1	157	78.236	130.048	87.843	119.837	134.649	91.436	107.918	107.607	146.192			Line 10 ms52_1	157	17162	1005.7	10.2	27.1	99.4	12303.4	93.6	9347.3	4			Line 11 ms52_1	158	507.5	264.5
	Line 15 ms38_5	125	Jun 14 06:38 2024	66.0872	64.5489	10.6535	3.951e-08	48.18	2.27	0.0751	0.0537	0.6412	32.62	0.105	15.95	0.0029	99.89			Line 11 ms52_1	158	78.231	130.048	87.843	119.837	134.649	91.436	107.918	107.607	146.192			Line 11 ms52_1	158	17113	1005.7	10.9	29.3	98.4	12288	90.6	9271.5	0.5			Line 12 ms52_1	159	517.1	270.2
	Line 16 ms38_5	126	Jun 14 06:41 2024	66.037	64.5875	10.6535	3.95e-08	48.54	2.43	0.0704	0.0427	0.6386	32.49	0.122	15.68	0.006	100.02			Line 12 ms52_1	159	78.236	130.048	87.843	119.837	134.649	91.44	107.918	107.607	146.192			Line 12 ms52_1	159	17095.6	966.6	10.2	26.9	97.2	12373.6	86.8	9377	2.7			Line 13 ms52_1	160	508.7	272.3
	Line 1 ms38_7	127	Jun 14 06:45 2024	71.7205	51.3345	10.659	3.953e-08	49.57	2.96	0.097	0.0653	0.7118	31.59	0.1289	14.86	0.0064	100			Line 13 ms52_1	160	78.241	130.048	87.843	119.837	134.649	91.44	107.918	107.607	146.192			Line 13 ms52_1	160	17170	998.6	11.5	27	101.3	12338	89.5	9338.5	0.6			Line 14 ms52_1	161	500.1	265.4
	Line 2 ms38_7	128	Jun 14 06:49 2024	71.7215	51.385	10.659	3.949e-08	49.16	2.71	0.0834	0.0586	0.6467	32.11	0.1345	15.4	0.0119	100.33			Line 14 ms52_1	161	78.231	130.048	87.843	119.837	134.649	91.435	107.918	107.607	146.192			Line 14 ms52_1	161	17406.4	1125.6	11	39.5	104.2	12031.9	104	8921	0			Line 15 ms52_1	162	501.5	259.1
	Line 3 ms38_7	129	Jun 14 06:53 2024	71.7225	51.436	10.659	3.949e-08	48.41	2.32	0.0715	0.0451	0.6191	32.59	0.1122	15.9	0	100.08			Line 15 ms52_1	162	78.236	130.048	87.843	119.837	134.649	91.44	107.918	107.607	146.192			Line 15 ms52_1	162	17188.8	1028.4	10.8	30.6	94.3	12254.2	93.3	9267	-0.2			Line 16 ms52_1	163	500.7	265.9
	Line 4 ms38_7	130	Jun 14 06:56 2024	71.7235	51.4865	10.659	3.949e-08	48.63	2.42	0.0864	0.058	0.603	32.61	0.1152	15.78	0.0165	100.32			Line 16 ms52_1	163	78.236	130.048	87.843	119.837	134.649	91.44	107.918	107.607	146.192			Line 16 ms52_1	163	17485.9	1108.6	13.2	29.8	95.7	12087.3	100.5	8964.8	0.4			Line 17 ms52_1	164	520.9	267.8
	Line 5 ms38_7	131	Jun 14 07:00 2024	71.7076	51.5385	10.6585	3.949e-08	48.69	2.41	0.0764	0.0537	0.6093	32.51	0.1348	15.71	0	100.2			Line 17 ms52_1	164	78.236	130.048	87.843	119.837	134.649	91.44	107.918	107.607	146.192			Line 17 ms52_1	164	17167	1039.8	9.2	27.3	100.8	12247.3	89.7	9247	-0.1			Line 1 ms52_5	165	522.5	261.1
	Line 6 ms38_7	132	Jun 14 07:04 2024	71.7255	51.5875	10.6585	3.95e-08	48.81	2.49	0.0678	0.0512	0.5955	32.5	0.1412	15.69	0.0058	100.35			Line 1 ms52_5	165	78.236	130.048	87.843	119.837	134.649	91.445	107.918	107.607	146.192			Line 1 ms52_5	165	16895.2	883.6	10.8	24.3	115.5	12487.3	73.2	9614.3	2.4			Line 2 ms52_5	166	513.6	271.1
	Line 7 ms38_7	133	Jun 14 07:07 2024	71.7265	51.638	10.6585	3.951e-08	48.93	2.5	0.0745	0.0521	0.6174	32.42	0.1345	15.49	0.0096	100.23			Line 2 ms52_5	166	78.241	130.048	87.843	119.837	134.649	91.45	107.918	107.607	146.192			Line 2 ms52_5	166	17146.4	991	11.8	28.3	102.8	12298.9	82.8	9411.5	0.5			Line 3 ms52_5	167	509	264.6
	Line 8 ms38_7	134	Jun 14 07:11 2024	71.728	51.689	10.6585	3.95e-08	48.68	2.46	0.0731	0.0477	0.5741	32.44	0.1332	15.61	0.0009	100.03			Line 3 ms52_5	167	78.241	130.048	87.843	119.837	134.649	91.444	107.918	107.607	146.192			Line 3 ms52_5	167	17024.9	949	11.6	26.3	103.7	12375.3	91.3	9539.3	1.8			Line 4 ms52_5	168	514.8	266.9
	Line 9 ms38_7	135	Jun 14 07:15 2024	71.729	51.7395	10.6585	3.949e-08	48.18	2.28	0.0563	0.0466	0.5986	32.85	0.1298	16.07	0.0186	100.22			Line 4 ms52_5	168	78.235	130.048	87.843	119.837	134.649	91.434	107.918	107.607	146.192			Line 4 ms52_5	168	17069.8	969.2	10.1	28.1	100.3	12350.8	81	9321.2	1.8			Line 5 ms52_5	169	524	267.9
	Line 10 ms38_7	136	Jun 14 07:19 2024	71.73	51.79	10.6585	3.95e-08	48.01	2.24	0.0621	0.0377	0.5872	32.87	0.1364	16.08	0.0171	100.03			Line 5 ms52_5	169	78.24	130.048	87.843	119.837	134.649	91.448	107.918	107.607	146.192			Line 5 ms52_5	169	16955.1	914.7	10	25.9	97.5	12455.7	77.2	9445.8	0.5			Line 6 ms52_5	170	512.8	271.5
	Line 11 ms38_7	137	Jun 14 07:22 2024	71.7367	51.8487	10.6585	3.949e-08	47.98	2.27	0.0545	0.0452	0.5756	32.87	0.1154	16.1	0.0172	100.02			Line 6 ms52_5	170	78.23	130.048	87.843	119.837	134.649	91.433	107.918	107.607	146.192			Line 6 ms52_5	170	16679.3	821.8	9	19.7	101.5	12581.8	69.3	9757.6	0.8			Line 7 ms52_5	171	522.7	267.9
	Line 12 ms38_7	138	Jun 14 07:26 2024	71.732	51.891	10.658	3.948e-08	47.69	2.06	0.0564	0.0369	0.5861	33.05	0.1195	16.49	0.0063	100.1			Line 7 ms52_5	171	78.24	130.048	87.843	119.837	134.649	91.443	107.918	107.607	146.192			Line 7 ms52_5	171	17459.6	1141.3	12	37.5	103.9	12055	88.3	8979.4	1.5			Line 8 ms52_5	172	512.8	265.5
	Line 13 ms38_7	139	Jun 14 07:30 2024	71.733	51.942	10.658	3.95e-08	47.65	2.07	0.0663	0.0263	0.5916	33.01	0.1187	16.44	0	99.97			Line 8 ms52_5	172	78.235	130.048	87.843	119.837	134.649	91.433	107.918	107.607	146.192			Line 8 ms52_5	172	16806.2	847.2	9.3	24.5	104.2	12466.8	77	9632.2	1.2			Line 9 ms52_5	173	579.4	342.4
	Line 14 ms38_7	140	Jun 14 07:33 2024	71.7345	51.9925	10.658	3.95e-08	48.29	2.37	0.0705	0.0519	0.586	32.53	0.1244	15.93	0.0023	99.96			Line 9 ms52_5	173	78.24	130.048	87.843	119.837	134.649	91.448	107.918	107.607	146.192			Line 9 ms52_5	173	15628.7	963.4	11.5	36.6	99.2	11600.5	85.1	9060.1	2.4			Line 10 ms52_5	174	508.5	257.9
	Line 15 ms38_7	141	Jun 14 07:37 2024	71.7355	52.043	10.658	3.95e-08	49.42	2.74	0.0683	0.05	0.6001	31.95	0.1349	15.18	0	100.14			Line 10 ms52_5	174	78.24	130.048	87.843	119.837	134.649	91.442	107.918	107.607	146.192			Line 10 ms52_5	174	16914.3	908.3	11.6	26.3	105.7	12458.8	75.1	9630.3	1.9			Line 11 ms52_5	175	518.4	266.8
	ms38_mat1	142	Jun 14 07:41 2024	69.1876	52.6215	10.6605	3.949e-08	52.81	4.25	0.1518	0.1202	0.8779	29.32	0.1874	12.47	0	100.19			Line 11 ms52_5	175	78.23	130.048	87.843	119.837	134.649	91.441	107.918	107.607	146.192			Line 11 ms52_5	175	17028.3	938.2	13.2	26.3	105.3	12368.9	76.2	9393.8	0.4			Line 12 ms52_5	176	511.4	258.8
	ms38_mat2	143	Jun 14 07:44 2024	68.7689	52.7453	10.6605	3.95e-08	53.61	4.62	0.1513	0.1328	1.0177	28.59	0.183	11.83	0	100.14			Line 12 ms52_5	176	78.24	130.048	87.843	119.837	134.649	91.451	107.918	107.607	146.192			Line 12 ms52_5	176	16685.3	893.6	10.3	25.7	103.7	12232.2	81	9399.4	-0.3			Line 13 ms52_5	177	522.6	264.5
	ms38_mat3	144	Jun 14 07:48 2024	68.3267	53.1779	10.6605	3.95e-08	52.3	4.12	0.1343	0.1076	0.7974	29.85	0.1409	12.72	0	100.17			Line 13 ms52_5	177	78.24	130.048	87.843	119.837	134.649	91.441	107.918	107.607	146.192			Line 13 ms52_5	177	16918.8	906.2	10.9	30.8	101.8	12444.3	70.8	9565.1	2.6			Line 14 ms52_5	178	515.8	261.9
	ms38_mat4	145	Jun 14 07:52 2024	68.2839	53.2697	10.6605	3.95e-08	53.12	4.39	0.1567	0.1221	0.8823	29.11	0.165	12.11	0.0001	100.06			Line 14 ms52_5	178	78.23	130.048	87.843	119.837	134.649	91.436	107.918	107.607	146.192			Line 14 ms52_5	178	16955.7	945.7	9.9	22.2	104.2	12398.1	78.8	9419.5	0.2			Line 15 ms52_5	179	514	278.5
	ms38_mat5	146	Jun 14 07:56 2024	68.005	53.3145	10.6605	3.95e-08	53.71	4.71	0.1885	0.1598	0.8911	28.69	0.1781	11.76	0.0086	100.3			Line 15 ms52_5	179	78.23	130.048	87.843	119.837	134.649	91.44	107.918	107.607	146.192			Line 15 ms52_5	179	17035.1	943.4	10.8	25.2	102.1	12331.4	78.3	9374.7	0.2			Line 16 ms52_5	180	522.4	263.5
	ms38_mat6	147	Jun 14 07:59 2024	66.7327	53.2008	10.6613	3.95e-08	52.79	4.33	0.152	0.1219	0.7618	29.4	0.1646	12.36	0.0041	100.08			Line 16 ms52_5	180	78.235	130.048	87.843	119.837	134.649	91.44	107.918	107.607	146.192			Line 16 ms52_5	180	16910.3	876	12	21.3	108.6	12502.6	79.4	9497.2	2.2			Line 1 ms52_7	181	510	266
	Line 1 ms52_1	148	Jun 14 08:03 2024	37.01	62.568	10.6335	3.953e-08	48.12	2.33	0.064	0.0471	0.5541	32.71	0.1379	16.03	0.013	100			Line 1 ms52_7	181	78.23	130.048	87.843	119.837	134.649	91.435	107.918	107.607	146.192			Line 1 ms52_7	181	17149.4	1003.9	12.6	31.5	107.8	12202.5	91.4	9202.5	0.3			Line 2 ms52_7	182	518.2	263.1
	Line 2 ms52_1	149	Jun 14 08:07 2024	37.0948	62.535	10.6353	3.953e-08	47.93	2.14	0.0559	0.0444	0.5141	32.93	0.1317	16.05	0	99.79			Line 2 ms52_7	182	78.23	130.048	87.843	119.837	134.649	91.435	107.918	107.607	146.192			Line 2 ms52_7	182	17383.7	1108	13	32.2	103.9	12117.8	83.7	8896.2	2			Line 3 ms52_7	183	502	260.9
	Line 3 ms52_1	150	Jun 14 08:11 2024	37.1855	62.4565	10.6368	3.952e-08	48.21	2.38	0.055	0.042	0.5114	32.55	0.1553	15.77	0	99.66			Line 3 ms52_7	183	78.23	130.048	87.843	119.837	134.649	91.429	107.918	107.607	146.192			Line 3 ms52_7	183	17162.2	1011.3	13.9	29.5	107.6	12171.2	71.6	9198.8	1.7			Line 4 ms52_7	184	507.8	259.5
	Line 4 ms52_1	151	Jun 14 08:15 2024	37.2735	62.401	10.633	3.951e-08	48.68	2.41	0.0578	0.0517	0.5198	32.34	0.1712	15.84	0	100.07			Line 4 ms52_7	184	78.245	130.048	87.843	119.837	134.649	91.444	107.918	107.607	146.192			Line 4 ms52_7	184	16905.2	904.8	11	30.3	102	12299.3	79.3	9448.6	3.5			Line 5 ms52_7	185	506.7	269.1
	Line 5 ms52_1	152	Jun 14 08:18 2024	37.361	62.345	10.633	3.952e-08	47.62	2.08	0.0694	0.0419	0.4864	33.06	0.1679	16.53	0.0029	100.06			Line 5 ms52_7	185	78.225	130.048	87.843	119.837	134.649	91.434	107.918	107.607	146.192			Line 5 ms52_7	185	16969.1	948.9	13.6	23.3	104.3	12366.4	78.6	9310.3	1.2			Line 6 ms52_7	186	517	278
	Line 6 ms52_1	153	Jun 14 08:22 2024	37.449	62.2895	10.6365	3.952e-08	47.76	2.11	0.0684	0.0399	0.5111	32.83	0.1366	16.25	0.0026	99.7			Line 6 ms52_7	186	78.24	130.048	87.843	119.837	134.649	91.443	107.918	107.607	146.192			Line 6 ms52_7	186	17273.2	1083	12.4	31.3	99.4	12066.4	91.8	9092.8	2.1			Line 7 ms52_7	187	504.1	262.7
	Line 7 ms52_1	154	Jun 14 08:26 2024	37.547	62.248	10.6353	3.95e-08	48	2.31	0.0576	0.0412	0.5057	32.56	0.1768	16.02	0.0048	99.68			Line 7 ms52_7	187	78.235	130.048	87.843	119.837	134.649	91.438	107.918	107.607	146.192			Line 7 ms52_7	187	16929.3	909.6	11.2	25.5	102.8	12458.8	83.5	9502.6	-1.9			Line 8 ms52_7	188	514.2	270.8
	Line 8 ms52_1	155	Jun 14 08:29 2024	37.6245	62.1775	10.6373	3.95e-08	48.29	2.26	0.0588	0.0526	0.5097	32.6	0.1635	15.93	0.0029	99.87			Line 8 ms52_7	188	78.23	130.048	87.843	119.837	134.649	91.438	107.918	107.607	146.192			Line 8 ms52_7	188	16981.3	922.7	11.3	25.7	106	12410.9	76.6	9404.6	1.6			Line 9 ms52_7	189	497.9	264.5
	Line 9 ms52_1	156	Jun 14 08:33 2024	37.7155	62.128	10.6378	3.95e-08	48.64	2.44	0.0484	0.0645	0.5018	32.33	0.1853	15.35	0.0078	99.57			Line 9 ms52_7	189	78.235	130.048	87.843	119.837	134.649	91.438	107.918	107.607	146.192			Line 9 ms52_7	189	16581.1	895.8	11.5	27.9	99.5	12104.8	77.5	9291.2	2.5			Line 10 ms52_7	190	519	268.6
	Line 10 ms52_1	157	Jun 14 08:37 2024	37.8	62.0594	10.6368	3.946e-08	48.78	2.51	0.0574	0.0487	0.5327	32.39	0.1811	15.72	0.0235	100.25			Line 10 ms52_7	190	78.23	130.048	87.843	119.837	134.649	91.438	107.918	107.607	146.192			Line 10 ms52_7	190	17051.2	960.1	12.9	25.4	102.5	12363	78.8	9377.6	-1.3			Line 11 ms52_7	191	504.2	272.5
	Line 11 ms52_1	158	Jun 14 08:41 2024	37.8857	62.0295	10.6375	3.951e-08	48.61	2.5	0.0612	0.0526	0.5264	32.31	0.175	15.58	0.0028	99.81			Line 11 ms52_7	191	78.235	130.048	87.843	119.837	134.649	91.438	107.918	107.607	146.192			Line 11 ms52_7	191	17040.6	935.7	10.6	25.5	106.6	12387.7	80	9456.8	1			Line 12 ms52_7	192	505.7	271.9
	Line 12 ms52_1	159	Jun 14 08:44 2024	37.9798	61.975	10.6375	3.951e-08	48.56	2.41	0.0574	0.0483	0.5199	32.52	0.1678	15.75	0.0157	100.05			Line 12 ms52_7	192	78.23	130.048	87.843	119.837	134.649	91.438	107.918	107.607	146.192			Line 12 ms52_7	192	17461.5	1134.1	12.3	40.9	102.7	12059.1	82.4	8855.1	1			Line 13 ms52_7	193	511.9	267.1
	Line 13 ms52_1	160	Jun 14 08:48 2024	38.063	61.899	10.6373	3.951e-08	48.75	2.49	0.0644	0.0484	0.5421	32.43	0.1728	15.69	0.0038	100.19			Line 13 ms52_7	193	78.235	130.048	87.843	119.837	134.649	91.443	107.918	107.607	146.192			Line 13 ms52_7	193	17603	1202	15.2	35	103.3	11969.9	93.7	8790.9	-0.4			Line 14 ms52_7	194	510	262.3
	Line 14 ms52_1	161	Jun 14 08:52 2024	38.1549	61.8575	10.6378	3.951e-08	49.36	2.8	0.0617	0.0709	0.5574	31.67	0.2013	15	0	99.72			Line 14 ms52_7	194	78.245	130.048	87.843	119.837	134.649	91.448	107.918	107.607	146.192			Line 14 ms52_7	194	17082.9	956.8	12.4	23.9	102.6	12418.6	84.4	9485.3	3.5			Line 1 ms52_4	195	514.8	257.3
	Line 15 ms52_1	162	Jun 14 08:55 2024	38.2385	61.787	10.6365	3.95e-08	48.81	2.56	0.0608	0.0549	0.5045	32.23	0.1804	15.57	0	99.97			Line 1 ms52_4	195	78.235	130.048	87.843	119.837	134.649	91.442	107.918	107.607	146.192			Line 1 ms52_4	195	18469.5	1607.2	24.5	65.7	126.1	11314.4	94.3	7776.2	2.4			Line 2 ms52_4	196	515.5	264.2
	Line 16 ms52_1	163	Jun 14 08:59 2024	38.3265	61.7315	10.6383	3.952e-08	49.56	2.75	0.0739	0.0535	0.5119	31.79	0.1944	15.06	0.0021	100.01			Line 2 ms52_4	196	78.24	130.048	87.843	119.837	134.649	91.452	107.918	107.607	146.192			Line 2 ms52_4	196	17662.9	1218.5	15.3	36.8	105.6	11943.7	91.4	8832.9	0.7			Line 3 ms52_4	197	513	266.4
	Line 17 ms52_1	164	Jun 14 09:03 2024	38.414	61.6755	10.6378	3.95e-08	48.76	2.59	0.0514	0.0491	0.5398	32.22	0.1735	15.54	0	99.92			Line 3 ms52_4	197	78.24	130.048	87.843	119.837	134.649	91.442	107.918	107.607	146.192			Line 3 ms52_4	197	16799.7	838.8	9.6	23.5	98.8	12572.3	69.9	9811	2.5			Line 4 ms52_4	198	519	268.7
	Line 1 ms52_5	165	Jun 14 09:07 2024	33.9715	57.285	10.6348	3.949e-08	48.06	2.21	0.0604	0.0435	0.6183	32.82	0.1414	16.15	0.0141	100.12			Line 4 ms52_4	198	78.24	130.048	87.843	119.837	134.649	91.441	107.918	107.607	146.192			Line 4 ms52_4	198	17145.4	996.2	13	29.6	101.2	12261.5	91.2	9397.5	0.3			Line 5 ms52_4	199	512.4	265.4
	Line 2 ms52_5	166	Jun 14 09:10 2024	34.0185	57.2605	10.6325	3.949e-08	48.54	2.49	0.0661	0.0506	0.5505	32.33	0.16	15.81	0.003	100			Line 5 ms52_4	199	78.24	130.048	87.843	119.837	134.649	91.446	107.918	107.607	146.192			Line 5 ms52_4	199	17635.9	1210.2	12.7	41.7	106.3	11961.1	99.4	8839.6	1.6			Line 6 ms52_4	200	510.1	263.1
	Line 3 ms52_5	167	Jun 14 09:14 2024	34.0655	57.2355	10.6325	3.95e-08	48.21	2.38	0.065	0.0469	0.5551	32.53	0.1763	16.02	0.0107	100			Line 6 ms52_4	200	78.235	130.048	87.843	119.837	134.649	91.44	107.918	107.607	146.192			Line 6 ms52_4	200	16863.3	993.3	13.3	26.6	99.3	12176.8	87	9351.6	0.1			Line 7 ms52_4	201	519.8	261.1
	Line 4 ms52_5	168	Jun 14 09:18 2024	34.1071	57.2011	10.635	3.949e-08	48.52	2.41	0.0565	0.0505	0.5372	32.47	0.1564	15.67	0.0107	99.89			Line 7 ms52_4	201	78.234	130.048	87.843	119.837	134.649	91.445	107.918	107.607	146.192			Line 7 ms52_4	201	16962.9	917.1	12.7	30.2	98.1	12493.4	87.5	9666.9	-0.1			Line 8 ms52_4	202	517.4	264.1
	Line 5 ms52_5	169	Jun 14 09:21 2024	34.1613	57.1898	10.6325	3.948e-08	48.24	2.28	0.0559	0.0465	0.5222	32.74	0.1491	15.88	0.003	99.91			Line 8 ms52_4	202	78.234	130.048	87.843	119.837	134.649	91.45	107.918	107.607	146.192			Line 8 ms52_4	202	17015.7	968.6	12.2	27.7	98.6	12314.5	79.8	9478.6	1.2			Line 1 ms52_3	203	518.4	267.1
	Line 6 ms52_5	170	Jun 14 09:25 2024	34.2098	57.1691	10.6348	3.95e-08	47.48	2.05	0.0505	0.0353	0.5431	33.04	0.1337	16.39	0.0047	99.73			Line 1 ms52_3	203	78.224	130.048	87.843	119.837	134.649	91.43	107.918	107.607	146.192			Line 1 ms52_3	203	16760.8	829	12.2	15.9	116.3	12565.5	77.1	9654.5	-0.2			Line 2 ms52_3	204	507	267.5
	Line 7 ms52_5	171	Jun 14 09:29 2024	34.2875	57.1541	10.6325	3.951e-08	49.49	2.84	0.0671	0.0673	0.5563	31.73	0.171	15.09	0.0089	100.02			Line 2 ms52_3	204	78.229	130.048	87.843	119.837	134.649	91.435	107.918	107.607	146.192			Line 2 ms52_3	204	17253	1034.8	11.9	31.7	108.4	12250.6	81.7	9193	-0.1			Line 3 ms52_3	205	505.9	265.9
	Line 8 ms52_5	172	Jun 14 09:32 2024	34.3141	57.1146	10.6353	3.95e-08	47.81	2.12	0.0519	0.044	0.5576	32.75	0.1485	16.18	0.0073	99.66			Line 3 ms52_3	205	78.224	130.048	87.843	119.837	134.649	91.435	107.918	107.607	146.192			Line 3 ms52_3	205	17326.2	1119.8	15.2	34	100.7	12071.2	85.2	8988.6	-2.1			Line 4 ms52_3	206	517.9	264.5
	Line 9 ms52_5	173	Jun 14 09:36 2024	34.3465	57.087	10.6325	3.95e-08	44.66	2.4	0.0647	0.0656	0.5309	30.63	0.1647	15.22	0.0142	93.76			Line 4 ms52_3	206	78.229	130.048	87.843	119.837	134.649	91.435	107.918	107.607	146.192			Line 4 ms52_3	206	17273.2	1040.9	12.5	32.4	102.9	12224.8	84.1	9186.6	1.1			Line 5 ms52_3	207	519.4	266.2
	Line 10 ms52_5	174	Jun 14 09:40 2024	34.3935	57.062	10.6325	3.949e-08	48.1	2.27	0.0654	0.0472	0.5657	32.75	0.1451	16.18	0.0113	100.13			Line 5 ms52_3	207	78.233	130.048	87.843	119.837	134.649	91.435	107.918	107.607	146.192			Line 5 ms52_3	207	17449.7	1107.3	15.8	36.7	103.1	12103.2	92.1	8967.4	1.1			Line 6 ms52_3	208	511.2	266.7
	Line 11 ms52_5	175	Jun 14 09:44 2024	34.4373	57.0426	10.6348	3.95e-08	48.39	2.34	0.0742	0.0472	0.5638	32.51	0.1472	15.78	0.0026	99.86			Line 6 ms52_3	208	78.228	130.048	87.843	119.837	134.649	91.439	107.918	107.607	146.192			Line 6 ms52_3	208	17189	1050	14	32.3	98.3	12211.7	86.5	9118.7	2			Line 7 ms52_3	209	517	257.2
	Line 12 ms52_5	176	Jun 14 09:47 2024	34.477	56.9898	10.6325	3.949e-08	47.49	2.23	0.058	0.0461	0.5551	32.17	0.1565	15.8	0	98.51			Line 7 ms52_3	209	78.228	130.048	87.843	119.837	134.649	91.439	107.918	107.607	146.192			Line 7 ms52_3	209	17166	1004.2	13.4	28.8	104.4	12299.3	84.8	9270.3	0.5			Line 8 ms52_3	210	517.4	267.8
	Line 13 ms52_5	177	Jun 14 09:51 2024	34.534	56.9875	10.6325	3.949e-08	48.11	2.26	0.0614	0.0552	0.545	32.71	0.1368	16.07	0.0149	99.97			Line 8 ms52_3	210	78.233	130.048	87.843	119.837	134.649	91.439	107.918	107.607	146.192			Line 8 ms52_3	210	17055.3	964.2	13.2	25.3	101.2	12387.3	79.7	9395.1	1.2			Line 9 ms52_3	211	507.6	265.1
	Line 14 ms52_5	178	Jun 14 09:55 2024	34.616	56.9986	10.6345	3.949e-08	48.22	2.36	0.0553	0.0398	0.5578	32.6	0.1523	15.83	0.0013	99.82			Line 9 ms52_3	211	78.233	130.048	87.843	119.837	134.649	91.439	107.918	107.607	146.192			Line 9 ms52_3	211	16757.5	827.2	11.6	19.7	104.6	12631	73.9	9723.8	1			Line 10 ms52_3	212	508.5	270.2
	Line 15 ms52_5	179	Jun 14 09:58 2024	34.6212	56.9472	10.635	3.949e-08	48.42	2.35	0.0605	0.0453	0.5468	32.42	0.1513	15.76	0.0011	99.75			Line 10 ms52_3	212	78.233	130.048	87.843	119.837	134.649	91.439	107.918	107.607	146.192			Line 10 ms52_3	212	16919	900.6	12.5	22.1	99.2	12489.2	74.9	9553.3	-0.3			Line 11 ms52_3	213	514.6	271.1
	Line 16 ms52_5	180	Jun 14 10:02 2024	34.675	56.9135	10.6358	3.949e-08	48.11	2.19	0.0675	0.0382	0.5812	32.85	0.1533	15.96	0.0128	99.96			Line 11 ms52_3	213	78.228	130.048	87.843	119.837	134.649	91.429	107.918	107.607	146.192			Line 11 ms52_3	213	16565.2	761.1	9.7	18.7	100.9	12645.8	70.1	9889.5	-1.4			Line 12 ms52_3	214	495.9	272.5
	Line 1 ms52_7	181	Jun 14 10:06 2024	45.2832	57.264	10.6455	3.95e-08	48.7	2.5	0.0704	0.0565	0.5771	32.1	0.1768	15.47	0.0019	99.65			Line 12 ms52_3	214	78.233	130.048	87.843	119.837	134.649	91.439	107.918	107.607	146.192			Line 12 ms52_3	214	16743.9	834.3	10.6	25.3	99	12553.5	69.6	9671.3	1.5			Line 13 ms52_3	215	508.1	269.9
	Line 2 ms52_7	182	Jun 14 10:10 2024	45.2982	57.2099	10.6468	3.949e-08	49.34	2.75	0.073	0.0578	0.5561	31.9	0.1619	14.96	0.0115	99.81			Line 13 ms52_3	215	78.238	130.048	87.843	119.837	134.649	91.434	107.918	107.607	146.192			Line 13 ms52_3	215	16771.1	839.9	10.3	29.3	101.6	12593.8	77.4	9721.7	0.8			Line 1 ms52_6	216	502	270.9
	Line 3 ms52_7	183	Jun 14 10:13 2024	45.2785	57.161	10.646	3.949e-08	48.74	2.52	0.0782	0.0529	0.5758	32.02	0.1386	15.46	0.0097	99.6			Line 1 ms52_6	216	78.238	130.048	87.843	119.837	134.649	91.439	107.918	107.607	146.192			Line 1 ms52_6	216	16898.6	891.4	11.8	18.5	113.8	12499.1	72.7	9596.9	0.9			Line 2 ms52_6	217	511	268.3
	Line 4 ms52_7	184	Jun 14 10:17 2024	45.278	57.108	10.6415	3.945e-08	48.11	2.26	0.0619	0.0544	0.5465	32.37	0.1534	15.89	0.0206	99.47			Line 2 ms52_6	217	78.238	130.048	87.843	119.837	134.649	91.439	107.918	107.607	146.192			Line 2 ms52_6	217	17308	1047.4	12.3	31	102.8	12175.1	87.4	9228.1	1.6			Line 3 ms52_6	218	515.7	260.7
	Line 5 ms52_7	185	Jun 14 10:21 2024	45.278	57.0545	10.6463	3.95e-08	48.25	2.36	0.0763	0.0417	0.5583	32.51	0.1519	15.64	0.0069	99.6			Line 3 ms52_6	218	78.233	130.048	87.843	119.837	134.649	91.439	107.918	107.607	146.192			Line 3 ms52_6	218	17210.3	1018.8	11.6	29	104	12237.8	89.3	9271.9	1.2			Line 4 ms52_6	219	500.1	264.6
	Line 6 ms52_7	186	Jun 14 10:24 2024	45.2775	57.001	10.6415	3.948e-08	49.03	2.7	0.0696	0.0562	0.5325	31.78	0.1779	15.29	0.0122	99.65			Line 4 ms52_6	219	78.233	130.048	87.843	119.837	134.649	91.439	107.918	107.607	146.192			Line 4 ms52_6	219	17077.7	1084	14.5	32.9	99.2	11894.4	88.4	8911.4	3.4			Line 5 ms52_6	220	523.7	265
	Line 7 ms52_7	187	Jun 14 10:28 2024	45.2775	56.948	10.6438	3.948e-08	48.17	2.27	0.0627	0.0458	0.5505	32.76	0.1613	15.97	0	99.99			Line 5 ms52_6	220	78.238	130.048	87.843	119.837	134.649	91.439	107.918	107.607	146.192			Line 5 ms52_6	220	17309.8	1088.4	13.6	34.6	102.5	12132.6	93.2	9102.5	1.1			Line 6 ms52_6	221	520.2	257.9
	Line 8 ms52_7	188	Jun 14 10:32 2024	45.2806	56.8979	10.645	3.949e-08	48.29	2.3	0.0632	0.0461	0.5673	32.62	0.148	15.8	0.0092	99.85			Line 6 ms52_6	221	78.233	130.048	87.843	119.837	134.649	91.439	107.918	107.607	146.192			Line 6 ms52_6	221	17147.1	1016.1	13.2	31.1	105.4	12307.7	85.9	9299.5	-1.2			Line 7 ms52_6	222	505.6	273
	Line 9 ms52_7	189	Jun 14 10:36 2024	45.2901	56.836	10.6443	3.948e-08	47.22	2.24	0.0647	0.0501	0.5326	31.86	0.1497	15.62	0.0145	97.75			Line 7 ms52_6	222	78.233	130.048	87.843	119.837	134.649	91.439	107.918	107.607	146.192			Line 7 ms52_6	222	17197.5	1034.7	15.3	29.8	105	12188.9	82.8	9204.8	0.2			Line 8 ms52_6	223	504.7	264.7
	Line 10 ms52_7	190	Jun 14 10:39 2024	45.277	56.788	10.6455	3.948e-08	48.48	2.39	0.0726	0.0456	0.5488	32.51	0.1522	15.76	0	99.97			Line 8 ms52_6	223	78.228	130.048	87.843	119.837	134.649	91.444	107.918	107.607	146.192			Line 8 ms52_6	223	17065.7	1010.6	10.4	32	102.4	12250.6	84.6	9224	2			Line 9 ms52_6	224	516.4	263.3
	Line 11 ms52_7	191	Jun 14 10:43 2024	45.2703	56.7312	10.6438	3.948e-08	48.45	2.33	0.0596	0.0457	0.5711	32.58	0.1546	15.9	0.0061	100.09			Line 9 ms52_6	224	78.238	130.048	87.843	119.837	134.649	91.439	107.918	107.607	146.192			Line 9 ms52_6	224	17125.4	966.8	13.8	26.6	105.3	12333.2	79.4	9424.7	0.1			Line 10 ms52_6	225	508.2	263.9
	Line 12 ms52_7	192	Jun 14 10:47 2024	45.2646	56.6811	10.6445	3.948e-08	49.55	2.82	0.0688	0.0735	0.5499	31.75	0.1596	14.9	0.0058	99.88			Line 10 ms52_6	225	78.233	130.048	87.843	119.837	134.649	91.444	107.918	107.607	146.192			Line 10 ms52_6	225	17102.2	981.8	11.4	32	108.2	12268.2	82.8	9401.8	0.2			Line 11 ms52_6	226	514.4	269.3
	Line 13 ms52_7	193	Jun 14 10:50 2024	45.3037	56.6381	10.644	3.948e-08	49.91	2.99	0.0855	0.063	0.5534	31.54	0.1817	14.79	0	100.11			Line 11 ms52_6	226	78.233	130.048	87.843	119.837	134.649	91.439	107.918	107.607	146.192			Line 11 ms52_6	226	16930.7	936	12	28	106.7	12353.2	79	9452	0			Line 12 ms52_6	227	503.9	271.3
	Line 14 ms52_7	194	Jun 14 10:54 2024	45.276	56.575	10.6415	3.949e-08	48.55	2.39	0.0697	0.0428	0.5494	32.65	0.163	15.94	0.0201	100.37			Line 12 ms52_6	227	78.233	130.048	87.843	119.837	134.649	91.439	107.918	107.607	146.192			Line 12 ms52_6	227	16878.4	898.6	9.9	27.4	104.6	12430.7	79.7	9498	1.5			Line 13 ms52_6	228	517.6	267.8
	Line 1 ms52_4	195	Jun 14 10:58 2024	43.6975	53.0525	10.6405	3.949e-08	51.95	4	0.1373	0.118	0.6751	29.84	0.1833	13.1	0.0139	100.01			Line 13 ms52_6	228	78.238	130.048	87.843	119.837	134.649	91.439	107.918	107.607	146.192			Line 13 ms52_6	228	16873	877	12.4	24.7	104	12467	83.8	9617.9	-1.2			Line 14 ms52_6	229	513.6	259.3
	Line 2 ms52_4	196	Jun 14 11:02 2024	43.7505	53.069	10.64	3.948e-08	50.05	3.03	0.0858	0.0662	0.5656	31.48	0.1773	14.86	0.0039	100.32			Line 14 ms52_6	229	78.228	130.048	87.843	119.837	134.649	91.444	107.918	107.607	146.192			Line 14 ms52_6	229	17026.1	983.4	11.8	23.8	105.8	12328	79.2	9399	1.1			Line 1 ms52_2	230	510.8	258.1
	Line 3 ms52_4	197	Jun 14 11:05 2024	43.8035	53.0855	10.6395	3.949e-08	47.8	2.1	0.0539	0.0422	0.5288	33.02	0.1349	16.48	0.0146	100.17			Line 1 ms52_2	230	78.228	130.048	87.843	119.837	134.649	91.439	107.918	107.607	146.192			Line 1 ms52_2	230	16860.2	896.4	11.5	20	116.1	12512	69.5	9608.6	-0.4			Line 2 ms52_2	231	513.2	265.7
	Line 4 ms52_4	198	Jun 14 11:09 2024	43.8565	53.102	10.6395	3.949e-08	48.69	2.48	0.0728	0.0531	0.5417	32.26	0.1764	15.79	0.0017	100.07			Line 2 ms52_2	231	78.233	130.048	87.843	119.837	134.649	91.449	107.918	107.607	146.192			Line 2 ms52_2	231	17074.8	999.6	10.9	30.9	108.9	12339.3	85.5	9371.7	2.5			Line 3 ms52_2	232	505.3	262.2
	Line 5 ms52_4	199	Jun 14 11:13 2024	43.91	53.1185	10.639	3.948e-08	49.99	3.01	0.0712	0.075	0.5692	31.52	0.1927	14.87	0.0096	100.31			Line 3 ms52_2	232	78.238	130.048	87.843	119.837	134.649	91.439	107.918	107.607	146.192			Line 3 ms52_2	232	17344.9	1089.7	14.6	30.1	110.3	12190.9	79.8	9115.3	0.1			Line 4 ms52_2	233	513.4	264.6
	Line 6 ms52_4	200	Jun 14 11:16 2024	43.963	53.135	10.639	3.948e-08	47.96	2.48	0.0746	0.0477	0.5315	32.06	0.1683	15.72	0.0007	99.04			Line 4 ms52_2	233	78.238	130.048	87.843	119.837	134.649	91.444	107.918	107.607	146.192			Line 4 ms52_2	233	17487.7	1184.6	12	39.8	106.3	12020.4	90.2	8962.7	1.1			Line 5 ms52_2	234	509.8	262.3
	Line 7 ms52_4	201	Jun 14 11:20 2024	44.0227	53.1527	10.6385	3.947e-08	48.25	2.29	0.071	0.0541	0.5253	32.85	0.1691	16.25	0	100.46			Line 5 ms52_2	234	78.243	130.048	87.843	119.837	134.649	91.439	107.918	107.607	146.192			Line 5 ms52_2	234	17089.4	995.2	23.1	45	175.4	11961	183.2	9326.5	0.2			Line 6 ms52_2	235	509.2	258.8
	Line 8 ms52_4	202	Jun 14 11:24 2024	44.069	53.168	10.6385	3.949e-08	48.35	2.41	0.0682	0.0498	0.5281	32.39	0.1542	15.93	0.0068	99.89			Line 6 ms52_2	235	78.237	130.048	87.843	119.837	134.649	91.439	107.918	107.607	146.192			Line 6 ms52_2	235	17104.6	980.6	11	24.5	103.8	12317.5	88.9	9394.1	0.3			Line 7 ms52_2	236	523.1	269.9
	Line 1 ms52_3	203	Jun 14 11:28 2024	43.8675	47.666	10.6395	3.947e-08	47.74	2.07	0.0682	0.0285	0.6226	33.03	0.1487	16.23	0	99.94			Line 7 ms52_2	236	78.231	130.048	87.843	119.837	134.649	91.439	107.918	107.607	146.192			Line 7 ms52_2	236	16759.8	893.3	14.1	26.7	106.4	12449.7	83.3	9562.9	2.5			Line 8 ms52_2	237	508.5	262.1
	Line 2 ms52_3	204	Jun 14 11:31 2024	43.886	47.7145	10.637	3.947e-08	48.86	2.6	0.0668	0.0567	0.5807	32.23	0.1579	15.46	0	100			Line 8 ms52_2	237	78.236	130.048	87.843	119.837	134.649	91.439	107.918	107.607	146.192			Line 8 ms52_2	237	16976.7	939.8	14.9	25.1	108.4	12390.5	73.7	9489.2	0.5			Line 9 ms52_2	238	513.2	269.7
	Line 3 ms52_3	205	Jun 14 11:35 2024	43.9051	47.7681	10.637	3.947e-08	49.2	2.79	0.0852	0.0612	0.5397	31.8	0.1651	15.12	0	99.76			Line 9 ms52_2	238	78.231	130.048	87.843	119.837	134.649	91.439	107.918	107.607	146.192			Line 9 ms52_2	238	16875	892	11.3	25	108.6	12422.8	82.4	9542.6	2.5			Line 10 ms52_2	239	519.6	271.9
	Line 4 ms52_3	206	Jun 14 11:39 2024	43.9276	47.8213	10.637	3.946e-08	48.91	2.61	0.0704	0.0579	0.5511	32.17	0.1627	15.45	0.0065	99.99			Line 10 ms52_2	239	78.241	130.048	87.843	119.837	134.649	91.439	107.918	107.607	146.192			Line 10 ms52_2	239	17008.6	929.3	10.5	25.1	101.7	12427.5	77.3	9494.4	-1.5			Line 11 ms52_2	240	516.9	267.9
	Line 5 ms52_3	207	Jun 14 11:42 2024	43.9415	47.8595	10.637	3.949e-08	49.5	2.75	0.0886	0.066	0.552	31.86	0.1782	15.08	0.0063	100.08			Line 11 ms52_2	240	78.235	130.048	87.843	119.837	134.649	91.439	107.918	107.607	146.192			Line 11 ms52_2	240	16986.4	951.6	12	26	114	12357.6	76.8	9465.5	0.5			ms52_mat1	241	515	264.8
	Line 6 ms52_3	208	Jun 14 11:46 2024	43.96	47.908	10.637	3.948e-08	48.84	2.61	0.0784	0.0581	0.5264	32.14	0.1673	15.33	0.0116	99.77			ms52_mat1	241	78.24	130.048	87.843	119.837	134.649	91.439	107.918	107.607	146.192			ms52_mat1	241	18810.6	1784.4	28.5	79.5	156.8	11003.7	115	7387.8	2.6			ms52_mat2	242	510.1	258.1
	Line 7 ms52_3	209	Jun 14 11:50 2024	43.9909	47.9453	10.637	3.948e-08	48.78	2.5	0.075	0.0517	0.5593	32.36	0.164	15.59	0.003	100.08			ms52_mat2	242	78.235	130.048	87.843	119.837	134.649	91.444	107.918	107.607	146.192			ms52_mat2	242	18911.8	1851.2	35.9	97.5	195.3	10817.2	89.1	7127.4	0.6			ms52_mat3	243	515.4	269.9
	Line 8 ms52_3	210	Jun 14 11:53 2024	44.0079	48.0043	10.637	3.948e-08	48.49	2.4	0.0738	0.0453	0.5419	32.58	0.154	15.79	0.0069	100.09			ms52_mat3	243	78.234	130.048	87.843	119.837	134.649	91.434	107.918	107.607	146.192			ms52_mat3	243	17383.5	1109.8	13.6	37	125.1	12091.9	78.1	8966.3	0.8			ms52_mat4	244	514	266.1
	Line 9 ms52_3	211	Jun 14 11:57 2024	44.0155	48.0535	10.637	3.948e-08	47.72	2.07	0.0651	0.0354	0.5603	33.18	0.1427	16.34	0.006	100.12			ms52_mat4	244	78.239	130.048	87.843	119.837	134.649	91.439	107.918	107.607	146.192			ms52_mat4	244	18304.5	1543	25.5	59.5	164.1	11379.9	102.7	7889.7	1.2			ms52_mat5	245	517.3	260.5
	Line 10 ms52_3	212	Jun 14 12:01 2024	44.0361	48.1099	10.637	3.947e-08	48.15	2.25	0.0704	0.0396	0.5313	32.83	0.1447	16.06	0	100.08			ms52_mat5	245	78.238	130.048	87.843	119.837	134.649	91.439	107.918	107.607	146.192			ms52_mat5	245	18257.5	1533.4	24.5	62.7	164.9	11308.7	111.8	7917.9	0.5			ms52_mat6	246	517.4	263.1
	Line 11 ms52_3	213	Jun 14 12:05 2024	44.0525	48.1541	10.637	3.948e-08	47.2	1.9	0.0547	0.0335	0.5402	33.21	0.1352	16.61	0	99.69			ms52_mat6	246	78.233	130.048	87.843	119.837	134.649	91.449	107.918	107.607	146.192			ms52_mat6	246	18443.2	1645.8	25.9	67.8	169.4	11202.5	109.1	7688.9	0.2			Line 1 ms80_5	247	518.5	272.5
	Line 12 ms52_3	214	Jun 14 12:08 2024	44.071	48.199	10.637	3.947e-08	47.69	2.08	0.0597	0.0454	0.5305	32.99	0.1343	16.26	0.0087	99.8			Line 1 ms80_5	247	78.248	130.048	87.843	119.837	134.649	91.449	107.918	107.607	146.192			Line 1 ms80_5	247	17910.9	1357.4	17.5	45.9	129	11687.2	90.2	8498.7	-0.7			Line 2 ms80_5	248	510.6	260
	Line 13 ms52_3	215	Jun 14 12:12 2024	44.0895	48.2475	10.637	3.948e-08	47.75	2.1	0.0577	0.0525	0.5442	33.09	0.1493	16.34	0.0045	100.08			Line 2 ms80_5	248	78.233	130.048	87.843	119.837	134.649	91.434	107.918	107.607	146.192			Line 2 ms80_5	248	17408.9	1156.7	14.3	37.8	107.5	11988.3	75.3	8888.1	0.7			Line 3 ms80_5	249	511.3	266.9
	Line 1 ms52_6	216	Jun 14 12:16 2024	41.0515	46.4355	10.636	3.947e-08	48.1	2.23	0.0662	0.0333	0.6093	32.87	0.1405	16.13	0.0054	100.18			Line 3 ms80_5	249	78.233	130.048	87.843	119.837	134.649	91.439	107.918	107.607	146.192			Line 3 ms80_5	249	16829.9	851.8	9.5	21.7	107.4	12506.6	71.5	9582.3	2.2			Line 4 ms80_5	250	514.7	272.4
	Line 2 ms52_6	217	Jun 14 12:19 2024	41.0606	46.5026	10.6335	3.948e-08	49.13	2.61	0.0688	0.0557	0.5503	32.05	0.169	15.52	0.0092	100.15			Line 4 ms80_5	250	78.233	130.048	87.843	119.837	134.649	91.434	107.918	107.607	146.192			Line 4 ms80_5	250	16939.6	929.7	12.8	25.5	101.3	12350.6	80.6	9432.3	-2.4			Line 5 ms80_5	251	511.4	271
	Line 3 ms52_6	218	Jun 14 12:23 2024	41.0332	46.5467	10.6335	3.948e-08	48.88	2.54	0.0653	0.0522	0.5571	32.2	0.1727	15.59	0.0069	100.07			Line 5 ms80_5	251	78.243	130.048	87.843	119.837	134.649	91.439	107.918	107.607	146.192			Line 5 ms80_5	251	17204.1	1036.9	10.7	29.6	103.9	12147.3	78.5	9215.1	-1.9			Line 6 ms80_5	252	516.2	265.3
	Line 4 ms52_6	219	Jun 14 12:27 2024	41.0295	46.586	10.6335	3.948e-08	48.52	2.7	0.0814	0.0591	0.5314	31.34	0.1713	14.99	0.02	98.41			Line 6 ms80_5	252	78.232	130.048	87.843	119.837	134.649	91.439	107.918	107.607	146.192			Line 6 ms80_5	252	16898.6	915.3	10	27.6	109.6	12329.2	80.8	9515.8	1.6			Line 7 ms80_5	253	504	263.1
	Line 5 ms52_6	220	Jun 14 12:30 2024	41.0276	46.6493	10.6335	3.948e-08	49.14	2.71	0.0765	0.0622	0.549	31.95	0.1805	15.31	0.0063	99.98			Line 7 ms80_5	253	78.227	130.048	87.843	119.837	134.649	91.444	107.918	107.607	146.192			Line 7 ms80_5	253	17103.7	997.5	11.6	25.4	105.5	12236.1	84.2	9214.3	-1.1			Line 8 ms80_5	254	515.6	261.5
	Line 6 ms52_6	221	Jun 14 12:34 2024	41.0011	46.696	10.6335	3.949e-08	48.72	2.53	0.0738	0.0558	0.5644	32.38	0.166	15.63	0	100.12			Line 8 ms80_5	254	78.252	130.048	87.843	119.837	134.649	91.449	107.918	107.607	146.192			Line 8 ms80_5	254	17137.9	991.2	9.4	29.2	107.1	12272.1	89.8	9377.2	-0.1			Line 9 ms80_5	255	506.4	265.7
	Line 7 ms52_6	222	Jun 14 12:38 2024	41.0075	46.7365	10.6335	3.948e-08	48.85	2.58	0.0855	0.0535	0.5621	32.08	0.1601	15.48	0.0014	99.85			Line 9 ms80_5	255	78.237	130.048	87.843	119.837	134.649	91.444	107.918	107.607	146.192			Line 9 ms80_5	255	17039	965.2	11.1	20.2	110	12297.6	78	9425.3	1.7			Line 10 ms80_5	256	524.7	232.5
	Line 8 ms52_6	223	Jun 14 12:42 2024	41	46.7865	10.6335	3.947e-08	48.53	2.52	0.0581	0.0576	0.5487	32.25	0.1637	15.51	0.0114	99.65			Line 10 ms80_5	256	78.242	130.048	87.843	119.837	134.649	91.449	107.918	107.607	146.192			Line 10 ms80_5	256	17104.4	828.9	10.7	22.6	110.8	12340.6	70.3	9512.4	1.7			Line 11 ms80_5	257	504.7	266.9
	Line 9 ms52_6	224	Jun 14 12:45 2024	40.993	46.837	10.6335	3.947e-08	48.67	2.41	0.0776	0.0477	0.5638	32.45	0.1536	15.85	0.0005	100.22			Line 11 ms80_5	257	78.237	130.048	87.843	119.837	134.649	91.439	107.918	107.607	146.192			Line 11 ms80_5	257	17299.8	1089.2	12.9	34.9	109.7	12129.8	79.7	9116.4	1.2			Line 12 ms80_5	258	512.2	268
	Line 10 ms52_6	225	Jun 14 12:49 2024	40.9855	46.887	10.6335	3.947e-08	48.6	2.45	0.0641	0.0575	0.5798	32.29	0.1602	15.81	0.0009	100.01			Line 12 ms80_5	258	78.237	130.048	87.843	119.837	134.649	91.449	107.918	107.607	146.192			Line 12 ms80_5	258	17357.1	1130.6	13	35.4	108.4	12075.1	93.6	9081.3	-2.8			Line 13 ms80_5	259	513	262.4
	Line 11 ms52_6	226	Jun 14 12:53 2024	40.978	46.937	10.6335	3.947e-08	48.17	2.34	0.0671	0.0502	0.5716	32.5	0.1527	15.89	0.0002	99.74			Line 13 ms80_5	259	78.237	130.048	87.843	119.837	134.649	91.439	107.918	107.607	146.192			Line 13 ms80_5	259	17036.1	943.3	9.5	23.1	105.1	12321.6	68.6	9453.2	0			Line 14 ms80_5	260	513	264.3
	Line 12 ms52_6	227	Jun 14 12:56 2024	40.971	46.987	10.6335	3.947e-08	48.04	2.24	0.0557	0.0493	0.5604	32.69	0.1541	15.97	0.0085	99.77			Line 14 ms80_5	260	78.242	130.048	87.843	119.837	134.649	91.439	107.918	107.607	146.192			Line 14 ms80_5	260	16967	937.3	9.4	22.2	106.6	12371.4	71.1	9443.6	0.4			Line 15 ms80_5	261	511	268.7
	Line 13 ms52_6	228	Jun 14 13:00 2024	40.9635	47.0375	10.6335	3.947e-08	48.02	2.19	0.0697	0.0443	0.557	32.79	0.1619	16.17	0	100			Line 15 ms80_5	261	78.231	130.048	87.843	119.837	134.649	91.434	107.918	107.607	146.192			Line 15 ms80_5	261	17013.4	939.1	11.5	24.5	106	12334.6	78.2	9430.7	-0.1			Line 16 ms80_5	262	504.5	269.1
	Line 14 ms52_6	229	Jun 14 13:04 2024	40.956	47.0875	10.6335	3.947e-08	48.42	2.45	0.066	0.0428	0.5666	32.44	0.1532	15.8	0.0062	99.95			Line 16 ms80_5	262	78.241	130.048	87.843	119.837	134.649	91.443	107.918	107.607	146.192			Line 16 ms80_5	262	17061.4	942	10.3	20.1	109.5	12338.1	83.8	9512	1.2			Line 17 ms80_5	263	513.4	268.7
	Line 1 ms52_2	230	Jun 14 13:08 2024	39.708	45.9575	10.6343	3.947e-08	47.84	2.26	0.0648	0.0357	0.6215	32.9	0.1344	16.15	0	100			Line 17 ms80_5	263	78.246	130.048	87.843	119.837	134.649	91.448	107.918	107.607	146.192			Line 17 ms80_5	263	17141	1000.5	11	25.8	109	12269.1	86.2	9400.4	-0.2			Line 18 ms80_5	264	515.9	266.2
	Line 2 ms52_2	231	Jun 14 13:11 2024	39.682	45.8515	10.633	3.946e-08	48.56	2.49	0.0611	0.0554	0.5835	32.49	0.1654	15.76	0.0146	100.19			Line 18 ms80_5	264	78.241	130.048	87.843	119.837	134.649	91.453	107.918	107.607	146.192			Line 18 ms80_5	264	17054	996.3	11.8	23.9	106.8	12241.8	75.9	9445.6	-0.4			Line 19 ms80_5	265	516.2	268.1
	Line 3 ms52_2	232	Jun 14 13:15 2024	39.6412	45.7563	10.633	3.946e-08	49.27	2.71	0.0816	0.054	0.5911	32.11	0.1546	15.34	0.0007	100.31			Line 19 ms80_5	265	78.235	130.048	87.843	119.837	134.649	91.443	107.918	107.607	146.192			Line 19 ms80_5	265	17017	949	9.3	24.4	105.6	12385.4	71	9438.2	1.2			Line 20 ms80_5	266	516.2	266.9
	Line 4 ms52_2	233	Jun 14 13:19 2024	39.6269	45.6538	10.633	3.947e-08	49.61	2.95	0.0675	0.0716	0.5696	31.69	0.1749	15.08	0.0066	100.21			Line 20 ms80_5	266	78.24	130.048	87.843	119.837	134.649	91.438	107.918	107.607	146.192			Line 20 ms80_5	266	17093.4	977	12.3	25.6	104.4	12296.9	72.8	9395.2	0.7			Line 21 ms80_5	267	504.1	263
	Line 5 ms52_2	234	Jun 14 13:22 2024	39.615	45.5366	10.633	3.947e-08	48.54	2.49	0.1295	0.0808	0.9392	31.59	0.3557	15.67	0.0011	99.8			Line 21 ms80_5	267	78.24	130.048	87.843	119.837	134.649	91.453	107.918	107.607	146.192			Line 21 ms80_5	267	17058	957.8	8.3	23.2	108	12338.4	87.3	9521.3	0.7			Line 22 ms80_5	268	508.3	267.3
	Line 6 ms52_2	235	Jun 14 13:26 2024	39.577	45.4275	10.633	3.946e-08	48.63	2.45	0.0619	0.0439	0.5559	32.42	0.1721	15.8	0.0017	100.13			Line 22 ms80_5	268	78.24	130.048	87.843	119.837	134.649	91.448	107.918	107.607	146.192			Line 22 ms80_5	268	16922.3	933.6	12.2	21.7	104.5	12368.2	82.5	9606.9	-2			Line 1 ms80_2	340	519.8	262.8
	Line 7 ms52_2	236	Jun 14 13:30 2024	39.551	45.3215	10.633	3.946e-08	47.74	2.23	0.0789	0.048	0.5701	32.76	0.1611	16.08	0.0144	99.68			Line 1 ms80_2	340	78.224	130.048	87.843	119.837	134.649	91.437	107.918	107.607	146.192			Line 1 ms80_2	340	19087	1936.9	28.6	92.7	130.4	10894.7	73	6871.8	1.7			Line 2 ms80_2	341	518.1	261.7
	Line 8 ms52_2	237	Jun 14 13:33 2024	39.5529	45.2214	10.633	3.946e-08	48.3	2.35	0.0833	0.045	0.5807	32.6	0.1425	15.96	0.0029	100.06			Line 2 ms80_2	341	78.239	130.048	87.843	119.837	134.649	91.436	107.918	107.607	146.192			Line 2 ms80_2	341	18132.3	1449.3	16.8	47.5	120.5	11571.2	82.8	8130.6	0.2			Line 3 ms80_2	342	501.2	268.3
	Line 9 ms52_2	238	Jun 14 13:37 2024	39.4985	45.114	10.633	3.947e-08	48.03	2.23	0.0636	0.0449	0.5817	32.68	0.1593	16.04	0.0148	99.83			Line 3 ms80_2	342	78.233	130.048	87.843	119.837	134.649	91.44	107.918	107.607	146.192			Line 3 ms80_2	342	17009.8	951.4	12.3	31.3	107.2	12383.4	68.4	9432.6	-0.1			Line 4 ms80_2	343	507.8	274.8
	Line 10 ms52_2	239	Jun 14 13:41 2024	39.4941	45.0051	10.633	3.946e-08	48.23	2.33	0.0592	0.0448	0.5445	32.68	0.1494	15.96	0	100.01			Line 4 ms80_2	343	78.228	130.048	87.843	119.837	134.649	91.445	107.918	107.607	146.192			Line 4 ms80_2	343	16824.9	896.5	12.3	21.8	107.1	12485.7	59.7	9560.1	0.6			Line 5 ms80_2	344	517.7	264.5
	Line 11 ms52_2	240	Jun 14 13:45 2024	39.4465	44.897	10.633	3.947e-08	48.32	2.38	0.0676	0.0466	0.6103	32.53	0.1486	15.91	0.0027	100.01			Line 5 ms80_2	344	78.233	130.048	87.843	119.837	134.649	91.435	107.918	107.607	146.192			Line 5 ms80_2	344	17043.2	971.5	11.6	27.3	110.1	12326.3	74.6	9404.9	-1.4			Line 6 ms80_2	345	514.9	266.5
	ms52_mat1	241	Jun 14 13:48 2024	38.1143	45.5284	10.6328	3.945e-08	53.04	4.42	0.1597	0.1439	0.8402	29.19	0.2253	12.46	0.0154	100.49			Line 6 ms80_2	345	78.233	130.048	87.843	119.837	134.649	91.435	107.918	107.607	146.192			Line 6 ms80_2	345	17406.3	1157.5	10.4	30	107	12029.1	77.5	8907.7	0.3			Line 7 ms80_2	346	493.1	265.8
	ms52_mat2	242	Jun 14 13:52 2024	37.8509	45.2665	10.6328	3.945e-08	53.3	4.59	0.2012	0.1764	1.0468	28.74	0.1751	12.02	0.0038	100.24			Line 7 ms80_2	346	78.233	130.048	87.843	119.837	134.649	91.44	107.918	107.607	146.192			Line 7 ms80_2	346	16879.7	998.2	10.6	30.3	107.2	12102.9	79.5	9194.1	1.7			Line 8 ms80_2	347	515.8	268.2
	ms52_mat3	243	Jun 14 13:56 2024	37.8512	46.4122	10.6348	3.946e-08	49.37	2.77	0.0762	0.0665	0.6703	31.87	0.1513	15.09	0.0044	100.06			Line 8 ms80_2	347	78.233	130.048	87.843	119.837	134.649	91.44	107.918	107.607	146.192			Line 8 ms80_2	347	17016.9	955.7	13.1	26.5	102	12413.5	81.3	9420.1	0			Line 9 ms80_2	348	510.4	270.1
	ms52_mat4	244	Jun 14 13:59 2024	38.2526	46.4817	10.6345	3.944e-08	51.77	3.83	0.1432	0.1074	0.8795	30.14	0.2008	13.3	0.0072	100.38			Line 9 ms80_2	348	78.238	130.048	87.843	119.837	134.649	91.445	107.918	107.607	146.192			Line 9 ms80_2	348	17029.1	967.1	10.8	27.3	102.7	12353.1	75.2	9423.1	1.9			Line 10 ms80_2	349	517.3	265.8
	ms52_mat5	245	Jun 14 14:03 2024	38.4654	46.2938	10.6345	3.945e-08	51.62	3.81	0.1372	0.1131	0.8839	29.96	0.2183	13.34	0.0028	100.08			Line 10 ms80_2	349	78.233	130.048	87.843	119.837	134.649	91.435	107.918	107.607	146.192			Line 10 ms80_2	349	16569.5	804.3	9.2	21.8	102.3	12849.2	67.2	9696.1	1			Line 11 ms80_2	350	510.6	262.1
	ms52_mat6	246	Jun 14 14:07 2024	39.9106	48.3887	10.6348	3.944e-08	52.12	4.08	0.1449	0.1226	0.9079	29.71	0.2136	12.96	0.0009	100.26			Line 11 ms80_2	350	78.233	130.048	87.843	119.837	134.649	91.445	107.918	107.607	146.192			Line 11 ms80_2	350	16580.7	804.7	11	22.5	102.5	12417.5	71.6	9681.7	1.3			Line 12 ms80_2	351	513	263.3
	Line 1 ms80_5	247	Jun 14 14:11 2024	7.588	43.2085	10.7005	3.948e-08	50.69	3.37	0.0981	0.0826	0.6908	30.86	0.1754	14.3	0	100.26			Line 12 ms80_2	351	78.233	130.048	87.843	119.837	134.649	91.445	107.918	107.607	146.192			Line 12 ms80_2	351	16964.2	947.2	8.2	20.1	100.1	12434.5	72.6	9479.2	1.2			Line 13 ms80_2	352	507.5	265.7
	Line 2 ms80_5	248	Jun 14 14:15 2024	7.5485	43.1765	10.7043	3.947e-08	49.41	2.88	0.0802	0.0679	0.5758	31.59	0.146	14.95	0.0042	99.71			Line 13 ms80_2	352	78.228	130.048	87.843	119.837	134.649	91.44	107.918	107.607	146.192			Line 13 ms80_2	352	16514.9	813.1	9.5	18.6	107.7	12604.9	74.4	9835.7	-0.2			Line 14 ms80_2	353	522	261.3
	Line 3 ms80_5	249	Jun 14 14:18 2024	7.5085	43.145	10.7048	3.945e-08	47.94	2.13	0.0535	0.0389	0.5757	32.89	0.1381	16.12	0.0131	99.89			Line 14 ms80_2	353	78.233	130.048	87.843	119.837	134.649	91.44	107.918	107.607	146.192			Line 14 ms80_2	353	16861.7	903.8	12.4	20.9	102.5	12446.4	69.2	9595.2	0.4			Line 15 ms80_2	354	508.2	265.5
	Line 4 ms80_5	250	Jun 14 14:22 2024	7.4819	43.102	10.7045	3.942e-08	48.25	2.32	0.0719	0.0458	0.543	32.53	0.156	15.88	0	99.79			Line 15 ms80_2	354	78.228	130.048	87.843	119.837	134.649	91.44	107.918	107.607	146.192			Line 15 ms80_2	354	16679.5	836	10.4	21.7	101.8	12612.8	79.5	9752.5	2.3			ms80_mat1	355	513.6	262.1
	Line 5 ms80_5	251	Jun 14 14:26 2024	7.409	43.0867	10.7025	3.946e-08	48.88	2.58	0.0598	0.0532	0.5568	31.99	0.152	15.5	0	99.78			ms80_mat1	355	78.238	130.048	87.843	119.837	134.649	91.44	107.918	107.607	146.192			ms80_mat1	355	18374.3	1545.7	20.6	53.7	143.6	11325.7	90.7	7871.2	0.4			ms80_mat2	356	512.6	263.2
	Line 6 ms80_5	252	Jun 14 14:30 2024	7.3768	43.0524	10.7028	3.946e-08	48.08	2.29	0.056	0.0495	0.5874	32.45	0.1563	16	0.0093	99.68			ms80_mat2	356	78.238	130.048	87.843	119.837	134.649	91.435	107.918	107.607	146.192			ms80_mat2	356	17108	970	12.2	26.5	118.3	12355.1	72	9415.1	-0.2			ms80_mat3	357	519.3	268.4
	Line 7 ms80_5	253	Jun 14 14:33 2024	7.3495	43.018	10.704	3.947e-08	48.62	2.49	0.0653	0.0457	0.5649	32.21	0.1628	15.5	0	99.65			ms80_mat3	357	78.238	130.048	87.843	119.837	134.649	91.439	107.918	107.607	146.192			ms80_mat3	357	18454.8	1602.1	28.1	66.1	142.1	11219.9	97.4	7802.8	2.1			ms80_mat4	358	509.9	259.7
	Line 8 ms80_5	254	Jun 14 14:37 2024	7.31	42.986	10.7005	3.943e-08	48.75	2.47	0.0529	0.0525	0.5742	32.33	0.1739	15.78	0	100.19			ms80_mat4	358	78.233	130.048	87.843	119.837	134.649	91.439	107.918	107.607	146.192			ms80_mat4	358	18153.1	1532.4	20.9	52.9	143.4	11373.6	77.6	7983.2	0.1			ms80_mat5	359	522.3	262.7
	Line 9 ms80_5	255	Jun 14 14:41 2024	7.27	42.954	10.702	3.945e-08	48.47	2.41	0.0626	0.0362	0.5895	32.38	0.151	15.85	0.0101	99.96			ms80_mat5	359	78.238	130.048	87.843	119.837	134.649	91.444	107.918	107.607	146.192			ms80_mat5	359	18281.6	1531.9	20.9	52.3	157	11415.2	90.5	7982.3	2.9			ms80_mat6	360	511.3	256
	Line 10 ms80_5	256	Jun 14 14:44 2024	7.2305	42.9225	10.7005	3.941e-08	48.66	2.07	0.0599	0.0406	0.5942	32.48	0.1358	16.02	0.0098	100.07			ms80_mat6	360	78.238	130.048	87.843	119.837	134.649	91.439	107.918	107.607	146.192			ms80_mat6	360	19013.3	1847.7	32.1	89.4	155.6	11011.4	74.1	7124	3.1			plg6	361	515.3	260.5
	Line 11 ms80_5	257	Jun 14 14:48 2024	7.2144	42.8759	10.7025	3.945e-08	49.15	2.71	0.0722	0.0627	0.5877	31.97	0.1545	15.34	0.007	100.05			plg6	361	78.233	130.048	87.843	119.837	134.649	91.437	107.918	107.607	146.192			plg6	361	18493.8	1568.2	7	69.3	76	11813.1	71.2	8100.6	1			plg7	362	524.3	259.6
	Line 12 ms80_5	258	Jun 14 14:52 2024	7.151	42.859	10.7005	3.945e-08	49.29	2.82	0.073	0.0636	0.5811	31.84	0.1814	15.28	0	100.13			plg7	362	78.228	130.048	87.843	119.837	134.649	91.436	107.918	107.607	146.192			plg7	362	18609	1573.2	7.3	70.2	74.7	11815.7	70.6	8080.9	4.2			plg8	363	526.8	260.8
	Line 13 ms80_5	259	Jun 14 14:56 2024	7.111	42.827	10.7023	3.944e-08	48.47	2.36	0.0535	0.0415	0.5635	32.44	0.1328	15.91	0	99.96			plg8	363	78.222	130.048	87.843	119.837	134.649	91.431	107.918	107.607	146.192			plg8	363	18507.2	1526.1	7.6	69.1	75.7	11842.5	67	8093.1	1.3			plg9	364	508.8	264.5
	Line 14 ms80_5	260	Jun 14 14:59 2024	7.1062	42.8	10.7033	3.944e-08	48.3	2.34	0.0526	0.0399	0.5714	32.57	0.1376	15.89	0.0021	99.9			plg9	364	78.232	130.048	87.843	119.837	134.649	91.446	107.918	107.607	146.192			plg9	364	18554.3	1582.5	7.1	68.1	77	11754.1	66.1	8113.4	-1.1			plg10	365	506.7	269.5
	Line 15 ms80_5	261	Jun 14 15:03 2024	7.0249	42.7525	10.7035	3.944e-08	48.41	2.35	0.0644	0.0441	0.5681	32.47	0.1513	15.87	0	99.93			plg10	365	78.237	130.048	87.843	119.837	134.649	91.445	107.918	107.607	146.192			plg10	365	18440.9	1572.4	7.1	61.3	74.2	11709.7	76.2	8199	-0.2			augite5	371	548.1	285.6
	Line 16 ms80_5	262	Jun 14 15:07 2024	6.992	42.7315	10.7005	3.945e-08	48.52	2.35	0.0579	0.0361	0.5866	32.48	0.162	16	0.0067	100.2			augite5	371	78.231	130.048	87.843	119.837	134.649	91.434	107.918	107.607	146.192			augite5	371	18455	493	152.3	4.5	1189.7	2830	8256.1	9834	25.5			augite6	372	542.3	277.7
	Line 17 ms80_5	263	Jun 14 15:10 2024	6.952	42.7	10.7005	3.944e-08	48.74	2.5	0.0616	0.0464	0.5844	32.32	0.1671	15.82	0	100.24			augite6	372	78.221	130.048	87.843	119.837	134.649	91.429	107.918	107.607	146.192			augite6	372	18409.5	493.3	155.6	2.9	1191	2847.2	8244.1	9916.1	22.6			augite7	373	557.1	284
	Line 18 ms80_5	264	Jun 14 15:14 2024	6.9125	42.668	10.7005	3.943e-08	48.52	2.49	0.0664	0.0429	0.5727	32.26	0.147	15.9	0	100			augite7	373	78.231	130.048	87.843	119.837	134.649	91.434	107.918	107.607	146.192			augite7	373	18471.7	490.2	154.6	3.7	1189.2	2861.1	8239.8	9889.1	23.9			augite8	374	538.4	284.8
	Line 19 ms80_5	265	Jun 14 15:18 2024	6.8725	42.636	10.7028	3.942e-08	48.46	2.37	0.0524	0.0439	0.5665	32.62	0.1374	15.89	0.007	100.14			augite8	374	78.236	130.048	87.843	119.837	134.649	91.434	107.918	107.607	146.192			augite8	374	18355.7	491	156	5.9	1189.1	2819.7	8233.7	9983.3	23.2			augite9	375	541.1	281.6
	Line 20 ms80_5	266	Jun 14 15:22 2024	6.8261	42.6086	10.7025	3.941e-08	48.65	2.44	0.0692	0.046	0.5601	32.4	0.1411	15.82	0.004	100.14			augite9	375	78.231	130.048	87.843	119.837	134.649	91.439	107.918	107.607	146.192			augite9	375	18327.1	499.8	155.7	-0.8	1194.1	2853.2	8285.3	9967.5	23.7			augite10	376	534.3	283.7
	Line 21 ms80_5	267	Jun 14 15:25 2024	6.793	42.5725	10.7005	3.942e-08	48.55	2.39	0.0465	0.0417	0.5793	32.51	0.1691	16.03	0.0039	100.32			augite10	376	78.236	130.048	87.843	119.837	134.649	91.424	107.918	107.607	146.192			augite10	376	18443.9	504.5	156.3	1	1192.2	2813.3	8287	9985.9	24.8			Line 1 ms40_7	378	511.4	270.1
	Line 22 ms80_5	268	Jun 14 15:29 2024	6.7535	42.541	10.7005	3.941e-08	48.2	2.33	0.0684	0.039	0.5604	32.59	0.1598	16.17	0	100.13			Line 1 ms40_7	378	78.231	130.048	87.843	119.837	134.649	91.434	107.918	107.607	146.192			Line 1 ms40_7	378	18197.8	1378.7	22.2	42.6	123.4	11755.3	103.7	8583.3	-0.1			Line 2 ms40_7	379	503.9	263.2
	Line 1 ms80_2	340	Jun 14 15:35 2024	19.841	62.0725	10.7105	3.945e-08	53.78	4.77	0.1601	0.168	0.6989	28.89	0.143	11.6	0.0098	100.23			Line 2 ms40_7	379	78.236	130.048	87.843	119.837	134.649	91.439	107.918	107.607	146.192			Line 2 ms40_7	379	17013.2	817.6	9.2	20.9	95.5	12796.4	67.9	10090.1	-0.3			Line 3 ms40_7	380	525.5	268
	Line 2 ms80_2	341	Jun 14 15:38 2024	19.882	62.1055	10.7075	3.942e-08	51.35	3.6	0.0942	0.0858	0.6463	30.6	0.1613	13.71	0.0011	100.24			Line 3 ms40_7	380	78.236	130.048	87.843	119.837	134.649	91.439	107.918	107.607	146.192			Line 3 ms40_7	380	16774.2	736.5	8.7	12.9	93.2	12985.8	70.9	10294.3	0.9			Line 4 ms40_7	381	506	272.5
	Line 3 ms80_2	342	Jun 14 15:42 2024	19.9235	62.138	10.7075	3.943e-08	48.42	2.38	0.0689	0.0562	0.5749	32.61	0.1325	15.87	0	100.12			Line 4 ms40_7	381	78.231	130.048	87.843	119.837	134.649	91.434	107.918	107.607	146.192			Line 4 ms40_7	381	16863.1	767.8	7.8	14.6	93.3	12881.4	74.6	10298	-0.6			Line 5 ms40_7	382	516.2	263.5
	Line 4 ms80_2	343	Jun 14 15:46 2024	19.9645	62.1705	10.7075	3.943e-08	47.95	2.24	0.0692	0.0392	0.5744	32.86	0.1154	16.09	0.0037	99.94			Line 5 ms40_7	382	78.231	130.048	87.843	119.837	134.649	91.439	107.918	107.607	146.192			Line 5 ms40_7	382	17245.2	940.1	9	27.5	90.1	12575.5	83.5	9802.7	-1			Line 6 ms40_7	383	514.9	272.9
	Line 5 ms80_2	344	Jun 14 15:49 2024	20.0055	62.2035	10.7075	3.943e-08	48.51	2.43	0.0652	0.0491	0.5905	32.47	0.1445	15.83	0	100.08			Line 6 ms40_7	383	78.231	130.048	87.843	119.837	134.649	91.429	107.918	107.607	146.192			Line 6 ms40_7	383	16873.9	767.1	7.3	22.3	91	12780.8	78.3	10224.8	2			Line 7 ms40_7	384	519.4	264.2
	Line 6 ms80_2	345	Jun 14 15:53 2024	20.0465	62.236	10.7075	3.944e-08	49.45	2.88	0.0586	0.0539	0.5734	31.72	0.1504	15	0.002	99.88			Line 7 ms40_7	384	78.231	130.048	87.843	119.837	134.649	91.439	107.918	107.607	146.192			Line 7 ms40_7	384	16790.8	713.6	8.1	17.1	91	13001.9	86.3	10315.5	0.9			Line 8 ms40_7	385	510.1	268.9
	Line 7 ms80_2	346	Jun 14 15:57 2024	20.088	62.2685	10.7075	3.944e-08	48.06	2.49	0.0597	0.0544	0.5746	31.9	0.1541	15.47	0.0097	98.78			Line 8 ms40_7	385	78.231	130.048	87.843	119.837	134.649	91.434	107.918	107.607	146.192			Line 8 ms40_7	385	16759.5	703.5	7.8	13.5	84.7	12977.5	79.9	10360.2	1.7			Line 9 ms40_7	386	522.1	276.3
	Line 8 ms80_2	347	Jun 14 16:01 2024	20.1399	62.2996	10.7075	3.944e-08	48.44	2.39	0.0737	0.0476	0.5467	32.68	0.1572	15.85	0.0001	100.18			Line 9 ms40_7	386	78.236	130.048	87.843	119.837	134.649	91.434	107.918	107.607	146.192			Line 9 ms40_7	386	16670.7	679.7	8	19.2	85.6	12981.8	73.4	10393.8	0.6			Line 10 ms40_7	387	516.1	273.1
	Line 9 ms80_2	348	Jun 14 16:04 2024	20.1609	62.3305	10.707	3.943e-08	48.47	2.41	0.0606	0.0491	0.5507	32.53	0.1456	15.86	0.0108	100.1			Line 10 ms40_7	387	78.236	130.048	87.843	119.837	134.649	91.439	107.918	107.607	146.192			Line 10 ms40_7	387	16676.3	683	8.8	14.4	80.9	12999	81.5	10457.8	0.1			Line 11 ms40_7	388	509.6	273.7
	Line 10 ms80_2	349	Jun 14 16:08 2024	20.2179	62.3734	10.707	3.943e-08	47.34	2.01	0.0519	0.0391	0.5483	33.78	0.1296	16.31	0.0057	100.21			Line 11 ms40_7	388	78.231	130.048	87.843	119.837	134.649	91.439	107.918	107.607	146.192			Line 11 ms40_7	388	16712.8	697.5	8	14.5	88.6	13023.2	77.6	10438.8	0.4			Line 12 ms40_7	389	523.8	269.2
	Line 11 ms80_2	350	Jun 14 16:12 2024	20.2525	62.3995	10.707	3.94e-08	47.32	2.02	0.0619	0.0404	0.55	32.7	0.1384	16.3	0.0078	99.13			Line 12 ms40_7	389	78.226	130.048	87.843	119.837	134.649	91.434	107.918	107.607	146.192			Line 12 ms40_7	389	16719.6	701.9	7.9	15.8	84.3	12924	87.5	10422.2	1.9			Line 13 ms40_7	390	510.2	275.5
	Line 12 ms80_2	351	Jun 14 16:15 2024	20.2935	62.432	10.707	3.943e-08	48.31	2.36	0.0459	0.0362	0.5367	32.74	0.1404	15.95	0.0071	100.13			Line 13 ms40_7	390	78.231	130.048	87.843	119.837	134.649	91.434	107.918	107.607	146.192			Line 13 ms40_7	390	16887.9	770.5	8.7	13	88.3	12817.6	93.8	10218.9	0.9			Line 14 ms40_7	391	507.9	273.5
	Line 13 ms80_2	352	Jun 14 16:19 2024	20.3538	62.4702	10.707	3.943e-08	47.13	2.04	0.0536	0.0333	0.5775	33.17	0.1439	16.54	0	99.69			Line 14 ms40_7	391	78.236	130.048	87.843	119.837	134.649	91.449	107.918	107.607	146.192			Line 14 ms40_7	391	16870.7	739.1	7.3	12.5	84	12916.2	83.1	10331	0.3			Line 15 ms40_7	392	520.1	270.2
	Line 14 ms80_2	353	Jun 14 16:23 2024	20.376	62.4975	10.707	3.941e-08	48.06	2.26	0.0698	0.0375	0.5498	32.78	0.1339	16.15	0.0022	100.04			Line 15 ms40_7	392	78.231	130.048	87.843	119.837	134.649	91.439	107.918	107.607	146.192			Line 15 ms40_7	392	17113.7	864.2	11.4	26.4	85	12696.2	91.4	9962.5	0.7			Line 16 ms40_7	393	512.8	279.1
	Line 15 ms80_2	354	Jun 14 16:26 2024	20.417	62.5305	10.707	3.944e-08	47.56	2.09	0.0584	0.0389	0.5458	33.18	0.1535	16.4	0.0136	100.04			Line 16 ms40_7	393	78.231	130.048	87.843	119.837	134.649	91.444	107.918	107.607	146.192			Line 16 ms40_7	393	17093.1	874.4	11.3	27.7	86.1	12646.7	95.4	9986.9	0.5			Line 17 ms40_7	394	526.8	278.3
	ms80_mat1	355	Jun 14 16:30 2024	21.3668	62.5449	10.7078	3.944e-08	51.94	3.83	0.1156	0.0971	0.7698	29.98	0.1771	13.27	0.0023	100.18			Line 17 ms40_7	394	78.226	130.048	87.843	119.837	134.649	91.439	107.918	107.607	146.192			Line 17 ms40_7	394	17009.6	833.1	8.8	19.5	86.2	12740.8	86	10066.4	1.5			Line 18 ms40_7	395	516.8	271.9
	ms80_mat2	356	Jun 14 16:34 2024	21.6699	62.6716	10.7078	3.944e-08	48.67	2.42	0.0687	0.0477	0.6338	32.54	0.1393	15.84	0	100.36			Line 18 ms40_7	395	78.231	130.048	87.843	119.837	134.649	91.434	107.918	107.607	146.192			Line 18 ms40_7	395	16909.9	788.3	11.3	15.7	84.8	12828.8	100.9	10210.3	0.6			Line 19 ms40_7	396	514.8	278
	ms80_mat3	357	Jun 14 16:38 2024	21.6306	63.1642	10.7075	3.941e-08	52.16	3.98	0.1574	0.1196	0.7624	29.74	0.1905	13.16	0.0124	100.29			Line 19 ms40_7	396	78.236	130.048	87.843	119.837	134.649	91.439	107.918	107.607	146.192			Line 19 ms40_7	396	16935.7	787.5	10.8	17.7	84.5	12790.3	86	10208.6	-1.1			Line 20 ms40_7	397	518.8	270.9
	ms80_mat4	358	Jun 14 16:41 2024	22.2296	62.9914	10.707	3.945e-08	51.35	3.8	0.1174	0.0955	0.7683	30.1	0.1516	13.45	0.0007	99.84			Line 20 ms40_7	397	78.231	130.048	87.843	119.837	134.649	91.439	107.918	107.607	146.192			Line 20 ms40_7	397	17000.6	815.4	9.5	16.8	86.9	12777.9	97.9	10120.3	-0.2			Line 21 ms40_7	398	502.8	270.8
	ms80_mat5	359	Jun 14 16:45 2024	22.604	63.0908	10.707	3.941e-08	51.74	3.81	0.1173	0.0944	0.842	30.25	0.177	13.46	0.0166	100.51			Line 21 ms40_7	398	78.231	130.048	87.843	119.837	134.649	91.434	107.918	107.607	146.192			Line 21 ms40_7	398	16944	794.6	9.1	16.7	83.6	12794.7	88	10170.4	-0.1			Line 22 ms40_7	399	502.9	273.5
	ms80_mat6	360	Jun 14 16:49 2024	23.006	63.4503	10.7058	3.94e-08	53.65	4.57	0.1799	0.1621	0.8348	29.24	0.1453	12.03	0.0179	100.83			Line 22 ms40_7	399	78.231	130.048	87.843	119.837	134.649	91.439	107.918	107.607	146.192			Line 22 ms40_7	399	16782.9	742	7.2	15.7	84.3	12907.4	90.9	10333.7	-0.1			Line 23 ms40_7	400	511.7	275
	Line 1 ms40_7	378	Jun 15 00:23 2024	70.8115	43.4385	10.6285	3.998e-08	50.82	3.38	0.1228	0.0758	0.6527	30.65	0.1992	14.26	0	100.17			Line 23 ms40_7	400	78.231	130.048	87.843	119.837	134.649	91.439	107.918	107.607	146.192			Line 23 ms40_7	400	16828.3	740.5	6.8	19	83	12891.2	91.9	10281.4	1.1			Line 1 ms43_2	401	514	266.8
	Line 2 ms40_7	379	Jun 15 00:26 2024	70.7595	43.4395	10.6285	3.997e-08	47.81	2.02	0.051	0.0371	0.5049	33.19	0.1295	16.74	0	100.49			Line 1 ms43_2	401	78.226	130.048	87.843	119.837	134.649	91.439	107.918	107.607	146.192			Line 1 ms43_2	401	17069.9	879.2	11.8	21	109.2	12681.3	72.9	9886.7	1.8			Line 2 ms43_2	402	515.8	265.7
	Line 3 ms40_7	380	Jun 15 00:30 2024	70.7075	43.44	10.6285	3.996e-08	47.22	1.82	0.0485	0.0229	0.4928	33.67	0.1349	17.08	0.0051	100.5			Line 2 ms43_2	402	78.22	130.048	87.843	119.837	134.649	91.434	107.918	107.607	146.192			Line 2 ms43_2	402	17340.1	1016.3	12.2	29.5	103.7	12436.2	92.6	9562	0.4			Line 3 ms43_2	403	540.9	261.3
	Line 4 ms40_7	381	Jun 15 00:34 2024	70.655	43.441	10.6285	3.996e-08	47.43	1.9	0.0434	0.0257	0.4936	33.41	0.142	17.09	0	100.53			Line 3 ms43_2	403	78.225	130.048	87.843	119.837	134.649	91.434	107.918	107.607	146.192			Line 3 ms43_2	403	17471.2	1047.3	13	29.7	106.8	12432.3	90.6	9452.2	2.9			Line 4 ms43_2	404	522.8	277.3
	Line 5 ms40_7	382	Jun 15 00:38 2024	70.603	43.4415	10.6285	3.997e-08	48.4	2.32	0.0498	0.0487	0.4764	32.65	0.1594	16.27	0	100.38			Line 4 ms43_2	404	78.23	130.048	87.843	119.837	134.649	91.439	107.918	107.607	146.192			Line 4 ms43_2	404	17405.8	1041.7	13.3	28.5	104.6	12407.9	80.4	9475.3	0.8			Line 5 ms43_2	405	516.8	274.5
	Line 6 ms40_7	383	Jun 15 00:41 2024	70.551	43.4425	10.6285	3.996e-08	47.45	1.9	0.0405	0.0395	0.4813	33.16	0.1493	16.97	0.0112	100.19			Line 5 ms43_2	405	78.23	130.048	87.843	119.837	134.649	91.439	107.918	107.607	146.192			Line 5 ms43_2	405	17418.4	1047.2	15.3	30.8	108.1	12345.4	84	9458.6	0.8			Line 6 ms43_2	406	521	263.8
	Line 7 ms40_7	384	Jun 15 00:45 2024	70.499	43.443	10.6285	3.996e-08	47.26	1.76	0.0451	0.0302	0.4813	33.71	0.1641	17.12	0.0054	100.57			Line 6 ms43_2	406	78.225	130.048	87.843	119.837	134.649	91.429	107.918	107.607	146.192			Line 6 ms43_2	406	17222	943	9.9	22.8	107.1	12584.8	76.6	9750	1.5			Line 7 ms43_2	407	509.7	267.3
	Line 8 ms40_7	385	Jun 15 00:49 2024	70.447	43.444	10.6285	3.996e-08	47.17	1.74	0.0435	0.024	0.4483	33.64	0.152	17.19	0.0099	100.42			Line 7 ms43_2	407	78.22	130.048	87.843	119.837	134.649	91.439	107.918	107.607	146.192			Line 7 ms43_2	407	17179.3	960.9	10	27	109.9	12513.2	69.5	9713.9	0			Line 8 ms43_2	408	506.6	273.6
	Line 9 ms40_7	386	Jun 15 00:53 2024	70.3945	43.4445	10.6285	3.996e-08	46.94	1.68	0.0444	0.0339	0.4531	33.64	0.1396	17.24	0.0032	100.18			Line 8 ms43_2	408	78.225	130.048	87.843	119.837	134.649	91.429	107.918	107.607	146.192			Line 8 ms43_2	408	17262.2	961.2	11	23.8	110.4	12507.6	82.3	9681.7	-0.5			Line 9 ms43_2	409	523.5	263.5
	Line 10 ms40_7	387	Jun 15 00:56 2024	70.3425	43.4455	10.6285	3.996e-08	46.95	1.69	0.049	0.0255	0.428	33.69	0.1551	17.35	0.0003	100.34			Line 9 ms43_2	409	78.225	130.048	87.843	119.837	134.649	91.434	107.918	107.607	146.192			Line 9 ms43_2	409	17128.7	919.7	10.5	23.5	105.8	12593	74.9	9792.8	-1.2			Line 10 ms43_2	410	514.2	269.2
	Line 11 ms40_7	388	Jun 15 01:00 2024	70.2905	43.446	10.6285	3.995e-08	47.06	1.73	0.0446	0.0256	0.4689	33.77	0.1476	17.32	0.0023	100.56			Line 10 ms43_2	410	78.225	130.048	87.843	119.837	134.649	91.434	107.918	107.607	146.192			Line 10 ms43_2	410	16891.5	791.4	8.4	21.9	100.5	12843.4	68.2	10119.4	-0.1			Line 11 ms43_2	411	507.8	266
	Line 12 ms40_7	389	Jun 15 01:04 2024	70.2385	43.447	10.6285	3.995e-08	47.06	1.74	0.044	0.0279	0.446	33.52	0.1665	17.3	0.0108	100.31			Line 11 ms43_2	411	78.225	130.048	87.843	119.837	134.649	91.434	107.918	107.607	146.192			Line 11 ms43_2	411	17343.5	1015.8	12.7	24.9	107.4	12453	77.5	9586.6	1.5			Line 12 ms43_2	412	511	274.4
	Line 13 ms40_7	390	Jun 15 01:07 2024	70.1865	43.4475	10.628	3.995e-08	47.5	1.9	0.048	0.0229	0.4671	33.26	0.1788	16.96	0.0052	100.35			Line 12 ms43_2	412	78.225	130.048	87.843	119.837	134.649	91.434	107.918	107.607	146.192			Line 12 ms43_2	412	17180.9	940.4	10.8	31.7	107.2	12515.3	72.3	9771.1	2.2			Line 13 ms43_2	413	521.2	267.2
	Line 14 ms40_7	391	Jun 15 01:11 2024	70.1345	43.4485	10.628	3.994e-08	47.47	1.83	0.0405	0.0222	0.4447	33.5	0.1582	17.15	0.0017	100.62			Line 13 ms43_2	413	78.23	130.048	87.843	119.837	134.649	91.434	107.918	107.607	146.192			Line 13 ms43_2	413	17295.1	990.6	11.1	26.5	108	12495.6	76.5	9656.7	-1.2			Line 14 ms43_2	414	526	280.2
	Line 15 ms40_7	392	Jun 15 01:15 2024	70.082	43.449	10.628	3.995e-08	48.09	2.13	0.0634	0.0467	0.45	32.96	0.1742	16.54	0.0041	100.46			Line 14 ms43_2	414	78.23	130.048	87.843	119.837	134.649	91.429	107.918	107.607	146.192			Line 14 ms43_2	414	17103.7	892.7	10.7	24.3	110.5	12604.3	70.6	9852.7	-0.2			Line 15 ms43_2	415	511.3	272.3
	Line 16 ms40_7	393	Jun 15 01:19 2024	70.03	43.45	10.628	3.994e-08	48.04	2.16	0.0627	0.049	0.4556	32.85	0.1821	16.59	0.0027	100.39			Line 15 ms43_2	415	78.225	130.048	87.843	119.837	134.649	91.434	107.918	107.607	146.192			Line 15 ms43_2	415	17200.4	940.6	10.8	28.5	110	12542.6	76.3	9780.3	-0.1			Line 16 ms43_2	416	503.2	274.9
	Line 17 ms40_7	394	Jun 15 01:23 2024	69.978	43.4505	10.628	3.996e-08	47.81	2.06	0.0489	0.0345	0.4558	33.06	0.1638	16.71	0.0084	100.35			Line 16 ms43_2	416	78.23	130.048	87.843	119.837	134.649	91.434	107.918	107.607	146.192			Line 16 ms43_2	416	17327.5	964	11.1	27.1	110.6	12484.7	80.8	9657.8	0.7			Line 17 ms43_2	417	522.7	272.9
	Line 18 ms40_7	395	Jun 15 01:26 2024	69.9233	43.4799	10.628	3.996e-08	47.55	1.95	0.0627	0.0278	0.4487	33.28	0.1923	16.94	0.0036	100.46			Line 17 ms43_2	417	78.23	130.048	87.843	119.837	134.649	91.439	107.918	107.607	146.192			Line 17 ms43_2	417	17137.9	915.6	10.9	23	108.8	12603	70.1	9832	-1.4			Line 18 ms43_2	418	515.6	273.4
	Line 19 ms40_7	396	Jun 15 01:30 2024	69.874	43.452	10.628	3.996e-08	47.61	1.94	0.0597	0.0314	0.447	33.18	0.1639	16.94	0	100.38			Line 18 ms43_2	418	78.225	130.048	87.843	119.837	134.649	91.434	107.918	107.607	146.192			Line 18 ms43_2	418	17351.9	1026.7	12.4	32.3	109.6	12452.7	66.1	9550	-0.2			Line 19 ms43_2	419	510.6	273.5
	Line 20 ms40_7	397	Jun 15 01:34 2024	69.8215	43.453	10.628	3.996e-08	47.79	2.01	0.0529	0.0298	0.4597	33.16	0.1865	16.8	0	100.48			Line 19 ms43_2	419	78.225	130.048	87.843	119.837	134.649	91.434	107.918	107.607	146.192			Line 19 ms43_2	419	16989.3	853.5	10	21.8	111.4	12659	65.5	9986.6	-0.1			Line 20 ms43_2	420	514.4	265.7
	Line 21 ms40_7	398	Jun 15 01:37 2024	69.7695	43.4535	10.628	3.995e-08	47.65	1.96	0.0506	0.0296	0.4422	33.2	0.1677	16.88	0	100.38			Line 20 ms43_2	420	78.23	130.048	87.843	119.837	134.649	91.434	107.918	107.607	146.192			Line 20 ms43_2	420	17096.6	902.6	12.4	24	110.1	12590.5	74.3	9864.2	3			Line 21 ms43_2	421	513.6	269.2
	Line 22 ms40_7	399	Jun 15 01:41 2024	69.7175	43.4545	10.628	3.995e-08	47.24	1.83	0.0402	0.0277	0.4462	33.48	0.173	17.15	0	100.39			Line 21 ms43_2	421	78.23	130.048	87.843	119.837	134.649	91.434	107.918	107.607	146.192			Line 21 ms43_2	421	17330.8	987	12.6	28.6	108.3	12445	81	9641.8	1.8			Line 22 ms43_2	422	519.2	267.6
	Line 23 ms40_7	400	Jun 15 01:45 2024	69.6655	43.455	10.628	3.995e-08	47.36	1.83	0.0375	0.0337	0.4393	33.44	0.1748	17.07	0.0062	100.38			Line 22 ms43_2	422	78.23	130.048	87.843	119.837	134.649	91.439	107.918	107.607	146.192			Line 22 ms43_2	422	17119.6	872.5	11.2	18.1	107.6	12628.7	76.7	9864	-0.8			Line 1 ms43_3	423	521.8	277.1
	Line 1 ms43_2	401	Jun 15 01:49 2024	67.7225	48.31	10.636	3.995e-08	47.99	2.17	0.0657	0.0373	0.5779	32.94	0.1391	16.41	0.0105	100.35			Line 1 ms43_3	423	78.23	130.048	87.843	119.837	134.649	91.439	107.918	107.607	146.192			Line 1 ms43_3	423	16891.8	791.8	9.4	23.7	111.1	12800.5	77.8	10217.9	1.3			Line 2 ms43_3	424	522.6	270.5
	Line 2 ms43_2	402	Jun 15 01:52 2024	67.751	48.3525	10.636	3.995e-08	48.68	2.5	0.0676	0.0522	0.5486	32.34	0.1771	15.88	0.0025	100.26			Line 2 ms43_3	424	78.235	130.048	87.843	119.837	134.649	91.439	107.918	107.607	146.192			Line 2 ms43_3	424	16778.8	766.2	9.5	16.2	102	12776.5	77.1	10287.7	2.3			Line 3 ms43_3	425	518.6	275
	Line 3 ms43_2	403	Jun 15 01:56 2024	67.779	48.3945	10.636	3.995e-08	49.03	2.58	0.0721	0.0528	0.5654	32.33	0.1734	15.7	0.0165	100.52			Line 3 ms43_3	425	78.23	130.048	87.843	119.837	134.649	91.439	107.918	107.607	146.192			Line 3 ms43_3	425	17178.6	917.4	10.9	28.4	102.2	12540.8	91.9	9875.9	0.8			Line 4 ms43_3	426	515.7	274.5
	Line 4 ms43_2	404	Jun 15 02:00 2024	67.8075	48.437	10.636	3.995e-08	48.85	2.57	0.0736	0.0505	0.5537	32.27	0.1538	15.74	0.0048	100.26			Line 4 ms43_3	426	78.23	130.048	87.843	119.837	134.649	91.439	107.918	107.607	146.192			Line 4 ms43_3	426	17230.3	924.4	13	25.3	107.6	12549.6	84.1	9813.4	0			Line 5 ms43_3	427	517.6	269.6
	Line 5 ms43_2	405	Jun 15 02:04 2024	67.8282	48.4719	10.6358	3.995e-08	48.71	2.6	0.0851	0.0543	0.5719	32.1	0.1605	15.71	0.0046	99.99			Line 5 ms43_3	427	78.235	130.048	87.843	119.837	134.649	91.439	107.918	107.607	146.192			Line 5 ms43_3	427	17214.3	914.9	12.1	29.4	105.5	12579.5	74	9853	1			Line 6 ms43_3	428	518.7	269.5
	Line 6 ms43_2	406	Jun 15 02:07 2024	67.8645	48.5215	10.636	3.995e-08	48.38	2.33	0.0552	0.0405	0.5666	32.7	0.1465	16.19	0.0084	100.42			Line 6 ms43_3	428	78.23	130.048	87.843	119.837	134.649	91.439	107.918	107.607	146.192			Line 6 ms43_3	428	17494.1	1079.1	13.4	33.5	107	12320.7	84.7	9405.4	0.9			Line 7 ms43_3	429	514.4	274.6
	Line 7 ms43_2	407	Jun 15 02:11 2024	67.893	48.5635	10.636	3.995e-08	48.26	2.37	0.0555	0.0479	0.5813	32.53	0.1328	16.13	0	100.11			Line 7 ms43_3	429	78.23	130.048	87.843	119.837	134.649	91.439	107.918	107.607	146.192			Line 7 ms43_3	429	17145.7	901.5	11.6	24.6	106.5	12564.6	79.8	9860.5	-0.7			Line 8 ms43_3	430	507.2	270.4
	Line 8 ms43_2	408	Jun 15 02:15 2024	67.921	48.606	10.636	3.995e-08	48.48	2.37	0.0608	0.0421	0.5842	32.51	0.1573	16.08	0	100.29			Line 8 ms43_3	430	78.23	130.048	87.843	119.837	134.649	91.434	107.918	107.607	146.192			Line 8 ms43_3	430	17104.1	898.7	12.6	23.8	108.8	12627.9	80.7	9909.6	3.4			Line 9 ms43_3	431	516.7	265.6
	Line 9 ms43_2	409	Jun 15 02:19 2024	67.9495	48.6485	10.636	3.995e-08	48.14	2.27	0.0582	0.0417	0.5599	32.72	0.143	16.26	0	100.19			Line 9 ms43_3	431	78.235	130.048	87.843	119.837	134.649	91.434	107.918	107.607	146.192			Line 9 ms43_3	431	17023.7	853.2	11.3	18.1	104.8	12666.7	74.8	10045.1	0.9			Line 10 ms43_3	432	515.8	269.1
	Line 10 ms43_2	410	Jun 15 02:22 2024	67.978	48.6905	10.636	3.996e-08	47.52	1.96	0.0463	0.0388	0.5318	33.32	0.1299	16.79	0	100.33			Line 10 ms43_3	432	78.234	130.048	87.843	119.837	134.649	91.439	107.918	107.607	146.192			Line 10 ms43_3	432	17133.1	897.2	10.9	20.9	106.1	12573.2	77.6	9946.4	-1.3			Line 11 ms43_3	433	521.8	272.8
	Line 11 ms43_2	411	Jun 15 02:26 2024	68.0065	48.733	10.636	3.995e-08	48.69	2.5	0.0702	0.0442	0.5683	32.38	0.1482	15.92	0.0086	100.34			Line 11 ms43_3	433	78.234	130.048	87.843	119.837	134.649	91.434	107.918	107.607	146.192			Line 11 ms43_3	433	17058.1	886.8	10.1	29.3	108.1	12617	72.5	9971.9	0.2			Line 12 ms43_3	434	531.7	266.7
	Line 12 ms43_2	412	Jun 15 02:30 2024	68.035	48.775	10.636	3.995e-08	48.09	2.34	0.0598	0.0559	0.5674	32.52	0.1382	16.22	0.0126	100.01			Line 12 ms43_3	434	78.234	130.048	87.843	119.837	134.649	91.434	107.918	107.607	146.192			Line 12 ms43_3	434	17055.6	875	22.1	21.4	134.5	12517.6	133.6	9992.7	3.5			Line 13 ms43_3	435	508.3	261.3
	Line 13 ms43_2	413	Jun 15 02:34 2024	68.063	48.8175	10.636	3.995e-08	48.56	2.44	0.0618	0.047	0.5714	32.49	0.1462	16.04	0	100.36			Line 13 ms43_3	435	78.229	130.048	87.843	119.837	134.649	91.439	107.918	107.607	146.192			Line 13 ms43_3	435	17341.4	1029.2	11.8	29	104.6	12472.4	82.1	9617.9	0.1			Line 14 ms43_3	436	505.8	275.1
	Line 14 ms43_2	414	Jun 15 02:37 2024	68.0915	48.8595	10.636	3.994e-08	48.08	2.2	0.0594	0.0431	0.5847	32.76	0.1348	16.36	0	100.22			Line 14 ms43_3	436	78.229	130.048	87.843	119.837	134.649	91.439	107.918	107.607	146.192			Line 14 ms43_3	436	16982.6	843.8	11.9	27.2	104	12708.7	73.3	10057.2	1			Line 15 ms43_3	437	526.5	272.7
	Line 15 ms43_2	415	Jun 15 02:41 2024	68.12	48.902	10.636	3.995e-08	48.31	2.32	0.0598	0.0505	0.582	32.6	0.1458	16.24	0	100.31			Line 15 ms43_3	437	78.229	130.048	87.843	119.837	134.649	91.439	107.918	107.607	146.192			Line 15 ms43_3	437	17038.3	889.6	10	21	108.1	12612.6	75.6	9944.5	1			Line 16 ms43_3	438	515.3	269.5
	Line 16 ms43_2	416	Jun 15 02:45 2024	68.1485	48.9445	10.636	3.995e-08	48.64	2.38	0.0615	0.0481	0.585	32.45	0.1544	16.04	0.0039	100.37			Line 16 ms43_3	438	78.229	130.048	87.843	119.837	134.649	91.439	107.918	107.607	146.192			Line 16 ms43_3	438	17000.4	856.2	10.5	23.1	103.7	12650.1	78.7	9997.7	0.1			Line 17 ms43_3	439	522.3	269.7
	Line 17 ms43_2	417	Jun 15 02:49 2024	68.177	48.9865	10.636	3.994e-08	48.17	2.26	0.0604	0.0408	0.5757	32.76	0.1339	16.33	0	100.32			Line 17 ms43_3	439	78.233	130.048	87.843	119.837	134.649	91.439	107.918	107.607	146.192			Line 17 ms43_3	439	17012.8	875.3	10.8	19.3	105.4	12691.3	73.1	10039.6	0.7			Line 18 ms43_3	440	496.7	268.9
	Line 18 ms43_2	418	Jun 15 02:53 2024	68.205	49.029	10.636	3.994e-08	48.72	2.53	0.0689	0.0574	0.58	32.39	0.1264	15.87	0	100.34			Line 18 ms43_3	440	78.228	130.048	87.843	119.837	134.649	91.439	107.918	107.607	146.192			Line 18 ms43_3	440	17028.5	881.8	10.8	26.9	101.3	12641.7	74.5	9969.8	0.8			Line 1 ms43_5	441	515.4	281.4
	Line 19 ms43_2	419	Jun 15 02:56 2024	68.2335	49.071	10.636	3.993e-08	47.79	2.11	0.0553	0.0386	0.5898	32.9	0.1251	16.59	0	100.19			Line 1 ms43_5	441	78.232	130.048	87.843	119.837	134.649	91.444	107.918	107.607	146.192			Line 1 ms43_5	441	17298.7	1007.6	12.4	29.7	111.3	12400.5	91.3	9645.7	0.9			Line 2 ms43_5	442	502.9	272.2
	Line 20 ms43_2	420	Jun 15 03:00 2024	68.262	49.1135	10.636	3.995e-08	48.04	2.23	0.0685	0.0424	0.5828	32.72	0.1419	16.38	0.0175	100.22			Line 2 ms43_5	442	78.227	130.048	87.843	119.837	134.649	91.439	107.918	107.607	146.192			Line 2 ms43_5	442	16865.6	800.8	9.6	21	115	12770.5	68.2	10169	1.3			Line 3 ms43_5	443	513.1	269.3
	Line 21 ms43_2	421	Jun 15 03:04 2024	68.2905	49.1555	10.636	3.994e-08	48.66	2.43	0.0699	0.0507	0.5734	32.37	0.1549	16.02	0.0101	100.33			Line 3 ms43_5	443	78.231	130.048	87.843	119.837	134.649	91.439	107.918	107.607	146.192			Line 3 ms43_5	443	17468.7	1078.7	12.2	34.4	107.8	12314.1	87.3	9466.7	0			Line 4 ms43_5	444	510.5	266.7
	Line 22 ms43_2	422	Jun 15 03:08 2024	68.319	49.198	10.636	3.994e-08	48.12	2.15	0.0624	0.0321	0.5696	32.81	0.1463	16.38	0	100.28			Line 4 ms43_5	444	78.236	130.048	87.843	119.837	134.649	91.439	107.918	107.607	146.192			Line 4 ms43_5	444	17407.7	1027.1	12.8	32.8	109	12359	75.8	9612.4	1.7			Line 5 ms43_5	445	510	262.2
	Line 1 ms43_3	423	Jun 15 03:12 2024	71.2095	52.254	10.6375	3.994e-08	47.52	1.96	0.0524	0.0419	0.588	33.24	0.1484	16.96	0.0074	100.53			Line 5 ms43_5	445	78.231	130.048	87.843	119.837	134.649	91.439	107.918	107.607	146.192			Line 5 ms43_5	445	17191.4	949	10.7	25.6	107.7	12493.4	80.5	9843.7	1.2			Line 6 ms43_5	446	518.8	266.6
	Line 2 ms43_3	424	Jun 15 03:15 2024	71.215	52.3055	10.6375	3.993e-08	47.23	1.9	0.0529	0.0287	0.5402	33.19	0.1472	17.08	0.0134	100.18			Line 6 ms43_5	446	78.236	130.048	87.843	119.837	134.649	91.434	107.918	107.607	146.192			Line 6 ms43_5	446	17565	1144	10.9	35	104.1	12197.5	83.8	9291.5	1.9			Line 7 ms43_5	447	514.9	276.9
	Line 3 ms43_3	425	Jun 15 03:19 2024	71.2171	52.3494	10.6375	3.994e-08	48.25	2.26	0.0602	0.0503	0.5407	32.6	0.1755	16.4	0.0044	100.35			Line 7 ms43_5	447	78.231	130.048	87.843	119.837	134.649	91.443	107.918	107.607	146.192			Line 7 ms43_5	447	17147.3	948.3	10.9	26.1	104.9	12447.9	78.3	9761.3	-1.9			Line 8 ms43_5	448	503.3	267.7
	Line 4 ms43_3	426	Jun 15 03:23 2024	71.2265	52.4075	10.6375	3.994e-08	48.4	2.28	0.0724	0.0448	0.5693	32.62	0.1606	16.3	0	100.45			Line 8 ms43_5	448	78.231	130.048	87.843	119.837	134.649	91.438	107.918	107.607	146.192			Line 8 ms43_5	448	17243.6	954.5	10.3	22	104.2	12473	76	9785.2	0.8			Line 9 ms43_5	449	509.4	267.8
	Line 5 ms43_3	427	Jun 15 03:26 2024	71.232	52.459	10.6375	3.995e-08	48.34	2.26	0.0669	0.0521	0.5581	32.68	0.1413	16.36	0.0057	100.47			Line 9 ms43_5	449	78.231	130.048	87.843	119.837	134.649	91.438	107.918	107.607	146.192			Line 9 ms43_5	449	17242.1	958	11.5	24.3	104.3	12488.4	80	9735.9	1			Line 10 ms43_5	450	516.4	268.1
	Line 6 ms43_3	428	Jun 15 03:30 2024	71.238	52.51	10.638	3.994e-08	49.08	2.66	0.0744	0.0595	0.5666	32.07	0.1621	15.63	0.0051	100.3			Line 10 ms43_5	450	78.226	130.048	87.843	119.837	134.649	91.438	107.918	107.607	146.192			Line 10 ms43_5	450	17084.6	904.3	10.6	22.9	106	12621.2	75.4	9893.5	1.4			Line 11 ms43_5	451	506.8	271.3
	Line 7 ms43_3	429	Jun 15 03:34 2024	71.2435	52.5615	10.638	3.994e-08	48.18	2.23	0.0646	0.0435	0.5638	32.66	0.1524	16.38	0	100.26			Line 11 ms43_5	451	78.231	130.048	87.843	119.837	134.649	91.438	107.918	107.607	146.192			Line 11 ms43_5	451	17301.8	1004.2	11.1	25.6	105.6	12427.7	73.8	9631.5	2.1			Line 12 ms43_5	452	517.5	264.5
	Line 8 ms43_3	430	Jun 15 03:38 2024	71.2495	52.6125	10.638	3.994e-08	48.08	2.22	0.0697	0.0422	0.5759	32.82	0.1542	16.46	0.0197	100.44			Line 12 ms43_5	452	78.226	130.048	87.843	119.837	134.649	91.438	107.918	107.607	146.192			Line 12 ms43_5	452	17178.3	957.7	11.2	23.5	101.1	12518.6	69.9	9771.7	0.8			Line 13 ms43_5	453	519.5	270.3
	Line 9 ms43_3	431	Jun 15 03:41 2024	71.2558	52.6679	10.638	3.994e-08	47.86	2.11	0.0627	0.032	0.5547	32.91	0.1427	16.68	0.0052	100.35			Line 13 ms43_5	453	78.231	130.048	87.843	119.837	134.649	91.438	107.918	107.607	146.192			Line 13 ms43_5	453	17378.4	1030.4	14.5	37.7	109.3	12349.4	104	9583.8	-0.2			Line 14 ms43_5	454	512.2	272.8
	Line 10 ms43_3	432	Jun 15 03:45 2024	71.2605	52.715	10.638	3.994e-08	48.13	2.22	0.0605	0.037	0.5616	32.68	0.1482	16.52	0	100.36			Line 14 ms43_5	454	78.231	130.048	87.843	119.837	134.649	91.438	107.918	107.607	146.192			Line 14 ms43_5	454	17297	979	11.9	30.7	104.9	12419.9	78.4	9698.8	0.2			Line 15 ms43_5	455	513.7	268.8
	Line 11 ms43_3	433	Jun 15 03:49 2024	71.2665	52.766	10.6385	3.993e-08	47.96	2.19	0.0563	0.052	0.572	32.8	0.1386	16.56	0.0012	100.33			Line 15 ms43_5	455	78.226	130.048	87.843	119.837	134.649	91.443	107.918	107.607	146.192			Line 15 ms43_5	455	17192.4	1008.2	12.3	26.8	106.5	12420.1	73	9674.6	1.3			Line 16 ms43_5	456	509	275.4
	Line 12 ms43_3	434	Jun 15 03:52 2024	71.2845	52.8177	10.6385	3.995e-08	47.92	2.17	0.1224	0.038	0.7117	32.57	0.2555	16.58	0.0204	100.39			Line 16 ms43_5	456	78.231	130.048	87.843	119.837	134.649	91.438	107.918	107.607	146.192			Line 16 ms43_5	456	17326.1	995.9	12	24.5	107.6	12420.8	82.7	9679.4	1.2			Line 17 ms43_5	457	529.4	268.7
	Line 13 ms43_3	435	Jun 15 03:56 2024	71.2775	52.8685	10.6385	3.995e-08	48.68	2.54	0.0656	0.0515	0.5535	32.44	0.157	15.98	0.0007	100.46			Line 17 ms43_5	457	78.231	130.048	87.843	119.837	134.649	91.438	107.918	107.607	146.192			Line 17 ms43_5	457	17324.5	990.4	11.7	32.3	107.4	12437.5	82.6	9666.3	0.5			Line 18 ms43_5	458	518.6	272.3
	Line 14 ms43_3	436	Jun 15 04:00 2024	71.2835	52.9195	10.6385	3.994e-08	47.76	2.09	0.0659	0.0482	0.5504	33.01	0.14	16.7	0.0058	100.37			Line 18 ms43_5	458	78.226	130.048	87.843	119.837	134.649	91.443	107.918	107.607	146.192			Line 18 ms43_5	458	17266.8	1015.5	11.4	28.6	106.5	12373.5	73.8	9621.8	2.5			Line 1 ms43_1	459	526.6	265.1
	Line 15 ms43_3	437	Jun 15 04:04 2024	71.289	52.9705	10.6385	3.994e-08	47.9	2.2	0.0554	0.0372	0.5719	32.78	0.1444	16.51	0.006	100.21			Line 1 ms43_1	459	78.241	130.048	87.843	119.837	134.649	91.433	107.918	107.607	146.192			Line 1 ms43_1	459	17597.5	1145.6	13.8	36.2	106.9	12109.1	91.9	9324.5	0.6			Line 2 ms43_1	460	509.8	260.7
	Line 16 ms43_3	438	Jun 15 04:07 2024	71.295	53.022	10.639	3.994e-08	47.8	2.12	0.0582	0.0409	0.5488	32.87	0.1502	16.6	0.0004	100.19			Line 2 ms43_1	460	78.235	130.048	87.843	119.837	134.649	91.443	107.918	107.607	146.192			Line 2 ms43_1	460	17063.5	885.1	11.4	21.6	102	12614.2	72.3	10041.7	1.4			Line 3 ms43_1	461	507.8	264.5
	Line 17 ms43_3	439	Jun 15 04:11 2024	71.3005	53.073	10.639	3.994e-08	47.84	2.16	0.0601	0.0342	0.5577	32.98	0.1397	16.67	0.0038	100.44			Line 3 ms43_1	461	78.234	130.048	87.843	119.837	134.649	91.443	107.918	107.607	146.192			Line 3 ms43_1	461	17067.7	918.5	11.6	23	101.1	12558.3	76.2	9978.1	0.9			Line 4 ms43_1	462	508.2	270
	Line 18 ms43_3	440	Jun 15 04:15 2024	71.306	53.1245	10.639	3.993e-08	47.89	2.18	0.0601	0.0477	0.5361	32.86	0.1423	16.56	0.0046	100.27			Line 4 ms43_1	462	78.239	130.048	87.843	119.837	134.649	91.448	107.918	107.607	146.192			Line 4 ms43_1	462	17084.9	871.8	10.9	24.4	103.2	12639.2	72	9997.3	-1.8			Line 5 ms43_1	463	505.3	274
	Line 1 ms43_5	441	Jun 15 04:18 2024	63.8975	58.0015	10.6415	3.993e-08	48.58	2.49	0.0689	0.0526	0.5893	32.28	0.1747	16.03	0.005	100.26			Line 5 ms43_1	463	78.233	130.048	87.843	119.837	134.649	91.433	107.918	107.607	146.192			Line 5 ms43_1	463	16963.5	824.9	11.5	17.8	101.8	12668.1	63.9	10050.2	0.4			Line 6 ms43_1	464	522.8	276.4
	Line 2 ms43_5	442	Jun 15 04:22 2024	63.8775	58.05	10.6415	3.993e-08	47.47	1.98	0.0535	0.0371	0.6087	33.18	0.1303	16.89	0.0074	100.35			Line 6 ms43_1	464	78.238	130.048	87.843	119.837	134.649	91.443	107.918	107.607	146.192			Line 6 ms43_1	464	16953.3	827.5	10.3	21.3	103.6	12677.1	66.1	10140.5	-0.8			Line 7 ms43_1	465	510.5	264.6
	Line 3 ms43_5	443	Jun 15 04:26 2024	63.8575	58.0985	10.6415	3.993e-08	49.02	2.66	0.0677	0.0611	0.571	32.06	0.1672	15.74	0	100.34			Line 7 ms43_1	465	78.238	130.048	87.843	119.837	134.649	91.438	107.918	107.607	146.192			Line 7 ms43_1	465	16911.2	803.8	9.9	22	104.2	12729	66.5	10203.1	0.5			Line 8 ms43_1	466	510.6	274.5
	Line 4 ms43_5	444	Jun 15 04:30 2024	63.8375	58.147	10.6415	3.992e-08	48.86	2.53	0.0709	0.0581	0.5775	32.17	0.1452	15.98	0.0095	100.41			Line 8 ms43_1	466	78.238	130.048	87.843	119.837	134.649	91.438	107.918	107.607	146.192			Line 8 ms43_1	466	17116	921.5	13.8	22.6	102.5	12577.6	74.6	9933.9	0.6			Line 9 ms43_1	467	516	271.5
	Line 5 ms43_5	445	Jun 15 04:33 2024	63.8239	58.1965	10.6415	3.994e-08	48.28	2.34	0.0593	0.0454	0.57	32.49	0.1539	16.35	0.0068	100.3			Line 9 ms43_1	467	78.233	130.048	87.843	119.837	134.649	91.438	107.918	107.607	146.192			Line 9 ms43_1	467	17077.7	920.9	11.2	25	105.7	12497.1	74.8	9918.2	1.5			Line 10 ms43_1	468	525.7	265.9
	Line 6 ms43_5	446	Jun 15 04:37 2024	63.797	58.244	10.6415	3.993e-08	49.27	2.82	0.0606	0.0622	0.5512	31.77	0.1605	15.45	0.0107	100.15			Line 10 ms43_1	468	78.228	130.048	87.843	119.837	134.649	91.433	107.918	107.607	146.192			Line 10 ms43_1	468	17295.7	1012.2	12.5	28.2	104.1	12426.1	83.7	9622.8	1.9			Line 11 ms43_1	469	513.5	272.2
	Line 7 ms43_5	447	Jun 15 04:41 2024	63.777	58.2925	10.6415	3.992e-08	48.19	2.34	0.0606	0.0462	0.5553	32.39	0.1498	16.22	0	99.96			Line 11 ms43_1	469	78.233	130.048	87.843	119.837	134.649	91.443	107.918	107.607	146.192			Line 11 ms43_1	469	16923.7	829.4	9.4	23.8	104.4	12643.7	67.4	10154.9	-0.7			Line 12 ms43_1	470	520.9	275
	Line 8 ms43_5	448	Jun 15 04:44 2024	63.757	58.341	10.6415	3.993e-08	48.43	2.36	0.0573	0.0389	0.5519	32.44	0.1453	16.26	0.0045	100.28			Line 12 ms43_1	470	78.233	130.048	87.843	119.837	134.649	91.443	107.918	107.607	146.192			Line 12 ms43_1	470	16980.1	858.9	9	21.4	106.7	12612.5	74.5	10065.1	0.3			Line 13 ms43_1	471	517.6	276.8
	Line 9 ms43_5	449	Jun 15 04:48 2024	63.7365	58.3895	10.6415	3.992e-08	48.45	2.36	0.064	0.0431	0.5522	32.49	0.153	16.18	0.0058	100.3			Line 13 ms43_1	471	78.238	130.048	87.843	119.837	134.649	91.443	107.918	107.607	146.192			Line 13 ms43_1	471	16902.9	831.3	11.2	19.3	107.9	12731.1	74.7	10185	-0.7			Line 14 ms43_1	472	517.1	272.9
	Line 10 ms43_5	450	Jun 15 04:52 2024	63.7165	58.438	10.6415	3.992e-08	48.05	2.23	0.0588	0.0406	0.5614	32.82	0.144	16.44	0.008	100.35			Line 14 ms43_1	472	78.233	130.048	87.843	119.837	134.649	91.438	107.918	107.607	146.192			Line 14 ms43_1	472	17051.6	900.6	10.8	18.9	100	12512.4	76.6	9973	0			Line 15 ms43_1	473	512.7	270.3
	Line 11 ms43_5	451	Jun 15 04:56 2024	63.6887	58.489	10.6415	3.992e-08	48.6	2.48	0.0618	0.0454	0.5593	32.34	0.1412	16.01	0.0121	100.25			Line 15 ms43_1	473	78.238	130.048	87.843	119.837	134.649	91.443	107.918	107.607	146.192			Line 15 ms43_1	473	17192.4	960.3	11.8	24.2	99.4	12427.2	81.9	9821.5	-0.1			Line 16 ms43_1	474	517.1	270.1
	Line 12 ms43_5	452	Jun 15 04:59 2024	63.6765	58.5355	10.6415	3.992e-08	48.29	2.36	0.0624	0.0417	0.5355	32.56	0.1337	16.24	0.0047	100.23			Line 16 ms43_1	474	78.238	130.048	87.843	119.837	134.649	91.443	107.918	107.607	146.192			Line 16 ms43_1	474	17079.4	902.5	8.7	24	101.5	12591.9	72.9	9983.5	2			Line 17 ms43_1	475	516.8	267.7
	Line 13 ms43_5	453	Jun 15 05:03 2024	63.656	58.584	10.6415	3.993e-08	48.78	2.54	0.0803	0.0668	0.5789	32.15	0.1991	15.93	0	100.32			Line 17 ms43_1	475	78.233	130.048	87.843	119.837	134.649	91.443	107.918	107.607	146.192			Line 17 ms43_1	475	16998.4	851.8	10.6	20.6	98.8	12670.5	73.9	10079.4	-0.8			Line 18 ms43_1	476	519.8	272.9
	Line 14 ms43_5	454	Jun 15 05:07 2024	63.636	58.6325	10.6415	3.993e-08	48.57	2.42	0.0659	0.0545	0.5553	32.31	0.1499	16.12	0.0009	100.23			Line 18 ms43_1	476	78.233	130.048	87.843	119.837	134.649	91.448	107.918	107.607	146.192			Line 18 ms43_1	476	16982.6	832.7	9.2	19.6	104.1	12692	80	10090.6	0.5			Line 19 ms43_1	477	526.2	270
	Line 15 ms43_5	455	Jun 15 05:11 2024	63.616	58.681	10.6415	3.993e-08	48.31	2.49	0.0682	0.0476	0.5636	32.32	0.1397	16.08	0.0077	100.02			Line 19 ms43_1	477	78.238	130.048	87.843	119.837	134.649	91.438	107.918	107.607	146.192			Line 19 ms43_1	477	16976.9	843.9	9.8	17	97.1	12638.5	73.9	10077.6	-0.8			Line 20 ms43_1	478	526.2	283.1
	Line 16 ms43_5	456	Jun 15 05:14 2024	63.596	58.7295	10.6415	3.994e-08	48.64	2.46	0.0664	0.0434	0.5698	32.31	0.1581	16.08	0.0071	100.33			Line 20 ms43_1	478	78.228	130.048	87.843	119.837	134.649	91.443	107.918	107.607	146.192			Line 20 ms43_1	478	16910.9	890.9	7.3	21.9	101.8	12603.5	81.1	10015.3	1.5			Line 21 ms43_1	479	510.2	269.3
	Line 17 ms43_5	457	Jun 15 05:18 2024	63.5755	58.778	10.6415	3.993e-08	48.65	2.44	0.0651	0.0572	0.5689	32.36	0.1581	16.06	0.003	100.36			Line 21 ms43_1	479	78.233	130.048	87.843	119.837	134.649	91.443	107.918	107.607	146.192			Line 21 ms43_1	479	17179.7	931.8	8.7	21.2	102.2	12559.3	86.9	9853.4	0.9			Line 22 ms43_1	480	516.2	274
	Line 18 ms43_5	458	Jun 15 05:22 2024	63.5555	58.8265	10.6415	3.993e-08	48.49	2.51	0.0634	0.0507	0.5636	32.2	0.1412	15.99	0.0144	100.02			Line 22 ms43_1	480	78.228	130.048	87.843	119.837	134.649	91.438	107.918	107.607	146.192			Line 22 ms43_1	480	16911.5	887.1	10.9	23.3	101.7	12545.4	82.7	9975.8	0.3			Line 23 ms43_1	481	505.7	267.6
	Line 1 ms43_1	459	Jun 15 05:26 2024	61.8435	54.9825	10.6398	3.993e-08	49.33	2.82	0.0763	0.0642	0.5662	31.55	0.1761	15.5	0.0034	100.09			Line 23 ms43_1	481	78.238	130.048	87.843	119.837	134.649	91.443	107.918	107.607	146.192			Line 23 ms43_1	481	16906.5	836.8	9.5	18.5	97.5	12662.1	70.6	10171.3	1			Line 24 ms43_1	482	521.8	266.8
	Line 2 ms43_1	460	Jun 15 05:29 2024	61.7925	54.9805	10.638	3.993e-08	47.96	2.19	0.0631	0.0383	0.5399	32.79	0.1382	16.68	0.0078	100.41			Line 24 ms43_1	482	78.233	130.048	87.843	119.837	134.649	91.443	107.918	107.607	146.192			Line 24 ms43_1	482	17196	932.3	9.6	23	100.3	12547.3	79.2	9867.5	1.8			Line 25 ms43_1	483	522	273.1
	Line 3 ms43_1	461	Jun 15 05:33 2024	61.7415	54.9785	10.638	3.993e-08	47.97	2.27	0.0642	0.0407	0.5353	32.66	0.1457	16.57	0.0052	100.26			Line 25 ms43_1	483	78.233	130.048	87.843	119.837	134.649	91.438	107.918	107.607	146.192			Line 25 ms43_1	483	17325.6	1030	9.2	25.7	99.4	12335.1	85.5	9642	-0.2			Line 26 ms43_1	484	517.3	268.8
	Line 4 ms43_1	462	Jun 15 05:37 2024	61.6905	54.9765	10.638	3.992e-08	48.04	2.15	0.0605	0.0433	0.5466	32.85	0.1375	16.61	0	100.44			Line 26 ms43_1	484	78.238	130.048	87.843	119.837	134.649	91.438	107.918	107.607	146.192			Line 26 ms43_1	484	17447.9	1068.7	11.1	30.3	110.1	12269.4	96.6	9543.5	-0.3			Line 27 ms43_1	485	517	269.6
	Line 5 ms43_1	463	Jun 15 05:41 2024	61.6395	54.975	10.6398	3.993e-08	47.71	2.04	0.0637	0.0315	0.5389	32.91	0.122	16.69	0.0024	100.11			Line 27 ms43_1	485	78.233	130.048	87.843	119.837	134.649	91.448	107.918	107.607	146.192			Line 27 ms43_1	485	17658.8	1173.6	11.9	32.8	104.1	12080.9	99.7	9219.6	1.2			Line 28 ms43_1	486	516.4	277.2
	Line 6 ms43_1	464	Jun 15 05:44 2024	61.589	54.973	10.638	3.992e-08	47.69	2.05	0.057	0.0378	0.5488	32.95	0.1263	16.84	0	100.3			Line 28 ms43_1	486	78.233	130.048	87.843	119.837	134.649	91.438	107.918	107.607	146.192			Line 28 ms43_1	486	17535.7	1104.7	12.3	26.8	102.1	12228.8	95	9385.2	0.9			Line 29 ms43_1	487	514.2	270.5
	Line 7 ms43_1	465	Jun 15 05:48 2024	61.538	54.971	10.638	3.993e-08	47.57	1.99	0.0551	0.039	0.5518	33.07	0.127	16.94	0.0027	100.34			Line 29 ms43_1	487	78.233	130.048	87.843	119.837	134.649	91.433	107.918	107.607	146.192			Line 29 ms43_1	487	17288.7	1000.3	11.5	26.4	103.4	12348.7	81	9649.4	1.9			Line 1 ms43_4	488	509.4	262.8
	Line 8 ms43_1	466	Jun 15 05:52 2024	61.487	54.969	10.638	3.992e-08	48.12	2.28	0.0767	0.0401	0.5428	32.71	0.1427	16.51	0.0036	100.42			Line 1 ms43_4	488	78.233	130.048	87.843	119.837	134.649	91.443	107.918	107.607	146.192			Line 1 ms43_4	488	17761.7	1362.7	19.1	48.8	131.5	11500.6	98.4	8475.8	1.1			Line 2 ms43_4	489	518.6	272.4
	Line 9 ms43_1	467	Jun 15 05:55 2024	61.436	54.9675	10.638	3.992e-08	48.01	2.28	0.0619	0.0443	0.56	32.51	0.143	16.48	0.0086	100.09			Line 2 ms43_4	489	78.228	130.048	87.843	119.837	134.649	91.433	107.918	107.607	146.192			Line 2 ms43_4	489	17136.4	922.8	11.8	29.3	106.4	12512.9	80.7	9828.6	-0.6			Line 3 ms43_4	490	519.1	275.8
	Line 10 ms43_1	468	Jun 15 05:59 2024	61.385	54.9655	10.64	3.992e-08	48.59	2.5	0.0692	0.05	0.5514	32.34	0.1601	15.99	0.0109	100.26			Line 3 ms43_4	490	78.238	130.048	87.843	119.837	134.649	91.443	107.918	107.607	146.192			Line 3 ms43_4	490	17362.6	1012.6	14.1	27.5	102.4	12316.6	86.6	9587	1.4			Line 4 ms43_4	491	517.3	275.9
	Line 11 ms43_1	469	Jun 15 06:03 2024	61.334	54.9635	10.638	3.993e-08	47.43	2.07	0.0525	0.0419	0.5525	32.86	0.1288	16.86	0	99.99			Line 4 ms43_4	491	78.233	130.048	87.843	119.837	134.649	91.443	107.918	107.607	146.192			Line 4 ms43_4	491	17720.4	1205.8	13.3	37.1	104	12084.7	93.8	9028.8	-1.3			Line 5 ms43_4	492	479.8	243.8
	Line 12 ms43_1	470	Jun 15 06:07 2024	61.283	54.9615	10.638	3.993e-08	47.75	2.12	0.0502	0.0379	0.565	32.79	0.1423	16.72	0.0019	100.17			Line 5 ms43_4	492	78.233	130.048	87.843	119.837	134.649	91.438	107.918	107.607	146.192			Line 5 ms43_4	492	15820.4	820	9.2	24.8	92.7	11537.1	70.2	9148.2	0.7			Line 6 ms43_4	493	512.4	269.8
	Line 13 ms43_1	471	Jun 15 06:10 2024	61.2325	54.96	10.638	3.993e-08	47.56	2.06	0.0621	0.0342	0.5712	33.08	0.1426	16.91	0	100.42			Line 6 ms43_4	493	78.228	130.048	87.843	119.837	134.649	91.438	107.918	107.607	146.192			Line 6 ms43_4	493	17258.4	961.6	13	27.6	104.1	12418.8	80.9	9698.4	0.3			Line 7 ms43_4	494	512.9	271
	Line 14 ms43_1	472	Jun 15 06:14 2024	61.1815	54.958	10.638	3.994e-08	47.92	2.22	0.0599	0.0334	0.5293	32.53	0.1465	16.56	0	100.01			Line 7 ms43_4	494	78.238	130.048	87.843	119.837	134.649	91.438	107.918	107.607	146.192			Line 7 ms43_4	494	17218.9	928	11.9	25.3	104.2	12423.6	80.7	9783.5	3.2			Line 8 ms43_4	495	514.5	273.3
	Line 15 ms43_1	473	Jun 15 06:18 2024	61.1305	54.956	10.638	3.994e-08	48.28	2.37	0.0655	0.0429	0.5263	32.32	0.1567	16.31	0	100.07			Line 8 ms43_4	495	78.233	130.048	87.843	119.837	134.649	91.438	107.918	107.607	146.192			Line 8 ms43_4	495	17342.3	1011.1	13	29.9	105.3	12347.4	90.3	9601.8	-0.1			Line 9 ms43_4	496	513.8	269.2
	Line 16 ms43_1	474	Jun 15 06:21 2024	61.0795	54.954	10.638	3.993e-08	48.01	2.23	0.0483	0.0425	0.5375	32.74	0.1393	16.58	0.0114	100.34			Line 9 ms43_4	496	78.228	130.048	87.843	119.837	134.649	91.438	107.918	107.607	146.192			Line 9 ms43_4	496	17194.9	941.4	11.3	33.1	104.5	12444.5	82.2	9717.6	1.2			Line 10 ms43_4	497	521.4	274
	Line 17 ms43_1	475	Jun 15 06:25 2024	61.0285	54.9525	10.638	3.993e-08	47.8	2.11	0.0591	0.0365	0.5231	32.92	0.1411	16.74	0	100.33			Line 10 ms43_4	497	78.233	130.048	87.843	119.837	134.649	91.438	107.918	107.607	146.192			Line 10 ms43_4	497	17293.7	946.2	10.4	23.1	103.5	12407.7	80.2	9750	-0.7			Line 11 ms43_4	498	515	275.4
	Line 18 ms43_1	476	Jun 15 06:29 2024	60.9689	54.9275	10.638	3.992e-08	47.78	2.06	0.0511	0.0348	0.5511	32.99	0.1526	16.76	0.0027	100.38			Line 11 ms43_4	498	78.238	130.048	87.843	119.837	134.649	91.438	107.918	107.607	146.192			Line 11 ms43_4	498	16908.3	803	12.1	22	105.1	12645.8	79.2	10141.3	1.9			Line 12 ms43_4	499	507.1	266.6
	Line 19 ms43_1	477	Jun 15 06:32 2024	60.9265	54.9485	10.638	3.993e-08	47.58	2.1	0.0547	0.0299	0.5136	32.84	0.1411	16.73	0	99.99			Line 12 ms43_4	499	78.233	130.048	87.843	119.837	134.649	91.438	107.918	107.607	146.192			Line 12 ms43_4	499	16756.6	818.3	11.7	27.7	102	12539.9	76	10048.9	0			Line 13 ms43_4	500	505.3	262.2
	Line 20 ms43_1	478	Jun 15 06:36 2024	60.876	54.9465	10.638	3.993e-08	47.58	2.2	0.0403	0.0388	0.5389	32.77	0.1549	16.63	0.0088	99.97			Line 13 ms43_4	500	78.238	130.048	87.843	119.837	134.649	91.438	107.918	107.607	146.192			Line 13 ms43_4	500	17018.2	867.2	9.3	28.4	103.9	12583.4	83.2	10033.8	1.7			Line 14 ms43_4	501	504	270.1
	Line 21 ms43_1	479	Jun 15 06:40 2024	60.825	54.945	10.638	3.993e-08	48.28	2.3	0.0482	0.0376	0.5411	32.66	0.1661	16.37	0.0055	100.4			Line 14 ms43_4	501	78.233	130.048	87.843	119.837	134.649	91.443	107.918	107.607	146.192			Line 14 ms43_4	501	16930.6	836.7	11	25.5	100.7	12609.5	81.9	10076.2	0.2			Line 15 ms43_4	502	515.3	279.2
	Line 22 ms43_1	480	Jun 15 06:44 2024	60.774	54.943	10.638	3.993e-08	47.57	2.19	0.0606	0.0412	0.5383	32.63	0.158	16.57	0.002	99.76			Line 15 ms43_4	502	78.243	130.048	87.843	119.837	134.649	91.443	107.918	107.607	146.192			Line 15 ms43_4	502	16873.9	812.9	11.7	25	101.7	12701.9	70.9	10170.8	1.4			Line 16 ms43_4	503	519.7	276
	Line 23 ms43_1	481	Jun 15 06:47 2024	60.723	54.941	10.638	3.993e-08	47.39	2.08	0.0529	0.0325	0.5161	32.91	0.1349	16.89	0.0059	100.01			Line 16 ms43_4	503	78.232	130.048	87.843	119.837	134.649	91.443	107.918	107.607	146.192			Line 16 ms43_4	503	16933.4	839	10.4	18.9	99	12625.7	77.4	10122.1	0.3			Line 17 ms43_4	504	519.1	264.6
	Line 24 ms43_1	482	Jun 15 06:51 2024	60.672	54.939	10.638	3.992e-08	48.32	2.3	0.0534	0.0409	0.5311	32.63	0.1513	16.4	0.0106	100.44			Line 17 ms43_4	504	78.227	130.048	87.843	119.837	134.649	91.438	107.918	107.607	146.192			Line 17 ms43_4	504	16854.7	827.5	12.2	21.1	101.7	12656.1	80.6	10146.4	1.2			Line 18 ms43_4	505	517.6	273
	Line 25 ms43_1	483	Jun 15 06:55 2024	60.621	54.9375	10.638	3.993e-08	48.64	2.54	0.0511	0.0455	0.5263	32.1	0.1637	16.02	0	100.09			Line 18 ms43_4	505	78.231	130.048	87.843	119.837	134.649	91.448	107.918	107.607	146.192			Line 18 ms43_4	505	16904.2	834.5	10.2	22.6	102.3	12583.8	76.6	10106.9	0			Line 19 ms43_4	506	519.2	264.5
	Line 26 ms43_1	484	Jun 15 06:59 2024	60.57	54.9355	10.638	3.993e-08	48.95	2.63	0.0615	0.0537	0.5828	31.95	0.1851	15.86	0	100.28			Line 19 ms43_4	506	78.241	130.048	87.843	119.837	134.649	91.442	107.918	107.607	146.192			Line 19 ms43_4	506	16989	838.3	10.9	25.1	97.1	12621	74	10104.6	-0.4			Line 20 ms43_4	507	512.9	271.5
	Line 27 ms43_1	485	Jun 15 07:02 2024	60.5195	54.9335	10.638	3.993e-08	49.49	2.89	0.0658	0.0582	0.5511	31.48	0.1911	15.33	0.0071	100.07			Line 20 ms43_4	507	78.235	130.048	87.843	119.837	134.649	91.441	107.918	107.607	146.192			Line 20 ms43_4	507	17076.5	892.9	12.4	24.8	102.8	12543.2	78.3	9920.3	2.6			Line 21 ms43_4	508	517.4	276.7
	Line 28 ms43_1	486	Jun 15 07:06 2024	60.4685	54.9315	10.638	3.992e-08	49.2	2.72	0.068	0.0476	0.5407	31.85	0.182	15.61	0.0052	100.22			Line 21 ms43_4	508	78.23	130.048	87.843	119.837	134.649	91.436	107.918	107.607	146.192			Line 21 ms43_4	508	17111.7	910.1	11.4	25.5	103.3	12476.5	85	9846.4	2.6			Line 22 ms43_4	509	515.4	266.7
	Line 29 ms43_1	487	Jun 15 07:10 2024	60.4175	54.93	10.638	3.994e-08	48.53	2.47	0.0636	0.0468	0.5474	32.13	0.1548	16.03	0.0111	99.98			Line 22 ms43_4	509	78.24	130.048	87.843	119.837	134.649	91.44	107.918	107.607	146.192			Line 22 ms43_4	509	17100.1	929.2	11.3	24.8	103.2	12489.1	84.2	9865.6	-2			ms43_mat1	510	520.3	267
	Line 1 ms43_4	488	Jun 15 07:14 2024	62.2535	51.4905	10.637	3.992e-08	49.75	3.35	0.106	0.0868	0.6965	30.07	0.1894	14.11	0.0061	98.37			ms43_mat1	510	78.225	130.048	87.843	119.837	134.649	91.435	107.918	107.607	146.192			ms43_mat1	510	19054.9	1809.2	26.9	80.5	153.4	11056	74	7411.2	1.1			ms43_mat2	511	520.4	266
	Line 2 ms43_4	489	Jun 15 07:17 2024	62.2475	51.441	10.6388	3.991e-08	48.18	2.28	0.0653	0.0519	0.5634	32.56	0.1543	16.34	0	100.19			ms43_mat2	511	78.234	130.048	87.843	119.837	134.649	91.445	107.918	107.607	146.192			ms43_mat2	511	18662.5	1644.1	22.6	68.4	119.8	11349.6	88.7	7880.7	2.1			ms43_mat3	512	516	266.3
	Line 3 ms43_4	490	Jun 15 07:21 2024	62.241	51.3915	10.6365	3.991e-08	48.75	2.5	0.0783	0.0488	0.5426	32.07	0.1657	15.94	0.0081	100.1			ms43_mat3	512	78.224	130.048	87.843	119.837	134.649	91.44	107.918	107.607	146.192			ms43_mat3	512	18116.9	1387.4	18.7	48	137.4	11722.3	95	8560	0.9			ms43_mat4	513	521.3	268.7
	Line 4 ms43_4	491	Jun 15 07:25 2024	62.235	51.3415	10.6365	3.991e-08	49.7	2.97	0.0741	0.0659	0.5511	31.51	0.1798	15.02	0	100.06			ms43_mat4	513	78.239	130.048	87.843	119.837	134.649	91.445	107.918	107.607	146.192			ms43_mat4	513	18869.9	1707.2	28.7	74.7	151.9	11187.1	85.1	7667.3	-0.2			ms43_mat5	514	525.3	274.4
	Line 5 ms43_4	492	Jun 15 07:29 2024	62.229	51.292	10.6365	3.991e-08	44.69	2.03	0.0513	0.044	0.4908	30.1	0.1342	15.22	0.0038	92.76			ms43_mat5	514	78.229	130.048	87.843	119.837	134.649	91.44	107.918	107.607	146.192			ms43_mat5	514	18236.6	1409.7	23.5	47.2	151.5	11694.9	109.2	8394.5	0.6			ms43_mat6	515	528.7	267.1
	Line 6 ms43_4	493	Jun 15 07:32 2024	62.2454	51.2444	10.6383	3.991e-08	48.49	2.37	0.072	0.0489	0.5513	32.32	0.1547	16.12	0.0019	100.13			ms43_mat6	515	78.233	130.048	87.843	119.837	134.649	91.44	107.918	107.607	146.192			ms43_mat6	515	19053.8	1728	32.2	82	188	11120.9	115.2	7588.5	0.3			Line 1 ms67_5	516	524.4	263.6
	Line 7 ms43_4	494	Jun 15 07:36 2024	62.2426	51.1936	10.6365	3.992e-08	48.37	2.29	0.0658	0.0449	0.5517	32.32	0.1543	16.26	0.0185	100.07			Line 1 ms67_5	516	78.233	130.048	87.843	119.837	134.649	91.44	107.918	107.607	146.192			Line 1 ms67_5	516	18746.7	1669.3	24.6	66.6	161.4	11207	90.7	7741.7	-0.8			Line 2 ms67_5	517	510.6	267.7
	Line 8 ms43_4	495	Jun 15 07:40 2024	62.2105	51.143	10.636	3.991e-08	48.54	2.51	0.0721	0.0528	0.5575	32.13	0.1728	15.96	0	100			Line 2 ms67_5	517	78.228	130.048	87.843	119.837	134.649	91.44	107.918	107.607	146.192			Line 2 ms67_5	517	16946.6	856.1	11.4	23.1	117.7	12604.7	70.2	9962.5	1.8			Line 3 ms67_5	518	521.6	267.7
	Line 9 ms43_4	496	Jun 15 07:43 2024	62.1705	51.0833	10.638	3.991e-08	48.33	2.33	0.0627	0.0587	0.5534	32.38	0.1573	16.16	0.007	100.03			Line 3 ms67_5	518	78.228	130.048	87.843	119.837	134.649	91.44	107.918	107.607	146.192			Line 3 ms67_5	518	16881.1	810.7	9.5	21.5	106	12658.5	63.5	10021	1.2			Line 4 ms67_5	519	518	276.6
	Line 10 ms43_4	497	Jun 15 07:47 2024	62.198	51.0435	10.636	3.992e-08	48.56	2.34	0.0577	0.0409	0.548	32.28	0.1533	16.21	0	100.18			Line 4 ms67_5	519	78.233	130.048	87.843	119.837	134.649	91.44	107.918	107.607	146.192			Line 4 ms67_5	519	16457.1	613.1	8.8	12.4	97.6	13013.5	63.3	10599.7	-0.3			Line 5 ms67_5	520	516	268.9
	Line 11 ms43_4	498	Jun 15 07:51 2024	62.192	50.994	10.636	3.991e-08	47.58	1.99	0.0671	0.039	0.5567	32.88	0.1513	16.85	0.0108	100.12			Line 5 ms67_5	520	78.228	130.048	87.843	119.837	134.649	91.44	107.918	107.607	146.192			Line 5 ms67_5	520	16510.8	627.5	8.7	18.4	98.2	12985.1	65.9	10570.2	-1.7			Line 6 ms67_5	521	519.6	270.4
	Line 12 ms43_4	499	Jun 15 07:54 2024	62.186	50.9445	10.636	3.991e-08	47.18	2.03	0.0652	0.049	0.5405	32.62	0.1452	16.7	0.0003	99.32			Line 6 ms67_5	521	78.228	130.048	87.843	119.837	134.649	91.44	107.918	107.607	146.192			Line 6 ms67_5	521	16670.3	697.4	7.1	17.4	99.1	12871.7	68.2	10360.7	0			Line 7 ms67_5	522	510.4	269.7
	Line 13 ms43_4	500	Jun 15 07:58 2024	62.1795	50.8945	10.636	3.992e-08	47.85	2.14	0.0518	0.0503	0.5504	32.72	0.1589	16.67	0.0098	100.21			Line 7 ms67_5	522	78.228	130.048	87.843	119.837	134.649	91.435	107.918	107.607	146.192			Line 7 ms67_5	522	16963.7	837	7.9	22	97.4	12627.5	62.9	9972.1	0.7			Line 8 ms67_5	523	506	268.1
	Line 14 ms43_4	501	Jun 15 08:02 2024	62.1735	50.845	10.6355	3.992e-08	47.63	2.07	0.0611	0.0452	0.5334	32.78	0.1563	16.74	0.0013	100.01			Line 8 ms67_5	523	78.233	130.048	87.843	119.837	134.649	91.435	107.918	107.607	146.192			Line 8 ms67_5	523	16829.7	775.6	11.7	22.1	98.3	12730.8	70.6	10187.8	0.3			Line 9 ms67_5	524	508.5	271.9
	Line 15 ms43_4	502	Jun 15 08:06 2024	62.1675	50.795	10.6355	3.992e-08	47.49	2.01	0.0651	0.0442	0.5386	33.01	0.1354	16.89	0.0082	100.19			Line 9 ms67_5	524	78.228	130.048	87.843	119.837	134.649	91.435	107.918	107.607	146.192			Line 9 ms67_5	524	16764.7	742.7	7.2	18.5	96.8	12757.4	66.6	10266.5	1.1			Line 10 ms67_5	525	511.9	267.3
	Line 16 ms43_4	503	Jun 15 08:10 2024	62.1615	50.7455	10.6353	3.992e-08	47.63	2.07	0.0575	0.0335	0.5244	32.82	0.1478	16.81	0.0015	100.11			Line 10 ms67_5	525	78.233	130.048	87.843	119.837	134.649	91.44	107.918	107.607	146.192			Line 10 ms67_5	525	17001.1	835.6	9.5	23.7	100.9	12680.3	62.7	10007.3	0.7			Line 11 ms67_5	526	509.2	267.5
	Line 17 ms43_4	504	Jun 15 08:14 2024	62.155	50.696	10.6355	3.992e-08	47.43	2.05	0.0676	0.0373	0.5387	32.9	0.154	16.85	0.0068	100.04			Line 11 ms67_5	526	78.228	130.048	87.843	119.837	134.649	91.44	107.918	107.607	146.192			Line 11 ms67_5	526	16592.5	696.4	9.4	21.5	107.5	12846.5	61.9	10386	0.3			Line 1 ms67_1	527	525.7	265
	Line 18 ms43_4	505	Jun 15 08:17 2024	62.149	50.646	10.6355	3.991e-08	47.56	2.07	0.0567	0.04	0.542	32.72	0.1464	16.79	0	99.93			Line 1 ms67_1	527	78.228	130.048	87.843	119.837	134.649	91.44	107.918	107.607	146.192			Line 1 ms67_1	527	19786.2	2111.9	32	122.5	139	10461.5	82.5	6471	3.2			Line 2 ms67_1	528	518.6	263.4
	Line 19 ms43_4	506	Jun 15 08:21 2024	62.143	50.5965	10.6355	3.991e-08	47.78	2.07	0.0604	0.0444	0.5141	32.81	0.1413	16.79	0	100.22			Line 2 ms67_1	528	78.233	130.048	87.843	119.837	134.649	91.435	107.918	107.607	146.192			Line 2 ms67_1	528	17345.3	1017.2	13.7	30.4	113.1	12293.3	78.9	9422.6	0.3			Line 3 ms67_1	529	521.1	268.4
	Line 20 ms43_4	507	Jun 15 08:25 2024	62.1365	50.547	10.635	3.991e-08	47.86	2.22	0.0693	0.0437	0.5446	32.63	0.1497	16.48	0.0152	100.01			Line 3 ms67_1	529	78.238	130.048	87.843	119.837	134.649	91.445	107.918	107.607	146.192			Line 3 ms67_1	529	17419.6	1039.6	14.2	34.4	107	12307.8	84.1	9465.1	2.1			Line 4 ms67_1	530	511.4	267.1
	Line 21 ms43_4	508	Jun 15 08:28 2024	62.1305	50.497	10.6373	3.991e-08	48.11	2.25	0.0635	0.0451	0.5473	32.46	0.1626	16.37	0.0149	100.02			Line 4 ms67_1	530	78.228	130.048	87.843	119.837	134.649	91.425	107.918	107.607	146.192			Line 4 ms67_1	530	17161.6	941.8	11.5	28.4	111.1	12364.3	81.3	9671.1	0.4			Line 5 ms67_1	531	513.2	262.6
	Line 22 ms43_4	509	Jun 15 08:32 2024	62.1245	50.4475	10.635	3.991e-08	48.08	2.3	0.0628	0.044	0.5465	32.5	0.1611	16.4	0	100.09			Line 5 ms67_1	531	78.233	130.048	87.843	119.837	134.649	91.435	107.918	107.607	146.192			Line 5 ms67_1	531	17799.2	1201.1	15.7	36.9	111.7	11917	85.1	8926.5	1.1			Line 6 ms67_1	532	513.2	262.3
	ms43_mat1	510	Jun 15 08:36 2024	60.7894	50.9983	10.6385	3.986e-08	53.15	4.43	0.1493	0.1442	0.8138	29.02	0.1434	12.37	0.0063	100.22			Line 6 ms67_1	532	78.228	130.048	87.843	119.837	134.649	91.445	107.918	107.607	146.192			Line 6 ms67_1	532	17302.2	975.6	12.7	22.9	113.1	12369	80	9605.1	-0.4			Line 7 ms67_1	533	509.7	263.1
	ms43_mat2	511	Jun 15 08:40 2024	60.9814	51.1838	10.635	3.989e-08	52.12	4.02	0.1252	0.1222	0.6349	29.71	0.1713	13.14	0.0122	100.06			Line 7 ms67_1	533	78.233	130.048	87.843	119.837	134.649	91.435	107.918	107.607	146.192			Line 7 ms67_1	533	17155.1	922.9	11.4	25.2	110	12420	71.8	9766.1	0.1			Line 8 ms67_1	534	515.9	264.1
	ms43_mat3	512	Jun 15 08:43 2024	60.3976	51.4065	10.6383	3.988e-08	50.74	3.41	0.104	0.0855	0.7286	30.65	0.1831	14.26	0.0052	100.17			Line 8 ms67_1	534	78.233	130.048	87.843	119.837	134.649	91.445	107.918	107.607	146.192			Line 8 ms67_1	534	17639	1128.3	14.1	31.4	109.6	12099.7	82.2	9131.8	-1			Line 9 ms67_1	535	519.4	263.8
	ms43_mat4	513	Jun 15 08:47 2024	59.2766	50.8254	10.6348	3.988e-08	52.65	4.18	0.1589	0.1336	0.8052	29.33	0.1647	12.79	0	100.21			Line 9 ms67_1	535	78.228	130.048	87.843	119.837	134.649	91.43	107.918	107.607	146.192			Line 9 ms67_1	535	17300.3	1006.5	11.7	28.2	108.8	12271.4	71.9	9471.7	1.9			Line 10 ms67_1	536	520.8	264.1
	ms43_mat5	514	Jun 15 08:51 2024	59.0843	50.8448	10.637	3.989e-08	51.05	3.47	0.1302	0.0841	0.8028	30.59	0.2105	13.98	0.0035	100.32			Line 10 ms67_1	536	78.233	130.048	87.843	119.837	134.649	91.435	107.918	107.607	146.192			Line 10 ms67_1	536	17995.5	1303.3	12.5	45.1	105.5	11816.9	82.3	8762.8	-1.9			Line 11 ms67_1	537	525.8	269.9
	ms43_mat6	515	Jun 15 08:54 2024	58.8627	50.9135	10.6348	3.989e-08	53.11	4.24	0.1785	0.1466	0.9965	29.18	0.2233	12.65	0.0015	100.72			Line 11 ms67_1	537	78.233	130.048	87.843	119.837	134.649	91.44	107.918	107.607	146.192			Line 11 ms67_1	537	17264.4	972.1	13	27.8	109.8	12400.4	79.6	9651.6	1.8			Line 12 ms67_1	538	518	267.6
	Line 1 ms67_5	516	Jun 15 08:58 2024	45.6905	49.2535	10.714	3.99e-08	52.32	4.09	0.1361	0.1189	0.8555	29.37	0.1755	12.9	0	99.96			Line 12 ms67_1	538	78.233	130.048	87.843	119.837	134.649	91.435	107.918	107.607	146.192			Line 12 ms67_1	538	17099.9	870.6	12.5	22.3	109.9	12481.7	68.8	9881.4	-0.1			Line 13 ms67_1	539	515.2	264.7
	Line 2 ms67_5	517	Jun 15 09:02 2024	45.683	49.305	10.7135	3.989e-08	47.72	2.12	0.0632	0.041	0.6236	32.8	0.1343	16.56	0.0102	100.08			Line 13 ms67_1	539	78.238	130.048	87.843	119.837	134.649	91.44	107.918	107.607	146.192			Line 13 ms67_1	539	17416.5	1010.4	12.8	30	110.6	12307.6	72.2	9488.2	-0.2			Line 1 ms67_7	540	517.9	259.5
	Line 3 ms67_5	518	Jun 15 09:06 2024	45.676	49.356	10.7135	3.989e-08	47.55	2.01	0.0531	0.038	0.5618	32.92	0.1214	16.66	0.0072	99.92			Line 1 ms67_7	540	78.233	130.048	87.843	119.837	134.649	91.435	107.918	107.607	146.192			Line 1 ms67_7	540	19357	1901.8	29	94.1	136.8	10866.4	68.2	7019.3	0.2			Line 2 ms67_7	541	518.9	258.5
	Line 4 ms67_5	519	Jun 15 09:10 2024	45.6685	49.4075	10.7135	3.989e-08	46.45	1.52	0.0489	0.0219	0.5172	33.78	0.1205	17.61	0	100.07			Line 2 ms67_7	541	78.223	130.048	87.843	119.837	134.649	91.435	107.918	107.607	146.192			Line 2 ms67_7	541	17567.4	1097.2	14.3	34.9	112.3	12182	79.6	9183.3	0.4			Line 3 ms67_7	542	509.3	272.3
	Line 5 ms67_5	520	Jun 15 09:14 2024	45.661	49.4585	10.713	3.989e-08	46.58	1.56	0.0483	0.0326	0.5204	33.72	0.1255	17.56	0	100.14			Line 3 ms67_7	542	78.232	130.048	87.843	119.837	134.649	91.44	107.918	107.607	146.192			Line 3 ms67_7	542	16609.2	768.6	9	20.2	104.3	12861.6	62.9	10096.2	1.1			Line 4 ms67_7	543	512	270.5
	Line 6 ms67_5	521	Jun 15 09:17 2024	45.654	49.51	10.713	3.988e-08	46.85	1.74	0.0395	0.0307	0.5252	33.47	0.1302	17.22	0	100.01			Line 4 ms67_7	543	78.232	130.048	87.843	119.837	134.649	91.43	107.918	107.607	146.192			Line 4 ms67_7	543	16607.7	705.7	11.8	19.5	100.6	12893.9	58.6	10278.1	1			Line 5 ms67_7	544	535.4	259.6
	Line 7 ms67_5	522	Jun 15 09:21 2024	45.6465	49.561	10.713	3.988e-08	47.78	2.07	0.0441	0.0391	0.5161	32.85	0.1203	16.59	0.0043	100.01			Line 5 ms67_7	544	78.227	130.048	87.843	119.837	134.649	91.44	107.918	107.607	146.192			Line 5 ms67_7	544	16709.6	677.4	8.9	18.1	101.2	13011.9	68.2	10403.1	-0.3			Line 6 ms67_7	545	513.3	266.5
	Line 8 ms67_5	523	Jun 15 09:25 2024	45.639	49.6125	10.7125	3.987e-08	47.43	1.92	0.0653	0.0392	0.5214	33.11	0.1348	16.94	0.0017	100.17			Line 6 ms67_7	545	78.222	130.048	87.843	119.837	134.649	91.43	107.918	107.607	146.192			Line 6 ms67_7	545	16321.1	663.8	7.4	15.8	96.4	12838	61.2	10354.7	0.3			Line 7 ms67_7	546	516.6	261.7
	Line 9 ms67_5	524	Jun 15 09:28 2024	45.6315	49.6635	10.7125	3.987e-08	47.26	1.84	0.0399	0.0328	0.5131	33.17	0.1271	17.07	0.0064	100.06			Line 7 ms67_7	546	78.232	130.048	87.843	119.837	134.649	91.435	107.918	107.607	146.192			Line 7 ms67_7	546	16557.2	663.1	11.3	17.7	100	12899.9	57.2	10433.3	-0.3			Line 8 ms67_7	547	520.7	270.5
	Line 10 ms67_5	525	Jun 15 09:32 2024	45.6245	49.715	10.7125	3.988e-08	47.87	2.07	0.0528	0.0421	0.5347	32.98	0.1198	16.64	0.0038	100.31			Line 8 ms67_7	547	78.232	130.048	87.843	119.837	134.649	91.429	107.918	107.607	146.192			Line 8 ms67_7	547	16522.9	689.8	10.3	20	100.8	12779.3	63.8	10297.9	0.3			Line 1 ms67_2	548	515.2	273.5
	Line 11 ms67_5	526	Jun 15 09:36 2024	45.617	49.766	10.7125	3.987e-08	46.82	1.73	0.0525	0.0381	0.5699	33.41	0.1181	17.27	0.0018	100			Line 1 ms67_2	548	78.227	130.048	87.843	119.837	134.649	91.439	107.918	107.607	146.192			Line 1 ms67_2	548	19449.5	2021.7	28.9	110.8	164.9	10641.5	75.1	6731.1	2.1			Line 2 ms67_2	549	517.3	265.6
	Line 1 ms67_1	527	Jun 15 09:40 2024	44.928	46.298	10.7143	3.988e-08	54.95	5.14	0.1774	0.2199	0.7375	27.49	0.1603	10.81	0.0184	99.71			Line 2 ms67_2	549	78.227	130.048	87.843	119.837	134.649	91.439	107.918	107.607	146.192			Line 2 ms67_2	549	18221.3	1423.7	20.6	48	131.5	11565.3	90.9	8389.8	0.8			Line 3 ms67_2	550	517.3	278.6
	Line 2 ms67_1	528	Jun 15 09:43 2024	44.9119	46.2494	10.7138	3.987e-08	48.77	2.51	0.0762	0.054	0.5997	32.04	0.1512	15.69	0.0015	99.89			Line 3 ms67_2	550	78.222	130.048	87.843	119.837	134.649	91.434	107.918	107.607	146.192			Line 3 ms67_2	550	17014.3	922.6	13.9	24.8	113.4	12427.5	68.6	9690.7	1.1			Line 4 ms67_2	551	521.6	264.6
	Line 3 ms67_1	529	Jun 15 09:47 2024	44.9535	46.199	10.712	3.988e-08	48.95	2.57	0.0787	0.0611	0.5672	32.07	0.1611	15.75	0.0122	100.22			Line 4 ms67_2	551	78.227	130.048	87.843	119.837	134.649	91.434	107.918	107.607	146.192			Line 4 ms67_2	551	17082.7	951.5	12.3	30.1	112.6	12361.4	69	9631.9	1.5			Line 5 ms67_2	552	519.2	264.5
	Line 4 ms67_1	530	Jun 15 09:51 2024	44.925	46.1523	10.7143	3.987e-08	48.28	2.33	0.0639	0.0504	0.5893	32.22	0.1556	16.09	0.0023	99.78			Line 5 ms67_2	552	78.231	130.048	87.843	119.837	134.649	91.443	107.918	107.607	146.192			Line 5 ms67_2	552	17059.6	874.9	13	23.1	110.4	12536.1	67.4	9868.3	0.7			Line 6 ms67_2	553	510.6	277
	Line 5 ms67_1	531	Jun 15 09:54 2024	44.979	46.1	10.712	3.987e-08	49.92	2.96	0.0874	0.0657	0.5927	31.11	0.1635	14.87	0.0061	99.77			Line 6 ms67_2	553	78.236	130.048	87.843	119.837	134.649	91.438	107.918	107.607	146.192			Line 6 ms67_2	553	17760.7	1233.6	14.4	38	107.7	11946.3	103.7	8859.5	1.1			Line 7 ms67_2	554	514	266.6
	Line 6 ms67_1	532	Jun 15 09:58 2024	44.992	46.051	10.712	3.987e-08	48.65	2.41	0.0707	0.0408	0.5995	32.23	0.1533	15.99	0	100.14			Line 7 ms67_2	554	78.231	130.048	87.843	119.837	134.649	91.438	107.918	107.607	146.192			Line 7 ms67_2	554	17102	903.8	11.2	23.6	107.6	12492.5	70.3	9722.7	0.9			Line 8 ms67_2	555	511.9	261.3
	Line 7 ms67_1	533	Jun 15 10:02 2024	45.005	46.0015	10.712	3.987e-08	48.26	2.28	0.0635	0.0448	0.5831	32.35	0.1374	16.25	0.0004	99.97			Line 8 ms67_2	555	78.226	130.048	87.843	119.837	134.649	91.433	107.918	107.607	146.192			Line 8 ms67_2	555	17101.4	960.9	10.5	25.6	111.2	12375	74.4	9618.1	-0.7			Line 9 ms67_2	556	513.2	271.6
	Line 8 ms67_1	534	Jun 15 10:06 2024	45.0175	45.952	10.712	3.988e-08	49.51	2.78	0.0785	0.0559	0.5811	31.55	0.1576	15.2	0	99.92			Line 9 ms67_2	556	78.225	130.048	87.843	119.837	134.649	91.438	107.918	107.607	146.192			Line 9 ms67_2	556	16994.2	926.3	11.7	28.9	105.1	12503.9	75.1	9739.2	0.2			Line 10 ms67_2	557	517.8	268.6
	Line 9 ms67_1	535	Jun 15 10:10 2024	45.0074	45.9015	10.7133	3.987e-08	48.64	2.49	0.0649	0.0501	0.5769	31.98	0.1378	15.77	0.0107	99.72			Line 10 ms67_2	557	78.23	130.048	87.843	119.837	134.649	91.438	107.918	107.607	146.192			Line 10 ms67_2	557	17112.5	927.1	10.3	28.4	103.8	12456	77.1	9713.9	1.4			Line 11 ms67_2	558	505.9	280.9
	Line 10 ms67_1	536	Jun 15 10:13 2024	45.043	45.853	10.712	3.987e-08	50.42	3.2	0.0695	0.0803	0.5597	30.86	0.1582	14.6	0	99.96			Line 11 ms67_2	558	78.23	130.048	87.843	119.837	134.649	91.433	107.918	107.607	146.192			Line 11 ms67_2	558	16943.7	829.8	8.7	24.3	103.1	12574.8	66.8	9959.4	-0.4			Line 12 ms67_2	559	491.5	279.7
	Line 11 ms67_1	537	Jun 15 10:17 2024	45.056	45.8035	10.712	3.987e-08	48.55	2.4	0.0722	0.0494	0.582	32.31	0.1525	16.06	0.0103	100.2			Line 12 ms67_2	559	78.225	130.048	87.843	119.837	134.649	91.438	107.918	107.607	146.192			Line 12 ms67_2	559	16792.8	1030.2	9.4	31.9	113.2	12475	78.8	9280.7	-0.7			Line 13 ms67_2	560	510.8	270.7
	Line 12 ms67_1	538	Jun 15 10:21 2024	45.0685	45.7545	10.712	3.987e-08	48.12	2.16	0.0693	0.0395	0.5825	32.49	0.1318	16.44	0	100.03			Line 13 ms67_2	560	78.225	130.048	87.843	119.837	134.649	91.433	107.918	107.607	146.192			Line 13 ms67_2	560	17233.3	983.8	12.2	26.7	108.4	12337.3	76.2	9486.8	0.6			Line 14 ms67_2	561	507.3	258
	Line 13 ms67_1	539	Jun 15 10:24 2024	45.0815	45.705	10.712	3.986e-08	48.96	2.5	0.0713	0.0534	0.5864	32.08	0.1384	15.8	0	100.18			Line 14 ms67_2	561	78.225	130.048	87.843	119.837	134.649	91.438	107.918	107.607	146.192			Line 14 ms67_2	561	17274	983.5	11.9	23.9	109.3	12355.8	77.5	9563.1	0.9			Line 15 ms67_2	562	508.9	270.3
	Line 1 ms67_7	540	Jun 15 10:28 2024	41.9915	54.727	10.717	3.986e-08	53.91	4.64	0.1608	0.1687	0.7258	28.52	0.1324	11.72	0.001	99.99			Line 15 ms67_2	562	78.234	130.048	87.843	119.837	134.649	91.438	107.918	107.607	146.192			Line 15 ms67_2	562	17059.9	883.3	13	25	110.5	12490.4	59.3	9864.1	-0.6			Line 16 ms67_2	563	511.4	270.8
	Line 2 ms67_7	541	Jun 15 10:32 2024	42.028	54.6895	10.7188	3.985e-08	49.37	2.71	0.0795	0.0621	0.5959	31.78	0.1528	15.3	0.002	100.05			Line 16 ms67_2	563	78.229	130.048	87.843	119.837	134.649	91.438	107.918	107.607	146.192			Line 16 ms67_2	563	17275.2	1014	10.8	30.6	110.6	12283.6	79.5	9496.7	1.1			Line 17 ms67_2	564	504.1	264.5
	Line 3 ms67_7	542	Jun 15 10:36 2024	42.1594	54.716	10.7165	3.984e-08	46.93	1.91	0.0501	0.0359	0.5535	33.47	0.1202	16.8	0.0063	99.88			Line 17 ms67_2	564	78.224	130.048	87.843	119.837	134.649	91.428	107.918	107.607	146.192			Line 17 ms67_2	564	17178.1	959.6	12.3	29.7	106.2	12373.1	65.4	9538.7	0.6			Line 18 ms67_2	565	525.9	259.9
	Line 4 ms67_7	543	Jun 15 10:40 2024	42.1203	54.5944	10.718	3.985e-08	46.9	1.75	0.0654	0.0345	0.5335	33.53	0.1119	17.1	0.0056	100.03			Line 18 ms67_2	565	78.229	130.048	87.843	119.837	134.649	91.433	107.918	107.607	146.192			Line 18 ms67_2	565	17378	1051.4	12.6	30.7	108.2	12172.3	77.4	9404.9	2.5			Line 19 ms67_2	566	510.4	271.1
	Line 5 ms67_7	544	Jun 15 10:43 2024	42.138	54.5775	10.716	3.985e-08	47.17	1.68	0.0494	0.0321	0.5365	33.82	0.1302	17.3	0	100.72			Line 19 ms67_2	566	78.233	130.048	87.843	119.837	134.649	91.438	107.918	107.607	146.192			Line 19 ms67_2	566	17446.7	1048	10.7	32.2	104.6	12228.9	82.4	9389.1	2.8			Line 1 ms67_3	567	522.1	261.7
	Line 6 ms67_7	545	Jun 15 10:47 2024	42.2064	54.5661	10.7178	3.984e-08	46.15	1.65	0.041	0.028	0.5117	33.4	0.1169	17.23	0.0019	99.13			Line 1 ms67_3	567	78.228	130.048	87.843	119.837	134.649	91.428	107.918	107.607	146.192			Line 1 ms67_3	567	18364.9	1472.6	20.6	51.4	144.5	11424	104.5	8182.5	1.8			Line 2 ms67_3	568	520.2	274.4
	Line 7 ms67_7	546	Jun 15 10:51 2024	42.2154	54.5106	10.7178	3.985e-08	46.75	1.65	0.0629	0.0314	0.5304	33.54	0.1092	17.35	0	100.02			Line 2 ms67_3	568	78.233	130.048	87.843	119.837	134.649	91.438	107.918	107.607	146.192			Line 2 ms67_3	568	16991.2	872.2	11.6	22.4	111	12503	76.7	9817.6	0.5			Line 3 ms67_3	569	521.2	258.7
	Line 8 ms67_7	547	Jun 15 10:54 2024	42.2475	54.4655	10.7175	3.983e-08	46.68	1.71	0.0574	0.0354	0.5348	33.26	0.1219	17.14	0.0014	99.54			Line 3 ms67_3	569	78.233	130.048	87.843	119.837	134.649	91.433	107.918	107.607	146.192			Line 3 ms67_3	569	17235.3	979.7	12.9	25.4	108	12322.3	78.6	9529.7	0			Line 4 ms67_3	570	505.9	273.1
	Line 1 ms67_2	548	Jun 15 10:58 2024	46.5715	57.6255	10.713	3.984e-08	54.17	4.94	0.1602	0.1989	0.8755	28	0.1461	11.25	0.0121	99.75			Line 4 ms67_3	570	78.233	130.048	87.843	119.837	134.649	91.432	107.918	107.607	146.192			Line 4 ms67_3	570	17249.5	984.9	11.9	30.4	113	12320.9	74.3	9541.1	2.2			Line 5 ms67_3	571	512.3	262.9
	Line 2 ms67_2	549	Jun 15 11:02 2024	46.5415	57.5999	10.713	3.984e-08	51.04	3.5	0.1143	0.0857	0.6981	30.28	0.1754	13.99	0.0045	99.89			Line 5 ms67_3	571	78.233	130.048	87.843	119.837	134.649	91.432	107.918	107.607	146.192			Line 5 ms67_3	571	16689.5	763	13.5	17.3	105.6	12688.2	65.8	10128	0.7			Line 6 ms67_3	572	510.8	258.1
	Line 3 ms67_2	550	Jun 15 11:06 2024	46.5042	57.4991	10.7135	3.984e-08	47.95	2.28	0.0775	0.044	0.6015	32.4	0.1314	16.14	0.0065	99.63			Line 6 ms67_3	572	78.228	130.048	87.843	119.837	134.649	91.432	107.918	107.607	146.192			Line 6 ms67_3	572	17067.8	926.9	9.6	22.8	106.2	12400.8	75.3	9689.7	3.2			Line 7 ms67_3	573	512.4	265.4
	Line 4 ms67_2	551	Jun 15 11:09 2024	46.3557	57.5526	10.713	3.984e-08	48.12	2.36	0.0685	0.0536	0.5974	32.24	0.1321	16.04	0.0086	99.61			Line 7 ms67_3	573	78.222	130.048	87.843	119.837	134.649	91.432	107.918	107.607	146.192			Line 7 ms67_3	573	17388.7	963.8	9.6	25.9	107.8	12294.7	81.1	9518.3	2.1			Line 8 ms67_3	574	505.6	260.7
	Line 5 ms67_2	552	Jun 15 11:13 2024	46.3847	57.4887	10.713	3.984e-08	47.9	2.18	0.0721	0.0408	0.5855	32.66	0.129	16.43	0.0041	100			Line 8 ms67_3	574	78.227	130.048	87.843	119.837	134.649	91.437	107.918	107.607	146.192			Line 8 ms67_3	574	17321.7	1072.8	13.9	33.4	109.6	12089.1	84.3	9300.7	3			Line 9 ms67_3	575	509	268
	Line 6 ms67_2	553	Jun 15 11:17 2024	46.3745	57.4505	10.713	3.984e-08	49.88	3.04	0.0803	0.0677	0.5715	31.22	0.1993	14.77	0.0064	99.83			Line 9 ms67_3	575	78.222	130.048	87.843	119.837	134.649	91.436	107.918	107.607	146.192			Line 9 ms67_3	575	17031.5	918	11.6	22.8	108.9	12417.7	85	9713	0.1			Line 10 ms67_3	576	513.2	269.5
	Line 7 ms67_2	554	Jun 15 11:21 2024	46.3246	57.4262	10.714	3.981e-08	48.21	2.24	0.062	0.042	0.5712	32.57	0.1347	16.2	0.0052	100.04			Line 10 ms67_3	576	78.221	130.048	87.843	119.837	134.649	91.436	107.918	107.607	146.192			Line 10 ms67_3	576	17399	1079.4	13.1	33	106.1	12147	83	9238.9	-0.4			Line 11 ms67_3	577	513.6	275.5
	Line 8 ms67_2	555	Jun 15 11:24 2024	46.2732	57.4008	10.7125	3.982e-08	48.19	2.38	0.0584	0.0454	0.5904	32.29	0.1428	16.03	0	99.72			Line 11 ms67_3	577	78.226	130.048	87.843	119.837	134.649	91.431	107.918	107.607	146.192			Line 11 ms67_3	577	17064.3	908.6	10.6	29.5	105.2	12462.1	79.1	9663.8	-0.7			Line 12 ms67_3	578	509.7	268.8
	Line 9 ms67_2	556	Jun 15 11:28 2024	46.2978	57.345	10.713	3.981e-08	47.94	2.29	0.0649	0.0515	0.5579	32.62	0.144	16.23	0.0011	99.9			Line 12 ms67_3	578	78.22	130.048	87.843	119.837	134.649	91.436	107.918	107.607	146.192			Line 12 ms67_3	578	16885.8	921.6	11.2	27.6	108.7	12294.9	85.3	9594	-1			Line 13 ms67_3	579	514	270.6
	Line 10 ms67_2	557	Jun 15 11:32 2024	46.2175	57.311	10.713	3.982e-08	48.23	2.3	0.0575	0.0505	0.5511	32.48	0.1477	16.18	0.0079	100.01			Line 13 ms67_3	579	78.225	130.048	87.843	119.837	134.649	91.431	107.918	107.607	146.192			Line 13 ms67_3	579	17188.6	1021.5	10.3	34	113.7	12210.9	75.6	9409	2			Line 14 ms67_3	580	572.9	306
	Line 11 ms67_2	558	Jun 15 11:35 2024	46.178	57.276	10.713	3.981e-08	47.79	2.06	0.0484	0.0432	0.5476	32.77	0.1279	16.59	0	99.98			Line 14 ms67_3	580	78.225	130.048	87.843	119.837	134.649	91.431	107.918	107.607	146.192			Line 14 ms67_3	580	16738.9	409.2	824	401.2	2857.6	2406.3	5185.5	7477.5	46.9			Line 15 ms67_3	581	515.2	255.7
	Line 12 ms67_2	559	Jun 15 11:39 2024	46.1385	57.241	10.7133	3.981e-08	47.49	2.55	0.0522	0.0569	0.6012	32.58	0.1513	15.47	0	98.95			Line 15 ms67_3	581	78.22	130.048	87.843	119.837	134.649	91.431	107.918	107.607	146.192			Line 15 ms67_3	581	17502.3	1196.7	9.9	34.1	107	12097.6	85.2	8879.9	-0.4			Line 16 ms67_3	582	511.8	268.5
	Line 13 ms67_2	560	Jun 15 11:43 2024	46.0909	57.2096	10.7143	3.981e-08	48.55	2.43	0.0681	0.0475	0.5754	32.19	0.1462	15.81	0.0032	99.83			Line 16 ms67_3	582	78.225	130.048	87.843	119.837	134.649	91.436	107.918	107.607	146.192			Line 16 ms67_3	582	17602	1192.8	12	40.5	108.3	11995.4	81.3	8979.7	0.2			Line 17 ms67_3	583	507.2	268.7
	Line 14 ms67_2	561	Jun 15 11:47 2024	46.0031	57.1936	10.713	3.981e-08	48.65	2.43	0.0662	0.0426	0.5806	32.24	0.1487	15.94	0.0051	100.11			Line 17 ms67_3	583	78.23	130.048	87.843	119.837	134.649	91.436	107.918	107.607	146.192			Line 17 ms67_3	583	16976.2	919.3	9.9	26.8	107.9	12435.8	69.7	9729	1			Line 18 ms67_3	584	501.1	270.9
	Line 15 ms67_2	562	Jun 15 11:50 2024	46.0205	57.136	10.713	3.981e-08	48.08	2.19	0.0724	0.0445	0.587	32.57	0.1137	16.44	0	100.09			Line 18 ms67_3	584	78.225	130.048	87.843	119.837	134.649	91.436	107.918	107.607	146.192			Line 18 ms67_3	584	17144.8	952	8.8	29.6	106	12386.1	74.9	9642	-0.8			Line 1 ms67_4	585	517.7	264.1
	Line 16 ms67_2	563	Jun 15 11:54 2024	45.9815	57.101	10.713	3.98e-08	48.66	2.51	0.0604	0.0545	0.5877	32.08	0.1527	15.83	0.0065	99.94			Line 1 ms67_4	585	78.225	130.048	87.843	119.837	134.649	91.436	107.918	107.607	146.192			Line 1 ms67_4	585	18739.6	1714	25.7	80.6	137.3	11221.8	80.1	7600.7	1.5			Line 2 ms67_4	586	522.2	259.2
	Line 17 ms67_2	564	Jun 15 11:58 2024	45.9126	57.0715	10.716	3.98e-08	48.42	2.38	0.0684	0.0528	0.5639	32.28	0.1254	15.9	0.0035	99.8			Line 2 ms67_4	586	78.23	130.048	87.843	119.837	134.649	91.431	107.918	107.607	146.192			Line 2 ms67_4	586	17444.8	1086.1	11.8	33.4	114.2	12103.9	73	9242.8	1.5			Line 3 ms67_4	587	521.8	268.8
	Line 18 ms67_2	565	Jun 15 12:01 2024	45.9025	57.031	10.713	3.98e-08	48.91	2.6	0.0701	0.0547	0.5749	31.8	0.1488	15.68	0.0142	99.86			Line 3 ms67_4	587	78.23	130.048	87.843	119.837	134.649	91.436	107.918	107.607	146.192			Line 3 ms67_4	587	17001.9	863.5	11.1	22	111.7	12536.6	66.1	9820.4	-1.5			Line 4 ms67_4	588	511	264.3
	Line 19 ms67_2	566	Jun 15 12:05 2024	45.863	56.996	10.713	3.978e-08	48.96	2.61	0.0594	0.0571	0.5557	31.93	0.1583	15.66	0.0161	100.01			Line 4 ms67_4	588	78.23	130.048	87.843	119.837	134.649	91.436	107.918	107.607	146.192			Line 4 ms67_4	588	17199.3	968.2	11.4	25.7	110.8	12338	81.6	9568.8	-0.4			Line 5 ms67_4	589	514.8	271.1
	Line 1 ms67_3	567	Jun 15 12:09 2024	43.4105	60.0985	10.715	3.978e-08	51.48	3.63	0.1146	0.092	0.7681	29.98	0.2022	13.67	0.0105	99.94			Line 5 ms67_4	589	78.23	130.048	87.843	119.837	134.649	91.436	107.918	107.607	146.192			Line 5 ms67_4	589	17057.2	914.6	11.5	29	110.4	12414	69.6	9755.5	0			Line 6 ms67_4	590	517.2	265.4
	Line 2 ms67_3	568	Jun 15 12:13 2024	43.3625	60.1205	10.715	3.978e-08	47.95	2.16	0.0648	0.0399	0.5897	32.63	0.1471	16.37	0.0028	99.96			Line 6 ms67_4	590	78.225	130.048	87.843	119.837	134.649	91.436	107.918	107.607	146.192			Line 6 ms67_4	590	17042	930.3	13.4	27	113.7	12373.9	76.4	9671.9	-0.1			Line 7 ms67_4	591	523.4	272.3
	Line 3 ms67_3	569	Jun 15 12:16 2024	43.3124	60.151	10.715	3.978e-08	48.58	2.43	0.0716	0.0452	0.574	32.18	0.1509	15.9	0.0002	99.93			Line 7 ms67_4	591	78.23	130.048	87.843	119.837	134.649	91.436	107.918	107.607	146.192			Line 7 ms67_4	591	17112.1	962.1	13.7	25.8	109.5	12355.1	65.6	9596.3	1.8			Line 8 ms67_4	592	490.7	273.9
	Line 4 ms67_3	570	Jun 15 12:20 2024	43.2665	60.164	10.715	3.977e-08	48.63	2.44	0.0664	0.0541	0.6006	32.19	0.1426	15.92	0.0125	100.05			Line 8 ms67_4	592	78.235	130.048	87.843	119.837	134.649	91.436	107.918	107.607	146.192			Line 8 ms67_4	592	16711.2	903.9	12.6	31.2	111.8	12376.6	72	9753.7	0.1			Line 9 ms67_4	593	529.5	262.8
	Line 5 ms67_3	571	Jun 15 12:24 2024	43.2185	60.186	10.715	3.978e-08	47.17	1.9	0.0754	0.0307	0.5609	33.08	0.126	16.88	0.0041	99.82			Line 9 ms67_4	593	78.225	130.048	87.843	119.837	134.649	91.436	107.918	107.607	146.192			Line 9 ms67_4	593	17392.3	1062.8	12.9	37.3	113	12250.1	78	9300.6	0.5			Line 10 ms67_4	594	512.4	265.8
	Line 6 ms67_3	572	Jun 15 12:27 2024	43.1705	60.208	10.715	3.978e-08	48.15	2.3	0.0533	0.0406	0.5646	32.38	0.1446	16.16	0.0187	99.8			Line 10 ms67_4	594	78.23	130.048	87.843	119.837	134.649	91.44	107.918	107.607	146.192			Line 10 ms67_4	594	17154.1	940.7	10.3	24	109.6	12403.1	71.6	9697.4	-1			Line 11 ms67_4	595	512.4	273.8
	Line 7 ms67_3	573	Jun 15 12:31 2024	43.1225	60.23	10.7155	3.977e-08	48.98	2.39	0.0535	0.0461	0.573	32.1	0.1557	15.88	0.0123	100.2			Line 11 ms67_4	595	78.23	130.048	87.843	119.837	134.649	91.435	107.918	107.607	146.192			Line 11 ms67_4	595	16849.4	832.1	12.6	25.5	110.7	12531.1	67.4	9947.6	1.6			Line 12 ms67_4	596	514.7	270.3
	Line 8 ms67_3	574	Jun 15 12:35 2024	43.074	60.252	10.7155	3.977e-08	48.8	2.66	0.0775	0.0595	0.5826	31.62	0.1622	15.52	0.0171	99.5			Line 12 ms67_4	596	78.235	130.048	87.843	119.837	134.649	91.44	107.918	107.607	146.192			Line 12 ms67_4	596	17343.6	1024	16.7	26.5	150.5	12324.1	61.8	9497.8	1.4			Line 13 ms67_4	597	516.8	259.3
	Line 9 ms67_3	575	Jun 15 12:39 2024	43.026	60.274	10.7155	3.977e-08	48.07	2.28	0.0648	0.0406	0.5789	32.43	0.1632	16.2	0.0005	99.82			Line 13 ms67_4	597	78.23	130.048	87.843	119.837	134.649	91.44	107.918	107.607	146.192			Line 13 ms67_4	597	17538.6	1118.3	12.7	38.8	108.5	12172.5	83	9250.8	0.6			Line 14 ms67_4	598	505.5	273.8
	Line 10 ms67_3	576	Jun 15 12:43 2024	42.978	60.296	10.7155	3.978e-08	49.01	2.67	0.0728	0.0589	0.5637	31.75	0.1595	15.42	0	99.7			Line 14 ms67_4	598	78.235	130.048	87.843	119.837	134.649	91.44	107.918	107.607	146.192			Line 14 ms67_4	598	17302.6	962.2	11.3	26.2	110.2	12373.8	74	9657.4	1.6			Line 15 ms67_4	599	518.8	263
	Line 11 ms67_3	577	Jun 15 12:46 2024	42.9323	60.3261	10.7155	3.977e-08	48.16	2.25	0.0588	0.0526	0.5589	32.53	0.1516	16.12	0	99.89			Line 15 ms67_4	599	78.23	130.048	87.843	119.837	134.649	91.44	107.918	107.607	146.192			Line 15 ms67_4	599	17167.9	937.7	9.5	25.4	107	12443	81.6	9772.7	-0.6			ms67_mat1	600	532.2	256.6
	Line 12 ms67_3	578	Jun 15 12:50 2024	42.8755	60.3517	10.7155	3.979e-08	47.66	2.28	0.0625	0.0491	0.5776	32.11	0.1635	16	0	98.91			ms67_mat1	600	78.23	130.048	87.843	119.837	134.649	91.44	107.918	107.607	146.192			ms67_mat1	600	18662.7	1616.1	25	62.7	167	11291.4	92.1	7884	0.1			ms67_mat2	601	527.8	263.5
	Line 13 ms67_3	579	Jun 15 12:54 2024	42.834	60.362	10.716	3.978e-08	48.46	2.53	0.0575	0.0606	0.604	31.91	0.1452	15.7	0.0113	99.48			ms67_mat2	601	78.225	130.048	87.843	119.837	134.649	91.44	107.918	107.607	146.192			ms67_mat2	601	18605.5	1570.6	23.2	56.6	157.7	11304.9	84.3	7952.1	0.9			ms67_mat3	602	524	264.1
	Line 14 ms67_3	580	Jun 15 12:58 2024	42.7743	60.3655	10.716	3.979e-08	46.27	1.2147	4.44	0.7019	14.92	7.23	11.19	12.18	0.266	98.42			ms67_mat3	602	78.23	130.048	87.843	119.837	134.649	91.44	107.918	107.607	146.192			ms67_mat3	602	19004.5	1754.2	31.1	81.8	151.8	11072.6	86.7	7429.7	1.2			ms67_mat4	603	517.4	260.7
	Line 15 ms67_3	581	Jun 15 13:01 2024	42.738	60.406	10.716	3.977e-08	49.33	2.95	0.0552	0.0609	0.5688	31.65	0.1638	14.83	0	99.61			ms67_mat4	603	78.235	130.048	87.843	119.837	134.649	91.445	107.918	107.607	146.192			ms67_mat4	603	20340.9	2403.3	64.2	214.1	207.4	9798.3	61.7	5497.9	1.8			ms67_mat5	604	512.2	260
	Line 16 ms67_3	582	Jun 15 13:05 2024	42.7099	60.4446	10.716	3.978e-08	49.53	2.94	0.0668	0.0723	0.5756	31.38	0.1565	14.99	0.0014	99.72			ms67_mat5	604	78.23	130.048	87.843	119.837	134.649	91.44	107.918	107.607	146.192			ms67_mat5	604	19027.8	1775.6	32.2	85	149.4	11137.3	68.5	7454.9	1.3			ms67_mat6	605	517.8	256.5
	Line 17 ms67_3	583	Jun 15 13:09 2024	42.6415	60.45	10.716	3.976e-08	47.94	2.28	0.0554	0.0477	0.5738	32.48	0.1339	16.23	0.006	99.75			ms67_mat6	605	78.23	130.048	87.843	119.837	134.649	91.435	107.918	107.607	146.192			ms67_mat6	605	20364.4	2419.6	43.5	166.8	186.4	10112.1	53.2	5727.9	1.8			Line 1 ms72_1	606	516.8	268.1
	Line 18 ms67_3	584	Jun 15 13:13 2024	42.5935	60.472	10.7165	3.977e-08	48.36	2.36	0.0493	0.0528	0.5636	32.35	0.1439	16.09	0	99.96			Line 1 ms72_1	606	78.23	130.048	87.843	119.837	134.649	91.44	107.918	107.607	146.192			Line 1 ms72_1	606	17447.3	1073.6	17.8	36.3	132.2	12165.6	79	9364.9	-1.5			Line 2 ms72_1	607	519.1	268.5
	Line 1 ms67_4	585	Jun 15 13:16 2024	44.518	65.2435	10.713	3.977e-08	52.47	4.21	0.1431	0.1446	0.7298	29.49	0.1553	12.71	0.0086	100.06			Line 2 ms72_1	607	78.23	130.048	87.843	119.837	134.649	91.44	107.918	107.607	146.192			Line 2 ms72_1	607	17246.7	992.8	12.1	29.2	116	12321.4	82.2	9545.3	2.1			Line 3 ms72_1	608	522.1	206.6
	Line 2 ms67_4	586	Jun 15 13:20 2024	44.498	65.1455	10.713	3.977e-08	49.13	2.69	0.0655	0.0595	0.6074	31.65	0.1404	15.43	0.0084	99.77			Line 3 ms72_1	608	78.235	130.048	87.843	119.837	134.649	91.44	107.918	107.607	146.192			Line 3 ms72_1	608	17063.1	824.8	11.2	27.1	109.2	12716.1	72.9	9703.5	-0.5			Line 4 ms72_1	609	523.8	272.8
	Line 3 ms67_4	587	Jun 15 13:24 2024	44.4471	65.0633	10.713	3.976e-08	48.01	2.14	0.0619	0.0391	0.5937	32.72	0.1267	16.38	0	100.08			Line 4 ms72_1	609	78.234	130.048	87.843	119.837	134.649	91.44	107.918	107.607	146.192			Line 4 ms72_1	609	17277.5	1010.6	12.1	27.9	107.4	12306.2	76.7	9589	0.1			Line 5 ms72_1	610	524	272.9
	Line 4 ms67_4	588	Jun 15 13:28 2024	44.4575	64.949	10.713	3.977e-08	48.5	2.4	0.0637	0.0459	0.5891	32.23	0.1568	15.97	0	99.95			Line 5 ms72_1	610	78.234	130.048	87.843	119.837	134.649	91.44	107.918	107.607	146.192			Line 5 ms72_1	610	16977.3	880.5	11.2	25.5	105.6	12536.5	81.8	9919.2	0.6			Line 6 ms72_1	611	523.4	268.8
	Line 5 ms67_4	589	Jun 15 13:31 2024	44.4375	64.851	10.713	3.976e-08	48.14	2.27	0.0639	0.0516	0.5871	32.42	0.1337	16.28	0	99.94			Line 6 ms72_1	611	78.229	130.048	87.843	119.837	134.649	91.44	107.918	107.607	146.192			Line 6 ms72_1	611	16780.2	802.8	8	21.7	103.7	12678.7	66.5	10027	1.6			Line 7 ms72_1	612	517.4	267.7
	Line 6 ms67_4	590	Jun 15 13:35 2024	44.4175	64.7525	10.713	3.976e-08	48.1	2.31	0.0746	0.0481	0.6047	32.33	0.1468	16.14	0	99.75			Line 7 ms72_1	612	78.233	130.048	87.843	119.837	134.649	91.44	107.918	107.607	146.192			Line 7 ms72_1	612	17053.5	883.7	9.6	28	106.3	12510.2	72.2	9897.2	-0.2			Line 8 ms72_1	613	506.8	270.8
	Line 7 ms67_4	591	Jun 15 13:39 2024	44.397	64.6545	10.713	3.975e-08	48.3	2.39	0.0766	0.0459	0.5822	32.29	0.1261	16.02	0.0103	99.83			Line 8 ms72_1	613	78.233	130.048	87.843	119.837	134.649	91.435	107.918	107.607	146.192			Line 8 ms72_1	613	16886.4	816.6	9.1	25.1	110.2	12595.8	64.7	10122.7	1.1			Line 9 ms72_1	614	514.9	268.2
	Line 8 ms67_4	592	Jun 15 13:43 2024	44.3543	64.5705	10.713	3.975e-08	47.25	2.24	0.0701	0.0555	0.5945	32.36	0.1382	16.28	0.0005	98.99			Line 9 ms72_1	614	78.233	130.048	87.843	119.837	134.649	91.44	107.918	107.607	146.192			Line 9 ms72_1	614	16536.4	705.5	10.4	15.7	101.1	12908.2	67.8	10389.9	1.8			Line 10 ms72_1	615	517.3	265.1
	Line 9 ms67_4	593	Jun 15 13:47 2024	44.357	64.458	10.713	3.975e-08	49.04	2.63	0.0717	0.0666	0.6008	32.03	0.15	15.53	0.0031	100.12			Line 10 ms72_1	615	78.233	130.048	87.843	119.837	134.649	91.44	107.918	107.607	146.192			Line 10 ms72_1	615	16683.4	737.1	7.7	14.4	99.9	12755.3	62	10300.9	0.3			Line 11 ms72_1	616	522.2	267.1
	Line 10 ms67_4	594	Jun 15 13:51 2024	44.3365	64.36	10.713	3.974e-08	48.25	2.35	0.0577	0.0425	0.583	32.4	0.1374	16.19	0	100.01			Line 11 ms72_1	616	78.238	130.048	87.843	119.837	134.649	91.44	107.918	107.607	146.192			Line 11 ms72_1	616	16694.7	726.2	9.8	22.1	104.3	12942.4	69.8	10196.1	2.2			Line 12 ms72_1	617	511.8	271.3
	Line 11 ms67_4	595	Jun 15 13:54 2024	44.3165	64.262	10.713	3.974e-08	47.62	2.07	0.0705	0.0455	0.5889	32.73	0.1292	16.6	0.009	99.86			Line 12 ms72_1	617	78.233	130.048	87.843	119.837	134.649	91.44	107.918	107.607	146.192			Line 12 ms72_1	617	16619.8	708.9	9.9	19.4	100.7	12783.1	60.8	10356.5	0.9			Line 13 ms72_1	618	472.8	240.8
	Line 12 ms67_4	596	Jun 15 13:58 2024	44.3582	64.1981	10.713	3.98e-08	48.85	2.54	0.0929	0.0472	0.7993	32.2	0.1189	15.83	0.0082	100.49			Line 13 ms72_1	618	78.228	130.048	87.843	119.837	134.649	91.435	107.918	107.607	146.192			Line 13 ms72_1	618	14742.7	652.7	8.1	17.2	88.6	11092.1	60	8804.3	2.3			Line 14 ms72_1	619	506.9	267.1
	Line 13 ms67_4	597	Jun 15 14:02 2024	44.2539	64.047	10.713	3.986e-08	49.28	2.76	0.0703	0.069	0.5755	31.76	0.1592	15.41	0.0035	100.08			Line 14 ms72_1	619	78.233	130.048	87.843	119.837	134.649	91.44	107.918	107.607	146.192			Line 14 ms72_1	619	16800.6	830.3	9.3	28.5	102	12537.3	77.1	9907.6	1			Line 15 ms72_1	620	503	267.6
	Line 14 ms67_4	598	Jun 15 14:05 2024	44.2816	63.9483	10.713	3.99e-08	48.61	2.38	0.063	0.0465	0.5838	32.21	0.1416	16.06	0.0091	100.1			Line 15 ms72_1	620	78.233	130.048	87.843	119.837	134.649	91.44	107.918	107.607	146.192			Line 15 ms72_1	620	16618.4	820	9	26.6	107.4	12403.4	67.6	9891.1	1.4			Line 16 ms72_1	621	503.3	270.6
	Line 15 ms67_4	599	Jun 15 14:09 2024	44.236	63.8695	10.713	3.989e-08	48.28	2.32	0.0526	0.0451	0.567	32.4	0.1562	16.25	0	100.07			Line 16 ms72_1	621	78.228	130.048	87.843	119.837	134.649	91.44	107.918	107.607	146.192			Line 16 ms72_1	621	16813.5	794.7	11	21.9	107.7	12591.3	66.7	9964.1	2.1			Line 17 ms72_1	622	503.7	267.6
	ms67_mat1	600	Jun 15 14:13 2024	43.3168	64.6595	10.713	3.989e-08	52.11	3.97	0.1385	0.1119	0.885	29.59	0.1783	13.14	0.0008	100.12			Line 17 ms72_1	622	78.233	130.048	87.843	119.837	134.649	91.435	107.918	107.607	146.192			Line 17 ms72_1	622	17343.4	1009.6	11	26.7	103.9	12280.3	79.9	9592.7	-2.3			Line 1 ms72_3	623	506.7	264.1
	ms67_mat2	601	Jun 15 14:17 2024	43.9182	65.455	10.713	3.99e-08	51.95	3.86	0.1287	0.1011	0.8355	29.6	0.163	13.25	0.0054	99.88			Line 1 ms72_3	623	78.228	130.048	87.843	119.837	134.649	91.435	107.918	107.607	146.192			Line 1 ms72_3	623	18642.2	1607.9	24.9	61.9	129.7	11311	101.1	7928.1	0.2			Line 2 ms72_3	624	513	274.8
	ms67_mat3	602	Jun 15 14:20 2024	42.9344	65.9107	10.713	3.989e-08	52.98	4.29	0.1724	0.1463	0.8047	29.03	0.1679	12.39	0.007	100			Line 2 ms72_3	624	78.228	130.048	87.843	119.837	134.649	91.435	107.918	107.607	146.192			Line 2 ms72_3	624	17869.7	1260.8	14.2	43	112.5	11864.4	82.7	8819	1			Line 3 ms72_3	625	521.8	262.7
	ms67_mat4	603	Jun 15 14:24 2024	42.7517	65.9789	10.713	3.989e-08	56.3	5.85	0.3546	0.3854	1.0998	25.85	0.1208	9.19	0.0105	99.16			Line 3 ms72_3	625	78.228	130.048	87.843	119.837	134.649	91.435	107.918	107.607	146.192			Line 3 ms72_3	625	17197.8	979.7	11.3	29.8	113.8	12387.9	68.8	9583.8	0.5			Line 4 ms72_3	626	509.6	266.7
	ms67_mat5	604	Jun 15 14:28 2024	43.0466	66.0633	10.713	3.988e-08	53.06	4.35	0.1782	0.1522	0.7923	29.2	0.1327	12.44	0.0077	100.31			Line 4 ms72_3	626	78.228	130.048	87.843	119.837	134.649	91.435	107.918	107.607	146.192			Line 4 ms72_3	626	17721.7	1218.6	12.3	43.8	103.3	11977.8	83.9	8948.6	1.3			Line 5 ms72_3	627	510.6	263.8
	ms67_mat6	605	Jun 15 14:32 2024	43.859	66.1902	10.713	3.989e-08	56.42	5.88	0.2408	0.3002	0.9881	26.65	0.1039	9.57	0.0105	100.16			Line 5 ms72_3	627	78.228	130.048	87.843	119.837	134.649	91.435	107.918	107.607	146.192			Line 5 ms72_3	627	16543.2	685.8	9.3	19.8	107.8	12875.8	66.2	10387.9	2			Line 6 ms72_3	628	518.1	268.3
	Line 1 ms72_1	606	Jun 15 14:36 2024	8.024	46.7835	10.6508	3.991e-08	48.97	2.65	0.0986	0.0644	0.7001	31.71	0.1515	15.57	0	99.92			Line 6 ms72_3	628	78.222	130.048	87.843	119.837	134.649	91.435	107.918	107.607	146.192			Line 6 ms72_3	628	16295.9	617.2	7.2	9.7	109.4	13010.1	54.7	10652.1	1.9			Line 7 ms72_3	629	516	263.5
	Line 2 ms72_1	607	Jun 15 14:40 2024	7.9815	46.7545	10.65	3.99e-08	48.48	2.45	0.0672	0.0518	0.6146	32.1	0.1575	15.87	0.0122	99.8			Line 7 ms72_3	629	78.227	130.048	87.843	119.837	134.649	91.435	107.918	107.607	146.192			Line 7 ms72_3	629	17069	897	10.8	25.7	115.7	12501	65.2	9828.9	-0.9			Line 8 ms72_3	630	506.9	270.7
	Line 3 ms72_1	608	Jun 15 14:43 2024	7.9385	46.7255	10.65	3.989e-08	48.06	2.04	0.0624	0.048	0.5788	33.05	0.1392	16.14	0	100.12			Line 8 ms72_3	630	78.222	130.048	87.843	119.837	134.649	91.435	107.918	107.607	146.192			Line 8 ms72_3	630	16426.9	703.8	8.1	15.2	104.9	12910.6	61.6	10271.2	-0.6			Line 9 ms72_3	631	517.7	271.4
	Line 4 ms72_1	609	Jun 15 14:47 2024	7.896	46.696	10.65	3.99e-08	48.55	2.49	0.067	0.0495	0.5688	32.05	0.1468	15.95	0.0004	99.87			Line 9 ms72_3	631	78.222	130.048	87.843	119.837	134.649	91.435	107.918	107.607	146.192			Line 9 ms72_3	631	17172.4	965.7	10	28.4	111.8	12354.8	70.7	9625.9	1			Line 10 ms72_3	632	512.6	268.7
	Line 5 ms72_1	610	Jun 15 14:51 2024	7.8535	46.667	10.65	3.989e-08	47.79	2.18	0.0621	0.0452	0.5596	32.63	0.1565	16.49	0.0035	99.92			Line 10 ms72_3	632	78.217	130.048	87.843	119.837	134.649	91.435	107.918	107.607	146.192			Line 10 ms72_3	632	17250.4	1033.8	11.8	32.1	107.2	12239.1	77.2	9465.3	1.2			Line 11 ms72_3	633	507.8	268.6
	Line 6 ms72_1	611	Jun 15 14:55 2024	7.8105	46.638	10.65	3.989e-08	47.29	1.99	0.0446	0.0384	0.5495	32.97	0.127	16.67	0.0093	99.69			Line 11 ms72_3	633	78.222	130.048	87.843	119.837	134.649	91.429	107.918	107.607	146.192			Line 11 ms72_3	633	16543	683.5	7.3	18.5	103.8	12855.9	57.7	10388.1	1.7			Line 1 ms72_6	634	502.1	269.3
	Line 7 ms72_1	612	Jun 15 14:58 2024	7.7575	46.6276	10.65	3.989e-08	47.98	2.19	0.0532	0.0496	0.5634	32.56	0.1381	16.46	0	99.99			Line 1 ms72_6	634	78.232	130.048	87.843	119.837	134.649	91.439	107.918	107.607	146.192			Line 1 ms72_6	634	18074.2	1382.9	18.6	46.5	129	11605.6	91.4	8618	-1.5			Line 2 ms72_6	635	505.8	274.2
	Line 8 ms72_1	613	Jun 15 15:02 2024	7.7255	46.5795	10.65	3.989e-08	47.54	2.02	0.0504	0.0446	0.5838	32.77	0.1237	16.83	0.0064	99.97			Line 2 ms72_6	635	78.227	130.048	87.843	119.837	134.649	91.444	107.918	107.607	146.192			Line 2 ms72_6	635	16955.5	881	11.8	26.9	108.2	12490.6	81	9847	0.9			Line 3 ms72_6	636	518.4	271.2
	Line 9 ms72_1	614	Jun 15 15:06 2024	7.683	46.55	10.65	3.989e-08	46.67	1.75	0.0575	0.0277	0.5355	33.55	0.1293	17.26	0.0104	99.99			Line 3 ms72_6	636	78.236	130.048	87.843	119.837	134.649	91.439	107.918	107.607	146.192			Line 3 ms72_6	636	16967.2	879.5	11.9	31.4	113	12465.3	70.3	9824.9	-0.3			Line 4 ms72_6	637	517.3	268.8
	Line 10 ms72_1	615	Jun 15 15:09 2024	7.652	46.5535	10.65	3.989e-08	47.02	1.83	0.043	0.0255	0.5294	33.15	0.1184	17.12	0.0015	99.84			Line 4 ms72_6	637	78.236	130.048	87.843	119.837	134.649	91.439	107.918	107.607	146.192			Line 4 ms72_6	637	16970.1	890.5	12.2	29.4	112.1	12530.1	70.5	9887.9	0.9			Line 5 ms72_6	638	518.3	269.9
	Line 11 ms72_1	616	Jun 15 15:13 2024	7.5975	46.492	10.65	3.989e-08	47.1	1.8	0.0545	0.0391	0.5527	33.62	0.1331	16.95	0.0128	100.26			Line 5 ms72_6	638	78.226	130.048	87.843	119.837	134.649	91.429	107.918	107.607	146.192			Line 5 ms72_6	638	17124.1	958.3	11.7	26.3	111.2	12353.5	77.2	9648.8	0			Line 6 ms72_6	639	517.4	269.8
	Line 12 ms72_1	617	Jun 15 15:17 2024	7.555	46.4625	10.65	3.989e-08	46.85	1.76	0.055	0.0344	0.5337	33.22	0.116	17.21	0.0053	99.79			Line 6 ms72_6	639	78.236	130.048	87.843	119.837	134.649	91.444	107.918	107.607	146.192			Line 6 ms72_6	639	17176.9	938.6	12	27.7	114	12440.8	69.2	9735.5	2.3			Line 7 ms72_6	640	522.1	271.2
	Line 13 ms72_1	618	Jun 15 15:21 2024	7.5125	46.4335	10.65	3.988e-08	41.87	1.62	0.045	0.0305	0.4697	28.98	0.1145	14.66	0.0135	87.81			Line 7 ms72_6	640	78.231	130.048	87.843	119.837	134.649	91.434	107.918	107.607	146.192			Line 7 ms72_6	640	17178.6	972	12.3	27.6	112.9	12356.6	77.6	9676	0.5			Line 8 ms72_6	641	520.7	268.7
	Line 14 ms72_1	619	Jun 15 15:24 2024	7.4773	46.3911	10.65	3.989e-08	47.33	2.05	0.0515	0.0506	0.5405	32.62	0.1473	16.47	0.0059	99.28			Line 8 ms72_6	641	78.231	130.048	87.843	119.837	134.649	91.449	107.918	107.607	146.192			Line 8 ms72_6	641	16860.1	844.3	11.4	25.9	111.7	12506.2	77.3	9974.8	-0.1			Line 9 ms72_6	642	510.8	266.4
	Line 15 ms72_1	620	Jun 15 15:28 2024	7.427	46.375	10.65	3.989e-08	46.84	2.03	0.05	0.0471	0.5693	32.29	0.1292	16.45	0.0079	98.42			Line 9 ms72_6	642	78.231	130.048	87.843	119.837	134.649	91.439	107.918	107.607	146.192			Line 9 ms72_6	642	17382.9	1086.2	10	30	114	12165.9	75.2	9345.8	1.4			Line 10 ms72_6	643	513.3	277.4
	Line 16 ms72_1	621	Jun 15 15:32 2024	7.3845	46.346	10.65	3.988e-08	47.38	1.97	0.0609	0.0388	0.5709	32.76	0.1275	16.57	0.0123	99.49			Line 10 ms72_6	643	78.221	130.048	87.843	119.837	134.649	91.439	107.918	107.607	146.192			Line 10 ms72_6	643	16836.9	839.5	11.6	27.1	107.6	12589.5	73.1	9918	-0.8			Line 11 ms72_6	644	514.7	274.5
	Line 17 ms72_1	622	Jun 15 15:35 2024	7.3415	46.317	10.65	3.989e-08	48.72	2.49	0.061	0.0474	0.5505	31.99	0.1531	15.96	0	99.97			Line 11 ms72_6	644	78.236	130.048	87.843	119.837	134.649	91.439	107.918	107.607	146.192			Line 11 ms72_6	644	17029.4	872.8	9.6	22.5	112.8	12529.9	67.7	9920.8	0			Line 12 ms72_6	645	521.4	265.1
	Line 1 ms72_3	623	Jun 15 15:39 2024	6.7595	49.03	10.649	3.989e-08	52.05	3.94	0.138	0.1106	0.6874	29.61	0.1952	13.22	0.0012	99.96			Line 12 ms72_6	645	78.231	130.048	87.843	119.837	134.649	91.434	107.918	107.607	146.192			Line 12 ms72_6	645	17029.9	895.6	12.8	31.7	106.4	12500	70.9	9821.8	1.1			Line 1 ms72_2	646	511.2	258.3
	Line 2 ms72_3	624	Jun 15 15:43 2024	6.7085	49.0415	10.649	3.988e-08	50.09	3.1	0.0788	0.0766	0.5966	30.98	0.159	14.69	0.0055	99.78			Line 1 ms72_2	646	78.231	130.048	87.843	119.837	134.649	91.434	107.918	107.607	146.192			Line 1 ms72_2	646	18342.1	1511.9	20.8	55.9	116.4	11489.6	90.9	8172	-0.2			Line 2 ms72_2	647	514.6	273.7
	Line 3 ms72_3	625	Jun 15 15:47 2024	6.657	49.0535	10.649	3.989e-08	48.37	2.42	0.0626	0.053	0.603	32.26	0.1317	15.94	0.0029	99.85			Line 2 ms72_2	647	78.226	130.048	87.843	119.837	134.649	91.439	107.918	107.607	146.192			Line 2 ms72_2	647	16770.4	781.9	10.2	19.3	108.9	12699.6	63.5	10159.2	0.9			Line 3 ms72_2	648	511.6	273.3
	Line 4 ms72_3	626	Jun 15 15:50 2024	6.6064	49.0688	10.649	3.988e-08	49.72	3	0.0684	0.078	0.5475	31.26	0.1611	14.9	0.0073	99.74			Line 3 ms72_2	648	78.231	130.048	87.843	119.837	134.649	91.434	107.918	107.607	146.192			Line 3 ms72_2	648	16956.3	843.9	10.2	21.6	104.4	12565.4	70.3	9974.9	2.1			Line 4 ms72_2	649	517.2	268.1
	Line 5 ms72_3	627	Jun 15 15:54 2024	6.554	49.0775	10.649	3.988e-08	46.68	1.7	0.0516	0.0351	0.5711	33.47	0.1262	17.27	0.0116	99.92			Line 4 ms72_2	649	78.226	130.048	87.843	119.837	134.649	91.434	107.918	107.607	146.192			Line 4 ms72_2	649	17065	941.9	11	27.5	108.6	12437.9	87.4	9726.1	3.6			Line 5 ms72_2	650	518.5	268.4
	Line 6 ms72_3	628	Jun 15 15:58 2024	6.503	49.089	10.649	3.988e-08	46.04	1.53	0.04	0.0172	0.5797	33.8	0.1042	17.7	0.0111	99.83			Line 5 ms72_2	650	78.231	130.048	87.843	119.837	134.649	91.434	107.918	107.607	146.192			Line 5 ms72_2	650	17214.2	975.9	11.3	28.1	102.9	12302.3	68.6	9581.4	1.1			Line 6 ms72_2	651	520	265.4
	Line 7 ms72_3	629	Jun 15 16:02 2024	6.4515	49.101	10.649	3.988e-08	48.04	2.22	0.0599	0.0456	0.6132	32.55	0.1248	16.35	0	100.01			Line 6 ms72_2	651	78.231	130.048	87.843	119.837	134.649	91.439	107.918	107.607	146.192			Line 6 ms72_2	651	16837.4	785.5	10.3	28	108.4	12660.9	65.6	10097.3	2.8			Line 7 ms72_2	652	513.4	264.9
	Line 8 ms72_3	630	Jun 15 16:05 2024	6.4	49.113	10.649	3.988e-08	46.41	1.75	0.0447	0.027	0.5562	33.56	0.1175	17.07	0	99.53			Line 7 ms72_2	652	78.231	130.048	87.843	119.837	134.649	91.434	107.918	107.607	146.192			Line 7 ms72_2	652	16773.6	798.5	9.1	24.4	99.1	12635.3	69.7	10088.4	-1.2			Line 8 ms72_2	653	524.9	259.6
	Line 9 ms72_3	631	Jun 15 16:09 2024	6.349	49.125	10.649	3.988e-08	48.3	2.39	0.0556	0.0504	0.5927	32.19	0.1355	16.02	0.006	99.73			Line 8 ms72_2	653	78.231	130.048	87.843	119.837	134.649	91.434	107.918	107.607	146.192			Line 8 ms72_2	653	17096.1	913.7	12.2	23.2	104.5	12455	87.7	9761.8	1.4			Line 9 ms72_2	654	513.2	268.9
	Line 10 ms72_3	632	Jun 15 16:13 2024	6.2975	49.1365	10.649	3.989e-08	48.49	2.55	0.0657	0.057	0.5684	31.9	0.148	15.75	0.0067	99.53			Line 9 ms72_2	654	78.231	130.048	87.843	119.837	134.649	91.434	107.918	107.607	146.192			Line 9 ms72_2	654	17039.1	886	9.4	29.1	101.8	12507.1	72	9822.3	-1			Line 10 ms72_2	655	511.3	261.5
	Line 11 ms72_3	633	Jun 15 16:16 2024	6.246	49.1485	10.649	3.988e-08	46.68	1.7	0.0406	0.0327	0.5502	33.41	0.11	17.27	0.0098	99.8			Line 10 ms72_2	655	78.226	130.048	87.843	119.837	134.649	91.439	107.918	107.607	146.192			Line 10 ms72_2	655	16714.9	773.7	9.3	20.2	101.5	12686.3	57.6	10156.3	0.9			Line 11 ms72_2	656	514.5	272.9
	Line 1 ms72_6	634	Jun 15 16:20 2024	8.3575	52.5055	10.6485	3.989e-08	50.58	3.4	0.1034	0.0828	0.6836	30.35	0.1762	14.35	0	99.73			Line 11 ms72_2	656	78.231	130.048	87.843	119.837	134.649	91.434	107.918	107.607	146.192			Line 11 ms72_2	656	16845.5	808.9	8.5	26.6	101	12621	72.8	10096.5	0.6			Line 12 ms72_2	657	513.3	271.2
	Line 2 ms72_6	635	Jun 15 16:24 2024	8.315	52.4725	10.6508	3.989e-08	47.73	2.18	0.0655	0.0477	0.5731	32.52	0.155	16.37	0.0049	99.65			Line 12 ms72_2	657	78.226	130.048	87.843	119.837	134.649	91.439	107.918	107.607	146.192			Line 12 ms72_2	657	16799.4	831.8	11.3	22.9	97	12610.8	74.3	10038.7	1.5			Line 13 ms72_2	658	500.4	265.5
	Line 3 ms72_6	636	Jun 15 16:27 2024	8.2834	52.4322	10.6498	3.989e-08	47.76	2.18	0.0664	0.0557	0.5987	32.45	0.1345	16.34	0	99.58			Line 13 ms72_2	658	78.225	130.048	87.843	119.837	134.649	91.429	107.918	107.607	146.192			Line 13 ms72_2	658	16816.3	851.4	12.2	21.4	105	12519.3	72.8	9900.5	-1.4			Line 14 ms72_2	659	505.5	264.9
	Line 4 ms72_6	637	Jun 15 16:31 2024	8.2305	52.407	10.6485	3.989e-08	47.77	2.2	0.0679	0.0522	0.5939	32.62	0.1349	16.44	0.0051	99.89			Line 14 ms72_2	659	78.23	130.048	87.843	119.837	134.649	91.439	107.918	107.607	146.192			Line 14 ms72_2	659	16743.9	772.1	9.9	20.3	98.8	12674.8	64.4	10136.9	0.1			Line 15 ms72_2	660	509.6	269.9
	Line 5 ms72_6	638	Jun 15 16:35 2024	8.1912	52.3779	10.65	3.989e-08	48.17	2.37	0.0651	0.0467	0.5894	32.18	0.1478	16.05	0.0002	99.61			Line 15 ms72_2	660	78.23	130.048	87.843	119.837	134.649	91.439	107.918	107.607	146.192			Line 15 ms72_2	660	16711.1	761.7	10.2	19	101.8	12680.5	66.2	10200	-1.3			Line 16 ms72_2	661	509.3	265.8
	Line 6 ms72_6	639	Jun 15 16:39 2024	8.146	52.3415	10.6495	3.988e-08	48.32	2.32	0.0664	0.0492	0.6041	32.4	0.1325	16.19	0.013	100.1			Line 16 ms72_2	661	78.235	130.048	87.843	119.837	134.649	91.434	107.918	107.607	146.192			Line 16 ms72_2	661	16705.3	786.8	10.8	19.1	102.7	12654.9	64.8	10134.2	1.7			Line 17 ms72_2	662	515.8	267
	Line 7 ms72_6	640	Jun 15 16:42 2024	8.104	52.3085	10.6485	3.99e-08	48.29	2.4	0.0686	0.0489	0.5983	32.18	0.1486	16.09	0.0029	99.83			Line 17 ms72_2	662	78.225	130.048	87.843	119.837	134.649	91.439	107.918	107.607	146.192			Line 17 ms72_2	662	16518.1	675.7	9.2	15.5	104.1	12929.2	61.3	10291.8	1.5			Line 1 ms72_5	663	505.8	268.3
	Line 8 ms72_6	641	Jun 15 16:46 2024	8.0615	52.2755	10.6485	3.989e-08	47.47	2.09	0.0632	0.046	0.5917	32.55	0.1479	16.58	0	99.55			Line 1 ms72_5	663	78.23	130.048	87.843	119.837	134.649	91.439	107.918	107.607	146.192			Line 1 ms72_5	663	16986.3	871.6	16.3	29.4	140.5	12495.3	73.6	9821.6	3.9			Line 2 ms72_5	664	492.2	267.5
	Line 9 ms72_6	642	Jun 15 16:50 2024	8.0195	52.243	10.6488	3.988e-08	48.85	2.68	0.0555	0.0533	0.6041	31.73	0.1442	15.55	0.0079	99.67			Line 2 ms72_5	664	78.235	130.048	87.843	119.837	134.649	91.434	107.918	107.607	146.192			Line 2 ms72_5	664	16750.6	913.6	11.4	24.1	111.8	12116.2	83.8	9485.2	0.6			Line 3 ms72_5	665	518.2	267.7
	Line 10 ms72_6	643	Jun 15 16:54 2024	7.977	52.21	10.6505	3.988e-08	47.45	2.08	0.0643	0.048	0.5703	32.77	0.1397	16.49	0	99.61			Line 3 ms72_5	665	78.23	130.048	87.843	119.837	134.649	91.439	107.918	107.607	146.192			Line 3 ms72_5	665	17600.9	1150.9	13.9	35	108.9	12029.5	85.9	9131	0.4			Line 4 ms72_5	666	509.5	262.3
	Line 11 ms72_6	644	Jun 15 16:58 2024	7.9596	52.1714	10.648	3.988e-08	47.93	2.16	0.0536	0.0399	0.598	32.62	0.1295	16.5	0	100.03			Line 4 ms72_5	666	78.235	130.048	87.843	119.837	134.649	91.434	107.918	107.607	146.192			Line 4 ms72_5	666	17124	905.5	14.1	22.3	106.5	12412.7	79.8	9800.9	0.6			Line 5 ms72_5	667	518.4	270.9
	Line 12 ms72_6	645	Jun 15 17:02 2024	7.8925	52.1445	10.6485	3.989e-08	47.93	2.21	0.0708	0.0562	0.5641	32.53	0.1355	16.33	0.0061	99.84			Line 5 ms72_5	667	78.234	130.048	87.843	119.837	134.649	91.439	107.918	107.607	146.192			Line 5 ms72_5	667	17471.7	1070.5	11.6	31.3	104.3	12182.8	87.7	9299.6	0.8			Line 6 ms72_5	668	519.2	261.2
	Line 1 ms72_2	646	Jun 15 17:05 2024	12.1635	49.382	10.6555	3.987e-08	51.32	3.71	0.1153	0.0998	0.6173	30.07	0.1753	13.63	0	99.73			Line 6 ms72_5	668	78.234	130.048	87.843	119.837	134.649	91.439	107.918	107.607	146.192			Line 6 ms72_5	668	17193.4	963.1	10.5	30.1	104.7	12362.4	76.7	9619.3	0.7			Line 7 ms72_5	669	525.9	274
	Line 2 ms72_2	647	Jun 15 17:09 2024	12.2115	49.4015	10.6555	3.988e-08	47.27	1.94	0.057	0.0342	0.577	33.03	0.1213	16.89	0.0053	99.92			Line 7 ms72_5	669	78.234	130.048	87.843	119.837	134.649	91.439	107.918	107.607	146.192			Line 7 ms72_5	669	16989.8	895.9	11.6	22.2	105	12596.5	73.8	9792.4	-0.3			Line 8 ms72_5	670	519.2	267.2
	Line 3 ms72_2	648	Jun 15 17:13 2024	12.26	49.4314	10.6555	3.988e-08	47.74	2.09	0.0566	0.0383	0.5536	32.7	0.1344	16.59	0.012	99.91			Line 8 ms72_5	670	78.229	130.048	87.843	119.837	134.649	91.439	107.918	107.607	146.192			Line 8 ms72_5	670	17367	1071.4	13.1	28.1	105.9	12226.3	80.4	9400	0.3			Line 9 ms72_5	671	519	269.5
	Line 4 ms72_2	649	Jun 15 17:16 2024	12.308	49.441	10.6555	3.987e-08	48.04	2.33	0.0613	0.0489	0.5758	32.41	0.1674	16.18	0.0208	99.84			Line 9 ms72_5	671	78.233	130.048	87.843	119.837	134.649	91.434	107.918	107.607	146.192			Line 9 ms72_5	671	17253.7	984.6	14	25.1	104.2	12268.4	83.1	9550.8	1.2			Line 10 ms72_5	672	513	268.2
	Line 5 ms72_2	650	Jun 15 17:20 2024	12.3389	49.4766	10.6555	3.988e-08	48.4	2.41	0.0627	0.0499	0.5455	32.05	0.1315	15.94	0.0064	99.6			Line 10 ms72_5	672	78.228	130.048	87.843	119.837	134.649	91.434	107.918	107.607	146.192			Line 10 ms72_5	672	17532.9	1109.8	14.4	32.6	108	12080.3	85.7	9255.5	-1.7			Line 11 ms72_5	673	519	273
	Line 6 ms72_2	651	Jun 15 17:24 2024	12.4045	49.4805	10.6555	3.987e-08	47.45	1.95	0.0573	0.0496	0.5745	32.94	0.1255	16.79	0.016	99.95			Line 11 ms72_5	673	78.233	130.048	87.843	119.837	134.649	91.443	107.918	107.607	146.192			Line 11 ms72_5	673	17216.3	971	13.2	26.6	114.4	12376.7	77.5	9632.5	-0.3			ms72_mat1	674	518.9	272.7
	Line 7 ms72_2	652	Jun 15 17:28 2024	12.4425	49.4873	10.6555	3.987e-08	47.28	1.98	0.0509	0.0432	0.5256	32.88	0.1333	16.78	0	99.67			ms72_mat1	674	78.233	130.048	87.843	119.837	134.649	91.443	107.918	107.607	146.192			ms72_mat1	674	18537.6	1550.4	24.3	58.8	165	11333.1	94.6	8053.4	-1.2			ms72_mat2	675	509.5	259.2
	Line 8 ms72_2	653	Jun 15 17:31 2024	12.505	49.5295	10.6555	3.988e-08	48.11	2.26	0.0679	0.0411	0.5541	32.43	0.1679	16.24	0.008	99.88			ms72_mat2	675	78.228	130.048	87.843	119.837	134.649	91.433	107.918	107.607	146.192			ms72_mat2	675	18815.5	1670.9	28.7	68.4	148	11144.3	117.7	7679.3	2.4			ms72_mat3	676	514.2	269.7
	Line 9 ms72_2	654	Jun 15 17:35 2024	12.5495	49.5395	10.6555	3.987e-08	47.97	2.19	0.0523	0.0516	0.5399	32.56	0.1376	16.34	0	99.85			ms72_mat3	676	78.228	130.048	87.843	119.837	134.649	91.438	107.918	107.607	146.192			ms72_mat3	676	19481.4	1989.6	58.9	130	261.9	10253.1	153.2	6720.4	4.8			ms72_mat4	677	518.8	262.8
	Line 10 ms72_2	655	Jun 15 17:39 2024	12.5961	49.5782	10.6555	3.986e-08	47.14	1.92	0.052	0.0358	0.5381	33.01	0.11	16.9	0.0054	99.71			ms72_mat4	677	78.222	130.048	87.843	119.837	134.649	91.433	107.918	107.607	146.192			ms72_mat4	677	17475.1	1138	19.5	38.3	166.7	12051.4	80.8	9146.4	1.8			ms72_mat5	678	519.8	265.8
	Line 11 ms72_2	656	Jun 15 17:42 2024	12.646	49.579	10.6555	3.987e-08	47.46	2	0.0474	0.0471	0.5354	32.84	0.1392	16.79	0.0036	99.87			ms72_mat5	678	78.232	130.048	87.843	119.837	134.649	91.438	107.918	107.607	146.192			ms72_mat5	678	18853.1	1756.2	30.8	83.1	141.3	11098.7	88.4	7577	1.2			ms72_mat6	679	503.9	265.9
	Line 12 ms72_2	657	Jun 15 17:46 2024	12.6945	49.5985	10.6555	3.987e-08	47.35	2.06	0.0626	0.0406	0.5145	32.82	0.1421	16.7	0.0088	99.7			ms72_mat6	679	78.227	130.048	87.843	119.837	134.649	91.433	107.918	107.607	146.192			ms72_mat6	679	18794.6	1775.1	38.5	91	188	10813.3	119.7	7386.7	1.2			plg15	680	515.4	262.4
	Line 13 ms72_2	658	Jun 15 17:50 2024	12.7195	49.6322	10.6555	3.987e-08	47.4	2.11	0.068	0.038	0.5568	32.6	0.1393	16.47	0	99.37			plg15	680	78.227	130.048	87.843	119.837	134.649	91.432	107.918	107.607	146.192			plg15	680	18333.7	1487.7	6.3	68.6	77.7	11699	64.7	8237.1	0.1			plg16	681	515.5	267
	Line 14 ms72_2	659	Jun 15 17:54 2024	12.791	49.638	10.6555	3.987e-08	47.2	1.91	0.0552	0.036	0.5237	32.97	0.123	16.86	0.0004	99.68			plg16	681	78.222	130.048	87.843	119.837	134.649	91.432	107.918	107.607	146.192			plg16	681	18296.8	1489	7.5	64.4	77.1	11703.8	74.6	8183.3	1.5			plg17	682	512.4	270.1
	Line 15 ms72_2	660	Jun 15 17:57 2024	12.839	49.658	10.6555	3.986e-08	47.13	1.89	0.0566	0.0337	0.5399	33	0.1266	16.97	0	99.73			plg17	682	78.227	130.048	87.843	119.837	134.649	91.432	107.918	107.607	146.192			plg17	682	18362.1	1492.8	7.6	71.3	75.2	11721.5	65.1	8195	1.8			plg18	683	531.1	267.1
	Line 16 ms72_2	661	Jun 15 18:01 2024	12.8754	49.6727	10.6555	3.986e-08	47.12	1.95	0.06	0.0338	0.5446	32.94	0.1239	16.86	0.0096	99.63			plg18	683	78.227	130.048	87.843	119.837	134.649	91.432	107.918	107.607	146.192			plg18	683	18357.6	1502.7	6.9	69.6	76.6	11713.6	75.1	8207.5	-0.9			plg19	684	527.7	264.1
	Line 17 ms72_2	662	Jun 15 18:05 2024	12.9355	49.6975	10.6555	3.987e-08	46.65	1.68	0.0511	0.0275	0.5519	33.6	0.117	17.11	0.0086	99.8			plg19	684	78.222	130.048	87.843	119.837	134.649	91.437	107.918	107.607	146.192			plg19	684	18357.7	1496.9	6.8	68.4	77.4	11753.3	73.9	8234.3	1.6			plg20	685	514	271.3
	Line 1 ms72_5	663	Jun 15 18:08 2024	16.011	46.1455	10.661	3.986e-08	47.85	2.16	0.0904	0.0523	0.7447	32.57	0.141	16.34	0.0223	99.98			plg20	685	78.221	130.048	87.843	119.837	134.649	91.427	107.918	107.607	146.192			plg20	685	18201.1	1512	5.9	67.1	77	11544.1	68.4	8186.7	1.3			augite11	691	540.2	287.8
	Line 2 ms72_5	664	Jun 15 18:12 2024	15.96	46.127	10.661	3.987e-08	47.2	2.26	0.0633	0.0428	0.5928	31.6	0.1605	15.79	0.0035	97.71			augite11	691	78.23	130.048	87.843	119.837	134.649	91.422	107.918	107.607	146.192			augite11	691	18195.6	488	153.9	-1.2	1187.2	2781.8	8331.4	10030.3	22.9			augite12	692	544.1	288
	Line 3 ms72_5	665	Jun 15 18:16 2024	15.922	46.0923	10.6605	3.987e-08	49.41	2.84	0.0772	0.0623	0.5778	31.39	0.1649	15.21	0.0022	99.73			augite12	692	78.235	130.048	87.843	119.837	134.649	91.431	107.918	107.607	146.192			augite12	692	18238.3	491.8	153.6	4.5	1191.5	2803	8325.2	9994.4	25.8			augite13	693	547.7	283
	Line 4 ms72_5	666	Jun 15 18:20 2024	15.8575	46.091	10.6605	3.982e-08	48.23	2.24	0.0784	0.0397	0.5651	32.37	0.153	16.33	0.0033	100.01			augite13	693	78.23	130.048	87.843	119.837	134.649	91.436	107.918	107.607	146.192			augite13	693	18277.1	486.8	155.7	5.7	1194.9	2794.6	8285.7	10009.5	24.3			augite14	694	548.9	292.3
	Line 5 ms72_5	667	Jun 15 18:23 2024	15.8065	46.073	10.6605	3.987e-08	49.09	2.64	0.0647	0.0557	0.5529	31.76	0.1681	15.48	0.0049	99.82			augite14	694	78.23	130.048	87.843	119.837	134.649	91.426	107.918	107.607	146.192			augite14	694	18266.8	478.8	154.6	-2.1	1191	2799.7	8304.6	9986.8	25
	Line 6 ms72_5	668	Jun 15 18:27 2024	15.7555	46.055	10.66	3.987e-08	48.37	2.38	0.0584	0.0535	0.5552	32.21	0.1469	16.01	0.0041	99.78
	Line 7 ms72_5	669	Jun 15 18:31 2024	15.7045	46.0365	10.66	3.986e-08	47.89	2.22	0.0643	0.0394	0.5571	32.81	0.1413	16.3	0	100.01
	Line 8 ms72_5	670	Jun 15 18:34 2024	15.6535	46.0185	10.66	3.987e-08	48.82	2.64	0.0729	0.05	0.5617	31.88	0.1543	15.65	0.0015	99.84
	Line 9 ms72_5	671	Jun 15 18:38 2024	15.6025	46.0005	10.6595	3.986e-08	48.53	2.43	0.0778	0.0447	0.5529	31.98	0.1592	15.9	0.0068	99.68
	Line 10 ms72_5	672	Jun 15 18:42 2024	15.551	45.9825	10.6595	3.986e-08	49.24	2.74	0.0799	0.058	0.5727	31.52	0.1645	15.42	0	99.79
	Line 11 ms72_5	673	Jun 15 18:46 2024	15.5	45.964	10.6595	3.987e-08	48.44	2.4	0.0736	0.0472	0.6064	32.26	0.1484	16.03	0	100
	ms72_mat1	674	Jun 15 18:49 2024	14.6157	46.0169	10.6593	3.987e-08	51.81	3.81	0.1345	0.1049	0.8748	29.7	0.183	13.43	0	100.04
	ms72_mat2	675	Jun 15 18:53 2024	14.8395	46.6154	10.6593	3.986e-08	52.53	4.1	0.1592	0.1223	0.7849	29.23	0.2278	12.81	0.0139	99.98
	ms72_mat3	676	Jun 15 18:57 2024	14.6821	46.7712	10.659	3.987e-08	54.15	4.89	0.326	0.233	1.39	27.06	0.2994	11.21	0.0278	99.59
	ms72_mat4	677	Jun 15 19:01 2024	15.274	46.6773	10.6598	3.986e-08	49.12	2.82	0.108	0.0682	0.8839	31.5	0.1556	15.23	0.0104	99.89
	ms72_mat5	678	Jun 15 19:04 2024	15.3343	46.6348	10.6598	3.986e-08	52.63	4.3	0.1706	0.1486	0.7495	29.12	0.1712	12.64	0.0069	99.94
	ms72_mat6	679	Jun 15 19:08 2024	15.2681	46.6323	10.6598	3.987e-08	52.44	4.36	0.2136	0.1629	0.997	28.43	0.2326	12.32	0.0067	99.17
[truncated: 46 more columns]

## Sheet: Supplementary Data 3
Data used for melt parameters in Stokes settling modelling. Detailed methods are described in Methods of main article. Columns are as follows: (Sample = sample name from Supplementary Data 1a; SiO2_(Normalized) = whole-rock chemical value from DensityX; H2O_(Normalized) = value drawn from range described in text; T and P = calculated using OPAM thermobarometry; Density_g_per_cm3 and Uncertainty_g…
Sample	SiO2_(Normalized)	H2O_(Normalized)	T	P	Density_g_per_cm3	Uncertainty_g_per_cm3	Viscosity_Pas
MS77--1	49.2887	0.0861101	1148.17	3226.89	2.78567	0.042888	4.888
15--2	48.9425	0.286239	1148.5	1663.26	2.73136	0.0442198	5.43545
67--3	48.9606	0.557769	1132.89	2032.31	2.72472	0.0440964	6.2452
17MMSG39m_e2--4	49.917	0.105556	1188.12	2476.58	2.75009	0.0409265	6.59762
54--5	49.2146	0.57044	1166.59	2394.27	2.72332	0.0447888	8.73709
15--6	48.7412	0.696534	1202.38	2201.2	2.69774	0.0470408	5.19587
17MMSG39m_e2--7	49.7007	0.538489	1138.44	1683.67	2.71781	0.0431186	11.1572
MS65--8	49.5262	0.617534	1149.82	2337.48	2.7238	0.0441231	6.41725
17MMSG39d_4-4--9	49.5716	0.172486	1120.89	2668.59	2.7712	0.0409982	12.975
17MMSG39d_4-5--10	49.9619	0.656403	1174.61	2373.2	2.70821	0.0437711	12.7258
17MMSG39d_4-5--11	50.0295	0.522002	1127.76	2329.22	2.72814	0.0427023	7.75515
17MMSG39d_5-1--12	49.6153	0.669427	1130.01	3544.71	2.741	0.0439098	12.6661
MS49--13	49.1387	0.084971	1187.11	2906.04	2.76917	0.0434299	7.15771
17MMSG39m_a3--14	50.7063	0.107267	1151.14	1451.43	2.73976	0.0393445	11.8113
17MMSG39_cpx24_g2--15	49.6973	0.263578	1153.32	2087.66	2.74394	0.0418852	7.925
35--16	49.1396	0.651362	1181.17	1762.15	2.70722	0.0455222	5.43294
8--17	49.3571	0.696311	1163.47	2374.38	2.70886	0.0453659	5.51501
MS49--18	49.0726	0.219444	1153.75	1906.27	2.75116	0.0438595	7.72728
17MMSG39d_1-3--19	49.9994	0.322809	1141.06	2924.45	2.75124	0.0419149	6.96064
17MMSG39d_2-3--20	49.724	0.29031	1171.2	2888.9	2.74804	0.0420794	13.1084
54--21	49.2348	0.529697	1161.42	1842.9	2.71848	0.0444322	8.43057
17MMSG39m_b2--22	49.8429	0.484741	1148.13	2844.72	2.72827	0.0424935	11.4827
17MMSG39m_e1--23	49.6295	0.51055	1182.04	2778.23	2.72935	0.0435773	13.8758
17MMSG39d_1-1--24	49.5584	0.623245	1174.63	2147.55	2.71257	0.0438186	15.2627
MS63--25	49.006	0.25274	1195.43	2807.03	2.75343	0.0443262	5.87544
41--26	49.1047	0.225613	1157.96	3617.93	2.77788	0.0442297	4.23006
17MMSG39m_c3--27	49.6759	0.255742	1173.74	1169.15	2.72362	0.0412866	7.74449
8--28	49.4672	0.474792	1155.47	2942.39	2.73565	0.0441174	7.43059
MS49--29	48.9047	0.560811	1159.33	2929.67	2.74186	0.0460716	5.72061
17MMSG39_cpx3_g2--30	50.8433	0.116291	1119.9	2751.15	2.7609	0.0406205	7.56146
28--31	49.3497	0.0849048	1195.21	3259.49	2.76776	0.0429334	4.77986
MS71b--32	49.0896	0.417861	1131.96	3481.6	2.76707	0.0441539	6.05087
77--33	49.4733	0.108938	1182.12	2212.47	2.74796	0.0422857	9.4653
MS47--34	49.0597	0.163955	1141.03	2811.83	2.77203	0.0436094	5.91885
77--35	49.3345	0.389103	1174.38	2800.34	2.73906	0.0440144	12.8882
MS71b--36	49.1479	0.299747	1135.94	2605	2.76005	0.0433393	7.58267
43--37	49.4459	0.416952	1148.32	2373.18	2.74044	0.0435462	9.84552
17MMSG39_cpx10_g1--38	50.1292	0.423977	1118.87	1588.45	2.72371	0.0415464	8.09986
17MMSG39_cpx24_g2--39	49.6719	0.314447	1139.51	2285.22	2.7468	0.0421456	6.29569
17MMSG39d_1-1--40	49.7372	0.264579	1167.92	3814.35	2.76738	0.0419175	10.7805
D4E--41	48.87	0.649101	1156.86	2308.72	2.72016	0.0445482	6.2622
MS61--42	49.1405	0.356127	1158.14	2821.21	2.75342	0.0445364	5.64112
17MMSG39m_a1--43	49.6428	0.593999	1189.45	2097.15	2.70944	0.0443552	7.30504
17MMSG39d_4-5--44	50.152	0.278264	1136.83	1868.22	2.7355	0.041242	9.48516
MS65--45	49.7702	0.127795	1177.26	2972.52	2.76273	0.041475	8.33879
48--46	48.836	0.415775	1187	3431.02	2.75197	0.0459216	9.30532
22--47	49.3819	0.122075	1161.01	1032.23	2.7373	0.0442038	3.97994
51--48	49.7419	0.134259	1170.84	1820.27	2.74217	0.0413517	6.54947
17MMSG39d_4-4--49	49.4411	0.435201	1168.81	3116.49	2.74847	0.0428873	7.25998
D4A--50	48.9178	0.694183	1120.92	2623.83	2.74432	0.0430522	9.53827
17--51	49.6069	0.264107	1128.5	1315.21	2.73192	0.0413127	6.95221
17MMSG39m_d5--52	49.8079	0.394152	1119.81	3413.63	2.76099	0.0421001	8.12426
17MMSG39d_5-3--53	49.5853	0.0523375	1166.99	2212.27	2.7571	0.0406241	5.29668
7--54	49.4399	0.0744698	1141.8	3130.2	2.78233	0.0412571	6.75607
17MMSG39d_3-5--55	49.653	0.553571	1173.53	1973.77	2.71143	0.0432282	5.43682
17MMSG39d_3-5--56	49.8032	0.252858	1128.83	2020.49	2.74411	0.0412015	8.22332
49--57	48.9485	0.246952	1166.02	2130.56	2.75143	0.0435436	4.94939
MS77--58	49.2375	0.189986	1136.7	2758.21	2.77326	0.0433513	5.90154
17MMSG39m_e2--59	49.6861	0.567639	1134.87	3197.18	2.74181	0.0434941	5.14023
67--60	49.0573	0.361369	1157.27	3291.86	2.7534	0.0432882	5.19136
43--61	49.5312	0.245135	1165.3	2383.21	2.74888	0.0426249	10.8901
5--62	49.317	0.252534	1157.25	1752.16	2.73998	0.043118	4.47853
14--63	49.5583	0.18023	1183.01	3236.53	2.7619	0.0422	7.34694
17MMSG39_cpx10_g1--64	50.2262	0.231344	1160.43	2354.05	2.74031	0.0407381	10.4237
MS33--65	49.0231	0.319931	1159.09	3789.15	2.7712	0.0447606	7.53306
MS65--66	49.7412	0.186083	1149.01	4132.66	2.78439	0.0418754	7.95163
76--67	49.2105	0.325662	1134.63	2212.16	2.74435	0.0436737	5.77448
27--68	49.4089	0.541963	1197.15	1450.44	2.69871	0.0449423	8.15087
17MMSG39d_4-3--69	49.9211	0.398861	1154.23	2411.99	2.73275	0.0422342	6.75607
MS78--70	49.3335	0.0256639	1170.77	3907.08	2.79372	0.0426302	6.49828
34--71	49.4825	0.31287	1185.76	3482.67	2.75321	0.043415	7.34035
45--72	50.3857	0.523416	1138.68	2518.01	2.71973	0.0413984	8.53807
17MMSG39m_d1--73	49.5095	0.550551	1174.55	3105.35	2.73518	0.0434734	7.00353
39--74	49.2075	0.116373	1146.06	1866.47	2.76195	0.039978	7.73008
MS59c--75	49.1412	0.35476	1201.91	2239.88	2.7337	0.0446635	5.28072
MS77--76	49.0823	0.504555	1168.96	2605.96	2.74051	0.0453613	6.99322
17MMSG39m_e5--77	49.455	0.49945	1182.26	2759.98	2.72751	0.0434267	9.77864
17MMSG39m_c4--78	49.1835	0.683097	1120.6	2878.74	2.7369	0.0438051	5.32495
MS74--79	49.4227	0.0380736	1149.96	2700.05	2.77432	0.0415121	7.81413
D4F--80	49.0916	0.116082	1162.06	2330.39	2.76677	0.0400477	8.93149
MS62--81	49.1248	0.092561	1187.15	2270.56	2.75832	0.0431296	6.09419
D4a--82	49.1722	0.309612	1109.14	1546.38	2.75625	0.0401586	9.61033
MS53--83	49.1089	0.693462	1160.95	2314.08	2.72203	0.0460638	10.7958
17MMSG39m_f1--84	49.6702	0.237388	1149.04	3984.36	2.77706	0.0414568	6.27557
17MMSG39d_2-1--85	49.6945	0.399979	1154.58	3135.22	2.74682	0.0423518	7.93428
17MMSG39d_3-4--86	49.7888	0.321996	1136.23	1949.62	2.73602	0.0416334	5.96092
MS48a--87	49.1017	0.150168	1182.59	3585.04	2.77405	0.0438643	7.72546
73--88	49.3219	0.433756	1163.07	3364.86	2.76131	0.0419714	7.05947
17MMSG39_cpx3_g2--89	50.6094	0.5758	1139.37	3637.1	2.73907	0.0435584	10.6968
17MMSG39m_b5--90	50.1676	0.127887	1124.61	-329.181	2.70341	0.0394802	9.2202
17MMSG39m_a2--91	49.9413	0.127504	1151.3	2123.69	2.75417	0.0404398	6.31682
17MMSG39_cpx3_g2--92	50.7985	0.204318	1143.8	2200.42	2.74018	0.0411755	8.81118
MS33--93	49.0866	0.1909	1207.84	1849.52	2.73789	0.0439223	7.59055
18--94	49.5264	0.183939	1133.14	1158.09	2.73279	0.042378	8.60516
57--95	49.3048	0.6607	1136.85	3181.43	2.73892	0.044463	7.76459
79--96	49.4001	0.357334	1172.3	3064.97	2.74832	0.0429496	5.22155
17MMSG39m_c4--97	49.2446	0.559837	1144.99	2481.89	2.73275	0.0431733	5.7156
17MMSG39d_5-3--98	49.4011	0.423645	1147.97	2845.25	2.7454	0.0428463	7.77066
17MMSG39d_2-1--99	49.7027	0.383615	1143.38	1825.31	2.72892	0.0419899	5.9702
31--100	49.1697	0.0222353	1199.38	2136.69	2.75967	0.0429096	5.97339
17MMSG39m_d2--101	49.6738	0.401536	1136.81	1052.83	2.7189	0.0419287	8.61406
17MMSG39m_c1--102	49.4597	0.590324	1156.64	3461.23	2.74355	0.0436705	7.72807
MS47--103	49.1167	0.0480611	1153.05	3095.5	2.78216	0.043045	3.66383
MS53--104	49.4072	0.0903949	1151.55	2844.9	2.77609	0.0425543	4.99919
MS71a--105	49.127	0.332002	1156.81	2127.65	2.74519	0.0435563	5.84197
17MMSG39m_b1--106	49.2619	0.168194	1198.09	1679.61	2.72323	0.0421095	5.87237
MS78--107	49.234	0.227307	1183.72	2227.15	2.74881	0.0435915	5.15498
MS47--108	48.8684	0.553317	1200.03	3763.7	2.74531	0.0464033	4.37926
MS71b--109	49.1812	0.232197	1140.88	3482	2.7781	0.0431229	4.90281
6--110	49.1985	0.0239827	1161.6	3132.72	2.7755	0.0425215	4.62809
17MMSG39_cpx13_g1--111	50.3818	0.0213164	1190.59	2269.1	2.74417	0.0404587	6.3135
17--112	49.504	0.471083	1159.13	1639.95	2.71531	0.0427645	7.74256
31--113	48.9438	0.481553	1147.38	2772.47	2.74878	0.0454538	5.43736
41--114	49.0292	0.379111	1183.12	1896.13	2.73307	0.0449724	4.58916
22--115	49.3058	0.276105	1212.02	702.216	2.70927	0.0453608	4.69596
80--116	49.6227	0.182188	1177.55	3336.41	2.75955	0.042738	6.49948
17MMSG39_cpx5_g1--117	49.8498	0.520824	1141.95	1052.8	2.71412	0.0440485	6.56725
17MMSG39d_3-2--118	50.6556	0.660199	1109.88	3315.85	2.72206	0.0433366	8.35231
49--119	48.9818	0.179096	1168.4	1423.16	2.7445	0.0430249	6.49074
79--120	49.2766	0.606571	1172.87	1469.43	2.70427	0.0441812	6.2989
MS49--121	48.9731	0.42179	1197.55	2726.09	2.73926	0.0454581	3.84971
63--122	48.8278	0.279077	1134.95	1659.67	2.75515	0.0424516	5.62213
17MMSG39d_1-2--123	49.6177	0.0694889	1174.8	4260.61	2.79318	0.0414042	5.73447
17MMSG39d_3-2--124	50.781	0.414213	1174.08	2030.07	2.70275	0.0420845	7.27003
17MMSG39m_c5--125	49.6544	0.0972215	1183.23	3140.7	2.7656	0.0407246	8.46646
49--126	48.8025	0.544499	1178.38	3440.32	2.74829	0.0455913	4.93421
1--127	48.9144	0.611673	1195.59	3307.49	2.72849	0.0459109	6.04841
39--128	49.1951	0.141644	1119.43	3529.45	2.79428	0.0402701	7.25857
17MMSG39d_5-3--129	49.2693	0.689304	1116.86	2487.06	2.72849	0.0441584	9.71693
17--130	49.6698	0.137586	1165.3	2829.57	2.75722	0.0409965	11.3256
17MMSG39d_4-2--131	50.7112	0.119267	1138.7	1880.29	2.73465	0.0399584	9.93223
79--132	49.336	0.486793	1150.3	2860.79	2.74105	0.0435547	8.25922
21--133	49.1575	0.382101	1161.53	2437.36	2.74684	0.0437858	4.9501
17MMSG39m_b3--134	50.3572	0.300488	1145.49	1707.93	2.71751	0.0406726	18.6404
17MMSG39d_5-2--135	49.9423	0.0751932	1177	2683.98	2.75737	0.0407617	14.572
76--136	49.2561	0.23338	1184.44	2871.68	2.74989	0.043525	7.73011
17MMSG39m_c2--137	49.6274	0.161249	1180.7	2389	2.74843	0.0410821	10.5912
27--138	49.3663	0.627616	1171.77	1334.54	2.6968	0.0452764	6.81127
53--139	49.6102	0.0154085	1184.06	1995.4	2.75534	0.0422175	4.41846
85--140	49.2398	0.0109548	1161.93	1367.3	2.75629	0.0412207	6.28314
17MMSG39d_3-3--141	49.7176	0.413996	1107.3	3174.33	2.75847	0.0423007	8.87882
12--142	49.8514	0.116564	1202.21	2617.65	2.73923	0.0434081	4.9486
17MMSG39m_e5--143	49.533	0.342511	1147.55	1892.55	2.7327	0.0421652	7.76809
MS48a--144	49.0632	0.228436	1153.37	1720.71	2.74531	0.0438206	7.75571
57--145	49.5871	0.0918594	1156.1	3292.48	2.77641	0.0412494	7.02152
17MMSG39d_3-4--146	49.6804	0.539051	1172.94	2353.67	2.71861	0.0431871	8.54873
17MMSG39m_c3--147	49.5457	0.517141	1126.07	3163.59	2.74938	0.0428888	6.50723
17MMSG39m_c1--148	49.5003	0.508793	1170.71	3288.53	2.74294	0.0432484	7.27917
17MMSG39d_1-2--149	49.3266	0.65571	1162.3	2361.51	2.72259	0.0444892	6.10808
MS78--150	49.3125	0.0682791	1189.57	1774.76	2.75192	0.0425822	5.48599
46--151	49.3584	0.512823	1128.86	988.143	2.71291	0.0447312	9.88595
MS62--152	48.9445	0.45924	1160.01	3794.39	2.76295	0.0454118	6.22533
17--153	49.4046	0.670834	1143.75	1203.07	2.69778	0.0437932	5.66315
17MMSG39m_f4--154	49.7187	0.642801	1124.46	1661.49	2.71568	0.0434774	10.5531
42--155	49.6885	0.452745	1175.42	1387.8	2.70544	0.0432826	6.29614
50--156	48.9628	0.269435	1162.37	1636.51	2.74514	0.0439839	3.60237
11--157	49.3415	0.213467	1161.14	2133.8	2.74775	0.0435427	4.58826
17MMSG39m_f4--158	49.783	0.514297	1156.41	3329.1	2.7447	0.0431571	7.83166
10--159	49.3021	0.283085	1181.04	3184.86	2.75629	0.0444089	4.50027
8--160	49.4955	0.417872	1180.22	2525.12	2.72693	0.043859	9.69709
MS47--161	49.0896	0.103174	1192.69	3725.17	2.77904	0.0437083	4.05572
D4B--162	49.2078	0.421306	1106.44	2487.63	2.7594	0.0413262	9.97495
MS58--163	49.249	0.572175	1149.7	3582.78	2.74571	0.0459558	4.18191
D4E--164	49.1736	0.0317404	1189.34	2447.96	2.75901	0.0410665	11.9117
79--165	49.5506	0.0537584	1150.33	1983.74	2.75761	0.0408347	8.25743
MS53--166	49.4052	0.0943446	1163.42	3413	2.78227	0.0427475	5.92225
35--167	49.2479	0.432459	1145.98	2095.59	2.73667	0.0440763	5.92755
42--168	49.8283	0.172525	1181.19	3178.06	2.75327	0.0419373	7.25427
MS73--169	47.9309	0.545159	1208.11	1449.51	2.72909	0.0457189	7.80121
17MMSG39m_d4--170	49.7651	0.0166921	1120.81	2462.81	2.77472	0.0395532	9.10441
11--171	49.4275	0.0394567	1158.06	2357.44	2.76465	0.0425305	5.19182
77--172	49.204	0.652754	1153.72	2482.58	2.72021	0.0453804	7.98983
79--173	49.4382	0.280517	1122.69	3610.37	2.77473	0.0423146	5.49415
17MMSG39m_c1--174	49.4179	0.674259	1168.82	2258.06	2.71453	0.0440597	8.13679
12--175	49.7083	0.403222	1204.4	2944.13	2.72331	0.0451792	4.90756
34--176	49.5207	0.236005	1191.06	2817.24	2.74664	0.0428725	6.13957
76--177	49.2389	0.268145	1154.04	3180.31	2.75958	0.0436152	4.70959
35--178	49.1706	0.588842	1152.63	2759.69	2.73483	0.0451363	6.33694
MS47--179	48.8894	0.510535	1193.09	2790.91	2.73431	0.0459468	7.83748
MS65--180	49.5757	0.518203	1169.72	3095.97	2.73856	0.0437736	7.73364
17MMSG39d_4-4--181	49.4915	0.333786	1176.48	3140.97	2.7543	0.0423312	8.00367
MS78--182	49.2392	0.216873	1149.38	2561.37	2.763	0.0433971	8.58969
MS58--183	49.4373	0.192116	1165.18	3125.94	2.76151	0.0437606	5.22483
82--184	49.8915	0.0357776	1133.67	2113.72	2.76181	0.0390646	13.3494
17MMSG39m_b4--185	49.6345	0.339023	1168.44	1770.6	2.72899	0.0417751	7.272
17MMSG39m_a5--186	49.6369	0.314891	1155.36	2506.35	2.74994	0.0417383	8.68796
28--187	49.1453	0.498825	1170.54	3363.05	2.74548	0.0452537	5.54279
15--188	48.9744	0.221268	1179.72	1773.12	2.73041	0.0440323	4.30263
17MMSG39m_c4--189	49.4218	0.20189	1142.08	3252.4	2.77172	0.0411635	7.77138
MS45--190	49.1035	0.115745	1182.99	2759.8	2.76429	0.0434955	5.78154
17MMSG39d_4-5--191	50.191	0.200716	1128.21	1724.62	2.74062	0.0407104	10.4431
MS36--192	48.9899	0.285666	1207.65	2299.81	2.7385	0.0445874	6.47818
17MMSG39m_b5--193	50.0813	0.299697	1158.36	1147.23	2.70737	0.0409231	8.95014
17MMSG39m_d2--194	49.5468	0.656258	1138.74	1810.36	2.71296	0.0435581	12.8389
17MMSG39d_2-3--195	49.6562	0.426266	1169.64	2367.25	2.73008	0.0427964	6.96781
38--196	48.975	0.41822	1146.88	3874.51	2.76481	0.0451124	4.87937
35--197	49.2866	0.354332	1138.26	1671.83	2.73721	0.0435011	5.29272
36--198	49.4649	0.0753144	1138.64	2043.09	2.75776	0.0420312	6.86953
8--199	49.6622	0.0824542	1193.07	2296.89	2.74443	0.0418846	5.08534
MS71a--200	49.0651	0.45757	1135.85	3581.17	2.76517	0.0444124	7.46873
51--201	49.6648	0.289168	1140.03	3275.37	2.7621	0.0423583	14.004
MS45--202	48.9816	0.363704	1207.45	3102.21	2.74593	0.0451708	4.71892
MS77--203	49.1127	0.442857	1182.24	2042.06	2.73266	0.0449839	4.62234
17MMSG39d_5-2--204	49.9447	0.0704158	1163.58	1847.47	2.74712	0.0405201	10.0441
MS42--205	49.3526	0.302018	1195.02	3351.25	2.75201	0.0441535	5.83939
82--206	49.7418	0.335735	1156.35	1641.36	2.72725	0.0409152	7.81083
MS50b--207	49.1963	0.41502	1142.45	2984.59	2.75399	0.044101	6.89981
MS81--208	48.9372	0.64562	1161.53	3542.83	2.75064	0.0452395	5.19906
D3a-2--209	49.1061	0.0587417	1174.61	1035.7	2.73603	0.042749	4.84683
5--210	49.108	0.675192	1159.31	2729.72	2.72528	0.0457726	9.845
17MMSG39_cpx3_g2--211	50.6074	0.579811	1168.01	1938.12	2.70378	0.043497	5.3012
MS44--212	48.9817	0.261398	1154.68	2071.53	2.74883	0.0441473	5.59579
17MMSG39m_e1--213	49.7941	0.180666	1140.31	2697.58	2.76147	0.0413771	8.42049
34--214	49.6098	0.0565388	1152.9	2217.69	2.75873	0.041489	10.309
MS48a--215	48.8883	0.58413	1199.49	1939.65	2.71219	0.0462363	3.94987
80--216	49.6136	0.200539	1148.89	2539.33	2.75192	0.04255	8.32701
17MMSG39d_3-4--217	49.7653	0.369019	1178.6	2169.67	2.72633	0.0421783	8.30128
56--218	48.8065	0.617883	1193.16	2190.5	2.71664	0.0462432	4.24213
MS46b--219	48.8842	0.632198	1190.59	2163.02	2.71048	0.0461087	5.34728
MS77--220	49.0225	0.625676	1136.96	3690.98	2.75758	0.0460401	5.54182
MS45--221	49.0379	0.249078	1208	2841.87	2.74999	0.0444461	7.5408
17MMSG39m_b4--222	49.6154	0.377354	1155.53	2907.3	2.74809	0.0421114	12.8109
MS42--223	49.4496	0.10607	1184.43	3513.89	2.77133	0.0429622	4.99816
77--224	49.4472	0.161664	1141.41	2112.88	2.7519	0.0423662	6.60505
17MMSG39m_b3--225	50.4629	0.0912329	1173.64	3246.21	2.75134	0.0398074	7.8469
77--226	49.4895	0.0761466	1136.79	1815.39	2.75431	0.0417786	4.65426
D4E--227	49.104	0.173315	1183.87	1734.15	2.73835	0.0417742	6.17755
17MMSG39d_5-2--228	49.8112	0.337516	1183.15	1878.2	2.72382	0.0422411	6.065
MS42--229	49.4455	0.114287	1138.63	3887.89	2.78755	0.042833	5.44314
2--230	49.0709	0.679584	1146.93	1671.11	2.70614	0.0455736	7.81632
MS37--231	49.0467	0.26177	1145.59	1865.86	2.74795	0.0440061	4.31237
MS61--232	49.0323	0.575704	1163.33	3385.35	2.74573	0.0459409	5.58449
31--233	49.1302	0.102576	1171.77	2375.94	2.76391	0.0432908	6.58864
MS37--234	49.1559	0.0396674	1169.76	2453.71	2.76784	0.0429275	4.46088
17MMSG39d_1-1--235	49.8636	0.0111785	1145.07	3558.21	2.78663	0.0402488	6.54505
17MMSG39m_e5--236	49.6395	0.128221	1186.43	3207.68	2.76057	0.0413076	9.99054
14--237	49.4413	0.415906	1170.4	3175.93	2.74697	0.0435191	12.0138
17MMSG39m_b5--238	49.9368	0.587265	1162.68	-27.8592	2.66709	0.0425028	7.96966
17MMSG39m_d1--239	49.7632	0.0409148	1165.12	3454.38	2.77977	0.0404473	7.02927
D4F--240	48.9647	0.374178	1166.67	1375.79	2.73107	0.0414896	5.68953
17MMSG39d_2-2--241	49.8991	0.11106	1171.08	3538.83	2.77059	0.0409497	8.89442
46--242	49.5929	0.0401017	1162.26	2903.74	2.76961	0.0424648	5.73221
45--243	50.3501	0.593588	1119.36	1814.03	2.70763	0.0416077	9.22636
17MMSG39d_4-1--244	49.4296	0.368703	1166.14	3432.75	2.7542	0.0426468	5.9989
D4a--245	49.0284	0.601101	1134.32	1572.14	2.7297	0.0420415	8.73852
63--246	48.75	0.43782	1144.43	1581.65	2.74016	0.0434381	7.25601
17MMSG39m_c5--247	49.4601	0.48829	1144.17	3790.26	2.75795	0.0429424	8.01653
28--248	49.3231	0.138831	1178.11	2818.35	2.76069	0.0430816	6.29341
MS49--249	48.9681	0.431841	1190.2	2278.98	2.73312	0.0453963	6.10611
D4B--250	49.3402	0.153451	1146.94	1127.28	2.74614	0.0397194	11.6458
49--251	48.8373	0.473545	1136.04	2563.02	2.74939	0.0447783	5.02805
40--252	48.9505	0.354631	1160.2	3410.57	2.76239	0.0440772	4.591
17MMSG39_cpx3_g1--253	50.5245	0.532704	1181	1782.66	2.69989	0.0431126	5.38326
46--254	49.6079	0.00992662	1146.88	1331.38	2.75022	0.041907	9.76188
27--255	49.5072	0.344146	1157.22	2085.42	2.73245	0.0436416	6.44053
17MMSG39m_f1--256	49.6046	0.369134	1133.15	2182.65	2.74137	0.0418615	5.97909
51--257	49.7346	0.149081	1147.12	2983.85	2.76558	0.0415187	9.15711
17MMSG39d_5-1--258	49.9192	0.060901	1137.87	2897.69	2.771	0.0402818	6.17912
17MMSG39d_5-2--259	49.9719	0.0159536	1171	1924.69	2.75066	0.0402391	5.41289
17MMSG39m_f4--260	49.8179	0.444572	1151.59	2940.54	2.74428	0.0426607	9.99235
54--261	49.3726	0.251294	1157.95	2113.04	2.74356	0.0428087	6.48385
49--262	49.0371	0.066428	1152.72	1494.23	2.75751	0.0422745	6.97515
17MMSG39m_c1--263	49.6193	0.269557	1156.71	3619.54	2.7689	0.041811	7.3101
42--264	49.9104	0.00812655	1167.52	3255.88	2.76951	0.0408977	9.19845
17MMSG39d_3-2--265	50.9269	0.128222	1145.82	1714.07	2.724	0.040176	10.7291
MS59c--266	49.089	0.460542	1197.94	2516.45	2.7314	0.0453156	5.17403
17MMSG39m_a2--267	49.7855	0.439018	1128.31	1835.86	2.7326	0.0421337	8.15528
22--268	49.2	0.489936	1185.12	1420.43	2.71108	0.0465992	4.74805
17MMSG39d_1-1--269	49.5328	0.674546	1175.03	3516.41	2.73163	0.0443202	9.55148
17MMSG39d_5-3--270	49.5891	0.0447456	1114.94	2249.75	2.77029	0.0403258	9.70705
45--271	50.3593	0.575509	1124.27	1669.7	2.7053	0.0415095	16.6595
39--272	49.0483	0.439637	1145.63	2464.9	2.74872	0.0420122	6.78197
17MMSG39m_e2--273	49.6249	0.690168	1171.68	2121.51	2.7063	0.0442713	7.32079
D4a--274	49.122	0.411275	1165.96	2345.6	2.74849	0.0411824	9.39372
17MMSG39m_d4--275	49.5926	0.363303	1177.3	1986.68	2.7287	0.041848	5.33386
17MMSG39m_e5--276	49.4651	0.479099	1176.02	1886.58	2.71608	0.043136	4.51648
17MMSG39d_3-1--277	50.1234	0.0253477	1172.54	922.435	2.72503	0.0415021	6.87223
17MMSG39d_5-5--278	49.4477	0.462255	1126.16	2806.6	2.74621	0.043017	4.80988
17MMSG39m_b1--279	49.1461	0.40289	1196.96	2162.05	2.71438	0.0435956	5.29186
17MMSG39d_5-5--280	49.5097	0.337445	1172.28	3722.02	2.75914	0.0426903	12.0707
35--281	49.2211	0.486753	1188.03	3201.06	2.74069	0.0448244	9.29076
MS61--282	49.0357	0.568662	1184.28	1800.67	2.71546	0.0457711	5.3696
MS50b--283	49.139	0.531003	1162.81	2598.26	2.73449	0.0448361	5.02459
MS50b--284	49.1751	0.457947	1156	3057.84	2.74887	0.0444433	5.78101
17MMSG39d_5-3--285	49.3133	0.600627	1135.13	3244.13	2.7428	0.043866	6.20635
MS48a--286	48.9074	0.545326	1185.24	3216.19	2.73898	0.0461321	4.88227
17MMSG39d_2-3--287	49.7625	0.213082	1159.37	3149.73	2.76067	0.0415996	9.22668
17MMSG39d_3-1--288	49.9972	0.277011	1198.1	2666.21	2.72882	0.0434662	5.99931
17MMSG39m_b5--289	49.8896	0.681229	1104.87	-192.516	2.67146	0.0427074	6.53597
17MMSG39m_e3--290	50.1617	0.229413	1160.44	483.844	2.71079	0.0401565	10.3389
12--291	49.705	0.409801	1187.67	2535.8	2.72021	0.0450467	5.42065
17MMSG39m_d2--292	49.5778	0.594002	1171.9	1429.71	2.70304	0.0433303	13.5603
17MMSG39m_c2--293	49.526	0.365281	1140.4	2364.39	2.74294	0.0420863	5.66058
MS37--294	48.9557	0.446807	1206.65	3684.87	2.74934	0.0457745	5.83557
MS50a--295	49.308	0.22967	1139.87	3529.87	2.77652	0.0431287	5.04404
MS61--296	49.261	0.111921	1180.08	2754.49	2.76483	0.0432028	5.06955
40--297	48.9182	0.420415	1201.98	1777.65	2.72111	0.044432	4.92095
MS74--298	49.2191	0.449823	1171.33	2369.4	2.73423	0.0440221	8.41828
17MMSG39m_d4--299	49.5745	0.399692	1125.58	3430.38	2.76268	0.0420055	9.69024
27--300	49.6298	0.0973555	1152.41	1831.81	2.74718	0.0421031	5.22705
17MMSG39d_5-3--301	49.2794	0.668968	1136.94	3571.33	2.74312	0.0443196	6.95283
17--302	49.7151	0.0466532	1158.19	3125.06	2.7703	0.0404663	5.57291
MS81--303	48.9144	0.691926	1148.28	4118.62	2.76039	0.0455117	7.16343
MS71c--304	49.2454	0.12254	1148.15	3743.71	2.78777	0.0425029	7.65957
13--305	48.98	0.418014	1144.4	3109.87	2.75895	0.0451842	4.1718
MS71c--306	49.2823	0.0476919	1159.58	2264.28	2.76639	0.0418464	5.84167
D3a-2--307	48.9289	0.4194	1185.18	2899.88	2.73704	0.0452935	5.36059
67--308	49.0825	0.310277	1180.5	3424.11	2.75365	0.0431382	5.39012
17MMSG39m_e1--309	49.6746	0.420316	1150.71	3613.77	2.75724	0.0429985	9.5424
MS45--310	48.8819	0.566444	1148.17	3170.01	2.74689	0.0460066	7.09134
MS35--311	49.0043	0.622363	1156.15	2145.35	2.7221	0.0460571	6.34293
17MMSG39m_f1--312	49.7322	0.112891	1148.94	2750.68	2.76534	0.0405086	5.93263
MS63--313	49.0534	0.156294	1146.15	2722.99	2.77072	0.043462	8.56351
MS50a--314	49.3342	0.176546	1170.8	2462.88	2.75561	0.0427945	7.73267
85--315	49.0433	0.409826	1163.79	122.862	2.70691	0.0434372	8.24584
4--316	49.2285	0.583099	1137.94	2696.96	2.73004	0.0449976	4.16012
17MMSG39m_a1--317	49.8027	0.273874	1171.43	2061.6	2.73608	0.0423404	11.6607
42--318	49.9045	0.0200198	1160.56	3188.81	2.76914	0.040922	9.23385
63--319	48.7123	0.514909	1156.25	1264.31	2.72661	0.043916	7.23869
17MMSG39_cpx5_g1--320	50.0519	0.117374	1196.87	1011.66	2.73007	0.0419235	8.09328
17MMSG39m_a4--321	49.8818	0.566849	1173.95	3311.29	2.73268	0.0435141	8.48681
17MMSG39m_c2--322	49.3604	0.698447	1151.46	3955.21	2.74356	0.0443357	7.93667
56--323	49.0577	0.106369	1147.06	3700.61	2.78891	0.0432335	6.47499
11--324	49.4131	0.0685646	1162.57	2579.64	2.76505	0.0427705	3.90133
31--325	48.967	0.434512	1167.91	2315.93	2.73978	0.0452259	4.5961
17MMSG39d_5-1--326	49.7907	0.318273	1157.98	2681.23	2.74435	0.0418849	16.0099
MS46b--327	48.911	0.577626	1196.61	2418.94	2.71705	0.0458669	5.45549
85--328	48.9546	0.589946	1152.33	2010.67	2.7271	0.0447362	6.34555
MS49--329	48.9161	0.537671	1163.69	2330.03	2.73272	0.0458647	5.28658
77--330	49.1996	0.661494	1153.08	2210.45	2.71531	0.0453855	6.16651
MS59b--331	49.228	0.0564427	1181.6	3852.81	2.78613	0.0432081	4.81536
17MMSG39m_c2--332	49.3712	0.676706	1118.85	3264.36	2.74157	0.0439143	6.44905
9--333	49.1577	0.645962	1170.97	2921.24	2.72801	0.0462986	4.32986
17MMSG39m_d3--334	49.4095	0.459822	1174.56	1579.62	2.71847	0.0431635	5.52407
6--335	49.202	0.0169353	1140.98	2966.75	2.77811	0.0423394	4.84671
38--336	48.8914	0.58817	1207.35	3248.87	2.72774	0.0463603	5.64678
67--337	49.1901	0.0916226	1138.09	2787.34	2.76886	0.0415056	5.9535
17MMSG39_cpx13_g1--338	50.2301	0.322444	1140.48	1397.77	2.71985	0.0418635	6.73108
17MMSG39_cpx3_g2--339	50.8793	0.0455164	1153.15	3604.37	2.7725	0.0405217	6.36982
35--340	49.2623	0.403455	1191.45	2243.3	2.73031	0.0441936	5.11631
17MMSG39_cpx3_g1--341	50.4746	0.631015	1176.87	1832.95	2.69476	0.0436783	7.02383
12--342	49.6106	0.598961	1147.77	2356.83	2.71347	0.0458708	3.97011
17MMSG39m_e3--343	50.0229	0.50547	1156.3	1751.04	2.71275	0.0419884	9.29754
7--344	49.333	0.290652	1137.57	2184.89	2.75226	0.0423585	10.995
17MMSG39d_5-5--345	49.531	0.294592	1173.89	3888.82	2.7646	0.0424737	9.12412
MS71b--346	49.0729	0.451866	1197.49	2873.94	2.73875	0.0446366	8.99107
17MMSG39m_e3--347	50.0583	0.435109	1151.47	751.27	2.70247	0.0413973	7.41514
17MMSG39d_4-2--348	50.7248	0.0923786	1132.64	3234.33	2.76027	0.0399957	7.41017
MS71c--349	49.0896	0.438582	1162.74	2472.83	2.74079	0.0442271	10.6062
D4a--350	49.1902	0.273108	1105.06	1169.88	2.75353	0.0398626	10.0036
17MMSG39m_c4--351	49.429	0.187285	1153.47	1749.9	2.74514	0.0408864	6.21973
MS45--352	48.9845	0.357679	1182.61	3319.75	2.75582	0.0450279	4.16012
46--353	49.4529	0.3223	1179.96	2661.79	2.74128	0.0441929	6.05646
80--354	49.4161	0.597812	1143.34	2388.56	2.72273	0.0448212	7.0409
17MMSG39m_f2--355	49.3162	0.636913	1172.93	3106.56	2.72991	0.0439016	7.39019
17MMSG39m_e4--356	49.2971	0.492304	1176.47	2883.65	2.73741	0.043667	9.19159
17MMSG39d_5-3--357	49.6111	0.000415073	1129.66	1703.36	2.76112	0.0400363	7.40586
63--358	48.7735	0.389808	1114.73	1479.74	2.74909	0.0429684	11.4819
11--359	49.2088	0.481789	1187.21	2198.98	2.72334	0.0452933	5.14143
MS65--360	49.7609	0.14651	1166.49	2021.89	2.74831	0.0413675	7.12339
17MMSG39m_a4--361	49.9237	0.483414	1141.9	2857.78	2.73875	0.0427714	6.07095
17MMSG39m_b4--362	49.5139	0.5813	1142.09	2201.9	2.72519	0.0431336	9.3237
34--363	49.6342	0.00740036	1172.66	2253.7	2.75838	0.0413003	7.12032
MS41--364	48.8783	0.624843	1197.68	2149.88	2.71281	0.0464572	7.29205
27--365	49.4836	0.391667	1161.15	1567.16	2.7198	0.0438581	8.37834
17MMSG39m_e1--366	49.5499	0.670221	1135.48	2316.64	2.7218	0.0441689	5.20759
31--367	49.1161	0.131187	1158.61	2914.36	2.77354	0.0434902	3.65642
58--368	49.5267	0.223823	1174.21	2805.49	2.75372	0.0421521	5.89915
47--369	49.1848	0.520111	1147.45	3184.83	2.74652	0.0450992	5.06536
79--370	49.5686	0.0176242	1169.97	2756.04	2.76831	0.0408524	11.8635
58--371	49.5948	0.0865295	1128.33	3256.92	2.78176	0.0411733	6.89571
MS64--372	48.9343	0.439154	1185.34	2511.38	2.73747	0.0453514	4.70087
20--373	49.3341	0.248316	1148.76	3175.2	2.76062	0.0439294	5.03704
MS77--374	49.0697	0.53005	1187.14	3616.99	2.75074	0.0457894	5.27596
17MMSG39m_f1--375	49.5033	0.572606	1119.91	2698.81	2.73895	0.0430586	5.28078
47--376	49.3153	0.256121	1197.64	2730.07	2.74608	0.0437634	4.81722
17MMSG39m_b2--377	49.74	0.690175	1153.95	2779.45	2.7115	0.0437171	7.81348
63--378	48.801	0.333628	1123.9	1678.59	2.75416	0.0427186	4.57847
MS49--379	48.9132	0.543549	1143.31	1842.99	2.72941	0.0456919	5.88693
MS59b--380	49.0744	0.368263	1186.9	2760.91	2.74457	0.0448828	5.32526
54--381	49.2798	0.438841	1147.85	3666.57	2.75809	0.0441148	6.17613
17MMSG39m_d4--382	49.5973	0.353873	1160.97	1593.1	2.72677	0.0416429	11.1583
MS74--383	49.2719	0.342988	1175.51	1865.79	2.73274	0.0433284	6.73881
80--384	49.6909	0.0450198	1134.91	1869.81	2.75544	0.0414304	5.60406
82--385	49.8522	0.114606	1150.61	3363.58	2.77311	0.0398276	11.2726
17MMSG39m_f5--386	49.4182	0.0567718	1133.73	1607.87	2.76152	0.0404647	5.07103
48--387	48.7244	0.643341	1157.3	3042.93	2.73679	0.0469856	4.55119
17MMSG39d_3-3--388	49.8903	0.0681251	1148.69	3307.1	2.77527	0.0405056	9.30816
D4E--389	49.0696	0.243284	1175.78	899.336	2.7217	0.0420164	4.81037
17MMSG39d_1-3--390	50.0507	0.220582	1155.59	2683.88	2.75112	0.0413468	6.67684
17MMSG39_cpx13_g1--391	50.1189	0.543074	1160.07	2453.61	2.71702	0.0434439	4.76532
MS46b--392	49.1208	0.151207	1173.34	2657.52	2.75713	0.0432522	4.80675
MS37--393	49.1582	0.0350091	1166.81	2019.78	2.76195	0.0428007	6.46162
17MMSG39m_e4--394	49.49	0.10289	1127.25	3266.94	2.78342	0.0411584	6.33556
17MMSG39_cpx5_g1--395	49.8838	0.452935	1191.38	3172.71	2.74165	0.0442803	6.08875
22--396	49.3961	0.0932831	1211.4	282.048	2.71653	0.0441689	3.29232
17MMSG39d_4-1--397	49.418	0.392186	1142.68	4108.76	2.76963	0.0427629	9.9086
17MMSG39_cpx24_g2--398	49.6214	0.415786	1127.55	1049.38	2.72221	0.0424852	7.39732
85--399	49.2018	0.0881171	1163.74	1388.01	2.75054	0.041703	7.30743
17MMSG39d_2-3--400	49.7762	0.185644	1109.65	2886.36	2.76992	0.0411309	6.3955
80--401	49.4961	0.436939	1157.65	1682.24	2.71915	0.0438528	5.14648
MS45--402	49.0353	0.254437	1179.35	1628.9	2.73699	0.0440966	6.36902
7--403	49.3305	0.29555	1142.07	2757.97	2.76026	0.042507	5.60372
MS35--404	49.1647	0.297044	1143.32	2818.37	2.75917	0.0441975	7.29071
17MMSG39m_c5--405	49.5551	0.297079	1176.41	3464.11	2.75817	0.0419426	8.86043
MS71c--406	49.2532	0.106764	1143.56	2752.3	2.77374	0.0422047	7.69309
41--407	48.9582	0.523359	1181.66	2745.71	2.73664	0.0459584	4.43975
65--408	49.5668	0.213642	1144.96	1551.6	2.73733	0.0416245	5.6553
17MMSG39d_3-3--409	49.5792	0.691366	1149.12	3350.17	2.73192	0.0441788	6.58381
58--410	49.3816	0.51605	1163.75	2424.93	2.72904	0.0437667	7.67969
MS50b--411	49.3266	0.151253	1142.54	2266.95	2.76109	0.0424239	5.51778
MS37--412	48.8404	0.681125	1161.54	3450.65	2.73993	0.0468121	5.10975
17MMSG39m_d1--413	49.7278	0.111957	1159.29	1655.67	2.74632	0.0405367	12.7324
17MMSG39m_e3--414	50.0503	0.451096	1095.47	1617.99	2.72872	0.0413124	11.0173
17MMSG39m_d4--415	49.7601	0.0267724	1160.93	1920.38	2.75579	0.0397145	6.94991
11--416	49.4068	0.0812395	1157.02	2945.62	2.7713	0.0428852	5.47368
17MMSG39m_d4--417	49.4745	0.600641	1115.52	1533.24	2.71927	0.0428457	7.02245
85--418	49.1715	0.149555	1144.22	2175.57	2.76329	0.0421104	5.85271
65--419	49.6524	0.0412921	1187.84	3041.36	2.76416	0.0410659	6.87807
MS47--420	49.1383	0.00399647	1144.92	3138.52	2.78794	0.0427487	9.90027
D4B--421	49.3916	0.0494578	1167.56	1146.55	2.74929	0.0391814	9.40015
17MMSG39m_c2--422	49.5462	0.324717	1142.49	1968.32	2.73877	0.0417942	6.47302
46--423	49.556	0.11446	1183.97	2867.18	2.75867	0.0430174	4.33635
17MMSG39m_e1--424	49.6413	0.486913	1192.68	3403.23	2.73882	0.0435959	4.98399
28--425	49.2982	0.189182	1190.38	2154.01	2.74352	0.0433289	4.24829
17MMSG39m_d4--426	49.5603	0.428228	1142.75	1888.04	2.73068	0.0420334	6.80508
17MMSG39d_4-2--427	50.5523	0.432142	1156.36	3578.32	2.73679	0.0421779	11.911
MS41--428	49.0202	0.336331	1201.89	3456.12	2.75362	0.0450078	4.11813
MS73--429	47.9616	0.481384	1201.52	1243.89	2.73215	0.0452629	4.13123
63--430	48.9137	0.103485	1123.31	3043.01	2.79327	0.0415791	5.84112
MS40--431	49.1098	0.194581	1193.66	1745.5	2.73976	0.0438132	4.91447
42--432	49.7323	0.365025	1160.48	1658.9	2.71955	0.0427188	8.06046
D3a-2--433	48.8465	0.587026	1167.45	2468.48	2.72247	0.0460906	4.53821
D4F--434	48.9374	0.429668	1140.58	2924	2.75934	0.0419131	5.66666
21--435	49.2459	0.203079	1167.8	2504.16	2.75937	0.0427677	5.88007
17MMSG39d_1-3--436	49.8782	0.564528	1166.6	2383.99	2.71917	0.0434014	8.64922
MS65--437	49.6957	0.277379	1135.16	2430.95	2.75288	0.042052	7.23668
17MMSG39d_5-4--438	49.8115	0.356986	1176.9	4029.65	2.75935	0.0425012	7.35006
MS51--439	49.1748	0.580029	1131.06	3583.49	2.75675	0.0450628	4.36601
17MMSG39m_f2--440	49.4627	0.341802	1170.05	2731.77	2.74535	0.0420829	6.38106
17MMSG39d_3-5--441	49.5814	0.697026	1116.3	2588.05	2.72559	0.043818	9.96537
MS81--442	49.0999	0.315384	1184.57	4056.34	2.77714	0.0435248	5.22024
17MMSG39m_c2--443	49.4576	0.502855	1122.82	2738.41	2.74377	0.0428538	10.4094
MS77--444	48.9995	0.672404	1201.72	3116.97	2.7288	0.0466287	6.50688
57--445	49.3353	0.599107	1172.33	3051.56	2.73232	0.044299	6.75829
31--446	49.1061	0.151575	1186.57	1976.24	2.75051	0.0435913	6.15097
D4A--447	48.9172	0.695374	1130.67	3537.24	2.7574	0.0432383	7.07117
MS74--448	49.2764	0.333816	1188.55	3539.08	2.75759	0.0436284	5.23273
MS53--449	49.4094	0.0858018	1188.41	2412.15	2.7609	0.0426437	5.45346
18--450	49.441	0.356199	1136.87	2391.69	2.73958	0.0436283	6.16548
28--451	49.1826	0.423314	1154.33	2819.29	2.74589	0.0446255	6.8351
56--452	49.0317	0.159248	1192.97	2180	2.7498	0.0435158	5.47482
MS48a--453	48.8367	0.688973	1153.54	2076.68	2.71811	0.0465802	4.97822
17MMSG39d_2-1--454	49.5976	0.594162	1152.21	2939.85	2.73048	0.0434484	14.8324
D4a--455	49.0957	0.464575	1146.47	1886.55	2.74172	0.0413343	15.5966
49--456	48.9994	0.143332	1155.24	2851.64	2.77314	0.0429972	5.50158
MS81--457	49.0591	0.398151	1189.57	2830.01	2.74968	0.0438385	6.6232
37--458	48.9814	0.49594	1167.05	2837.55	2.7367	0.0446596	9.15246
17MMSG39d_4-1--459	49.3961	0.436369	1168.59	2346.41	2.73074	0.0428891	9.92848
17MMSG39m_b1--460	49.3332	0.0237696	1185.56	1474.56	2.73338	0.0411313	6.01409
MS59a--461	49.0651	0.37724	1152.35	3343.88	2.76244	0.0448977	6.92223
17MMSG39m_c3--462	49.7837	0.0392002	1123.02	1120.03	2.75013	0.0397073	6.84083
17MMSG39m_b1--463	49.2917	0.107818	1158.44	2955.06	2.75772	0.0417684	4.58173
51--464	49.7478	0.12257	1140.54	1786.01	2.74939	0.041119	6.78539
MS48a--465	49.1168	0.119555	1179.37	3235.34	2.77139	0.043599	7.42749
MS36--466	48.9518	0.363082	1197.54	3413.47	2.75313	0.0451867	6.5528
17MMSG39d_2-2--467	49.857	0.195367	1132.82	1994.17	2.74792	0.0409956	11.3214
17MMSG39m_e2--468	49.8611	0.217498	1175.75	1302.56	2.7257	0.0413445	7.56778
17MMSG39d_1-3--469	49.9214	0.47836	1127.6	1903.76	2.72656	0.0425975	12.8641
MS59c--470	48.9905	0.66034	1158.77	3432.07	2.74161	0.0463881	3.66943
17MMSG39_cpx24_g2--471	49.787	0.0834487	1141.73	1611.11	2.75182	0.040662	8.7007
MS33--472	49.1558	0.0502682	1164.37	2128.79	2.76266	0.042891	5.68116
51--473	49.7552	0.107703	1136.55	3180.79	2.77424	0.0412526	5.39452
9--474	49.4292	0.0971798	1142.49	1638.85	2.75334	0.0426847	5.60544
76--475	49.2572	0.231136	1157.72	1831.74	2.73955	0.0431793	5.04432
D4a--476	48.9934	0.671952	1137.16	1585.21	2.72419	0.0424808	8.02876
2--477	49.1469	0.525721	1169.06	1342.98	2.70638	0.0447567	5.14506
D3a--478	49.2069	0.515741	1145.99	1817.52	2.71918	0.0450202	4.24192
MS47--479	48.9174	0.453489	1206.2	1960.36	2.722	0.0455486	4.34846
38--480	48.8688	0.634094	1155.65	3059.72	2.73412	0.0462722	9.3373
21--481	49.0104	0.680173	1165.35	1854.55	2.71512	0.0454712	8.85009
17MMSG39m_f3--482	49.8078	0.112781	1138.36	3210.5	2.77417	0.0407266	12.7475
17MMSG39d_2-2--483	49.608	0.69392	1174.08	2043.25	2.7036	0.0441914	13.2233
8--484	49.662	0.0829275	1144.78	2099.88	2.75227	0.0416013	4.70808
56--485	48.8883	0.451214	1202.14	2522.8	2.73182	0.0453706	4.44831
17MMSG39d_1-1--486	49.8457	0.0470908	1164.97	3201.38	2.77351	0.0404991	7.545
34--487	49.5163	0.244915	1194.51	1375.79	2.72199	0.0426969	6.32681
17MMSG39d_4-5--488	50.2505	0.0825275	1177.85	1298.94	2.73093	0.0401762	9.58857
MS61--489	49.0987	0.440945	1140.34	1693.96	2.73342	0.0447356	4.84712
MS59a--490	48.958	0.594767	1190.44	2504.52	2.72406	0.0462567	5.73789
17MMSG39d_5-3--491	49.5522	0.119172	1168.75	2840.24	2.76215	0.0411459	7.54566
MS33--492	49.0851	0.194006	1144.76	3575.5	2.78015	0.0439054	4.17058
13--493	48.8885	0.604076	1162.86	2363.84	2.72913	0.0462527	5.49694
9--494	49.3998	0.156533	1196.26	3246.89	2.76237	0.0436316	4.3456
17MMSG39_cpx22_g1--495	49.4931	0.512796	1151.29	2647.94	2.73677	0.0431881	6.68046
16--496	48.7796	0.630012	1180.18	1961.33	2.70922	0.0456469	7.45441
17MMSG39d_3-2--497	50.8443	0.290132	1156.77	3481.43	2.73929	0.0414861	9.92926
17MMSG39d_4-1--498	49.345	0.539257	1193.55	3955.12	2.74412	0.043888	6.57923
17MMSG39m_f1--499	49.4765	0.626426	1169.99	2717.41	2.72317	0.0436691	6.01375
MS45--500	49.1434	0.0345777	1158.56	1850.01	2.76136	0.0427051	4.78668
17MMSG39_cpx22_g1--501	49.48	0.539083	1176.88	1859.72	2.7157	0.0433725	8.71773
5--502	49.1373	0.615913	1192.77	1725.74	2.70503	0.0454775	7.46792
17MMSG39d_2-3--503	49.5825	0.57402	1158.21	3982.34	2.74936	0.0438463	14.7623
9--504	49.14	0.681757	1150.72	3359.4	2.73765	0.0464454	4.14668
D4a--505	49.0292	0.599389	1104.93	984.916	2.72727	0.041789	11.0142
17MMSG39m_c2--506	49.5994	0.217717	1143.42	2125.42	2.74877	0.0411855	11.2773
MS35--507	49.1542	0.318475	1199.32	3560.7	2.75636	0.0447803	5.71007
15--508	49.0135	0.141644	1179.13	3043.96	2.75657	0.0437931	5.32433
MS71c--509	48.9894	0.641779	1195.53	3449.54	2.7343	0.0457711	7.40051
MS45--510	48.8186	0.695251	1207.16	3084.79	2.72182	0.047111	8.88207
MS49--511	48.8994	0.571493	1186.43	3043.95	2.7363	0.0463218	6.77754
MS81--512	49.0417	0.433603	1148.67	2428.04	2.75043	0.043748	4.1762
17MMSG39m_d5--513	49.9087	0.192743	1136.68	3180.52	2.7672	0.0409692	7.26416
57--514	49.2943	0.681698	1136.29	3296.51	2.73953	0.0445975	6.29146
D4F--515	49.1118	0.0749214	1130.86	2682.42	2.78309	0.0397055	8.64712
20--516	49.3501	0.216084	1206.93	2080.4	2.73181	0.0438674	6.30112
17MMSG39m_a2--517	49.8784	0.253253	1175.57	1002.07	2.72116	0.0411439	5.42862
MS36--518	49.0027	0.259515	1170.85	3705.2	2.77174	0.0444762	4.70919
D4e--519	49.2749	0.225127	1168.53	1.53294	2.71379	0.0418775	7.52028
17MMSG39d_4-4--520	49.5239	0.268583	1145.36	3732.83	2.77634	0.0418732	6.04447
17MMSG39m_f1--521	49.597	0.384462	1150.76	3779.99	2.76278	0.0422984	4.92527
17MMSG39_cpx5_g1--522	49.9991	0.222803	1189.13	2211.37	2.74323	0.042733	6.50619
MS44--523	48.7833	0.665407	1151.98	2388.47	2.72579	0.0465441	5.524
20--524	49.1299	0.661281	1156.4	1488.65	2.7024	0.0460975	5.88876
45--525	50.4692	0.358605	1106.87	1239.82	2.71719	0.0400716	16.4644
MS81--526	48.9429	0.634099	1196.1	3458.01	2.7414	0.0453711	4.51472
D4B--527	49.0736	0.692905	1151.93	2824.14	2.73465	0.0432272	7.47623
MS53--528	49.4275	0.0493685	1194.19	1746.14	2.75163	0.0423295	6.64932
65--529	49.3844	0.580661	1151.91	1522.66	2.70913	0.0438403	6.53803
17MMSG39d_3-4--530	49.6998	0.500148	1122.84	2956.08	2.74347	0.0427618	5.86021
17MMSG39_cpx10_g1--531	50.1025	0.477093	1106.69	2144.65	2.73215	0.041873	5.88659
D4F--532	48.9963	0.309901	1140.24	1623.49	2.7462	0.0410001	5.76361
17MMSG39d_1-1--533	49.6981	0.34306	1134.47	1897.29	2.73789	0.0418926	7.50498
2--534	49.0951	0.630596	1144.74	1437.39	2.70633	0.0452392	5.66821
17MMSG39m_e2--535	49.638	0.664025	1154.06	3189.66	2.73023	0.0441666	8.20775
19--536	49.595	0.449385	1184.76	2700.28	2.72634	0.0434437	6.78196
5--537	49.3621	0.161304	1182.47	3607.36	2.77071	0.0430439	8.14417
17MMSG39m_b5--538	49.9763	0.508571	1123.66	-307.287	2.67716	0.0417751	14.8005
17MMSG39m_c5--539	49.6155	0.175633	1115.02	2829.13	2.77086	0.0407948	6.03952
17MMSG39d_4-1--540	49.4562	0.315182	1187.85	2389.8	2.73555	0.0422779	6.1705
17MMSG39m_e2--541	49.6521	0.635824	1125.86	2476.17	2.72722	0.0437299	7.21731
17MMSG39_cpx24_g2--542	49.5329	0.593329	1152.02	2320.27	2.72464	0.0438668	9.5023
17MMSG39m_e4--543	49.2665	0.554059	1120.22	2356.61	2.73807	0.0436195	8.90892
12--544	49.7166	0.38656	1201.45	2160.61	2.71268	0.0449262	6.22876
17MMSG39d_2-1--545	49.8909	0.00628704	1132.86	2063.93	2.76221	0.0397143	11.3332
81--546	49.5306	0.29717	1157.95	3779.69	2.76098	0.0436225	7.36986
17MMSG39m_b5--547	49.9205	0.61973	1105.58	728.022	2.69053	0.0424744	9.20425
16--548	49.0041	0.172728	1183.47	2496.77	2.74994	0.0430473	6.32176
17MMSG39m_c2--549	49.5616	0.293784	1149.72	2117.67	2.74172	0.0416724	7.82914
17MMSG39d_4-3--550	50.0763	0.0890734	1167.61	2613.9	2.75511	0.040485	9.61862
46--551	49.5401	0.146428	1174.68	2318.29	2.7497	0.0430568	7.81607
MS40--552	48.9465	0.52649	1191.67	3129.8	2.7383	0.0460121	4.37091
8--553	49.4746	0.459865	1192.69	2013.9	2.7127	0.0440964	5.15023
D4e--554	49.2954	0.18356	1138.83	284.588	2.72814	0.0415154	5.22986
17MMSG39m_e4--555	49.5365	0.00919118	1120.95	3804.62	2.80059	0.0406683	5.27521
77--556	49.325	0.408317	1169.64	3616.09	2.75218	0.0442366	6.26065
17MMSG39m_a5--557	49.6515	0.285494	1146.92	1450.82	2.73663	0.0413496	9.50406
31--558	49.1733	0.0150231	1181.31	2396.89	2.76847	0.0428204	3.96214
D4e--559	49.3251	0.123521	1155.35	630.854	2.73423	0.0412947	10.1229
D4a--560	49.0388	0.579938	1128.52	2108.35	2.74172	0.041955	8.28752
12--561	49.6139	0.592295	1190.01	3954.55	2.72971	0.0463632	4.99376
17MMSG39_cpx3_g2--562	50.826	0.150263	1139.14	3082.74	2.7596	0.0409796	7.07853
17MMSG39d_5-2--563	49.8233	0.313313	1149.02	1760.13	2.73158	0.0418917	6.41197
MS44--564	48.9076	0.412335	1151.78	3368.02	2.75967	0.0452433	4.05695
17MMSG39d_4-2--565	50.4828	0.569091	1153.11	3273.84	2.72297	0.0429127	9.45658
MS78--566	49.0837	0.531989	1204.51	3299.9	2.73909	0.0457036	9.2061
17MMSG39d_4-3--567	50.1095	0.0228777	1173.1	3053.86	2.76589	0.0401888	11.4285
12--568	49.6521	0.515856	1201.48	3734.84	2.72875	0.0459561	3.53003
17MMSG39_cpx3_g2--569	50.8572	0.0890088	1187.33	2505.57	2.74362	0.0407619	9.7582
40--570	48.9344	0.38739	1155.27	2059.12	2.73919	0.044013	10.254
17MMSG39_cpx3_g2--571	50.6896	0.418237	1155.48	2493.04	2.72719	0.0425561	10.3773
85--572	49.1985	0.0948574	1168.32	1788.32	2.7554	0.0418388	7.621
31--573	49.1435	0.0755182	1143.33	3307.89	2.78752	0.043152	8.31027
45--574	50.5251	0.248211	1146.9	2588.26	2.73822	0.0398182	11.4097
11--575	49.115	0.671534	1184.68	2831.46	2.72062	0.0464905	5.40236
D4F--576	49.1364	0.0249331	1152.92	2867.76	2.78456	0.0395393	7.37027
17MMSG39_cpx24_g2--577	49.5635	0.532074	1152.96	2758.18	2.73597	0.0435791	6.94939
53--578	49.3014	0.637748	1131.23	2895.88	2.7377	0.0457359	7.39117
MS78--579	49.2136	0.268813	1158.46	1855.57	2.74573	0.0436314	5.35522
MS47--580	49.1248	0.0315385	1209.7	2104.95	2.75453	0.0430582	5.43454
18--581	49.6036	0.0283907	1164.2	3196.17	2.76963	0.0419869	4.82363
MS35--582	49.2764	0.0705216	1182.17	2891.56	2.76763	0.0430887	9.1387
MS81--583	49.0525	0.4115	1160.16	2078.25	2.7435	0.043627	5.92831
17MMSG39m_c3--584	49.6736	0.260382	1173.39	2162.89	2.73958	0.0414727	6.65504
MS37--585	48.9368	0.485247	1161.88	3447.72	2.75363	0.0456859	4.14307
17MMSG39d_2-1--586	49.7018	0.385396	1119.76	2179.34	2.74025	0.0419253	10.227
17MMSG39m_c5--587	49.437	0.534653	1130.2	3579.34	2.7546	0.0430997	4.97634
D3a-2--588	48.8008	0.680126	1196.92	1123.27	2.6872	0.0466031	7.52391
17MMSG39_cpx13_g1--589	50.1376	0.506091	1185.42	2679.96	2.7173	0.0434081	5.932
17MMSG39m_c4--590	49.3366	0.373938	1182.89	2954.35	2.74458	0.0423563	8.04358
85--591	49.0387	0.41927	1154.92	1408.72	2.7289	0.0436488	7.92967
10--592	49.4196	0.0453839	1202.2	2488.48	2.75755	0.0429782	4.36486
28--593	49.3845	0.0145587	1155.72	3183.49	2.7808	0.0422906	5.55887
34--594	49.5317	0.213809	1149.94	2977.92	2.76049	0.042545	9.94898
MS63--595	48.8243	0.622608	1163.62	3830.79	2.75129	0.0464733	7.52274
17MMSG39m_d1--596	49.5048	0.560015	1161.06	2894.78	2.7343	0.0434195	7.312
17MMSG39d_5-2--597	49.6669	0.62614	1143.38	3616.45	2.74175	0.0439823	9.60411
22--598	49.2094	0.471001	1198.27	1434.93	2.70957	0.0465723	4.45255
17MMSG39m_e3--599	50.265	0.0239377	1095.82	-104.325	2.73045	0.0384934	13.6795
63--600	48.9315	0.0672255	1147.89	3344.99	2.79506	0.0415434	11.1338
17MMSG39m_b4--601	49.6673	0.273189	1114.87	2685.96	2.76147	0.0412418	7.47512
5--602	49.2393	0.409647	1159	1856.85	2.72998	0.0440783	4.39399
17MMSG39_cpx22_g1--603	49.473	0.553153	1144.99	2823.47	2.7384	0.0434146	9.75317
81--604	49.4652	0.428786	1155.39	3661.99	2.75038	0.0443524	4.7808
67--605	48.9925	0.492996	1142.01	1891.26	2.72475	0.0437492	6.07795
17MMSG39m_f3--606	49.6877	0.353532	1127.2	2138.45	2.74191	0.0419188	10.7932
MS59b--607	48.9263	0.669121	1210.01	4011.2	2.73766	0.0469936	5.54353
17MMSG39_cpx5_g1--608	49.8924	0.435764	1191.85	1791.44	2.72038	0.0439552	5.91702
D4A--609	48.9876	0.552413	1133.46	2958.35	2.75683	0.0423382	13.0815
17MMSG39d_3-4--610	49.6373	0.625233	1154.56	2450.95	2.7186	0.043602	5.36629
17MMSG39_cpx3_g2--611	50.692	0.413595	1126.05	3399.11	2.74948	0.0425046	9.99716
17MMSG39m_e5--612	49.6326	0.142207	1154.47	3013.11	2.76385	0.0411942	9.21097
17MMSG39m_d3--613	49.3479	0.583961	1137.05	2894.13	2.74051	0.0438783	12.4705
17MMSG39m_a3--614	50.5877	0.34084	1132.33	751.571	2.71582	0.0405567	11.079
17MMSG39m_a2--615	49.9986	0.0129174	1152.94	1882.81	2.75814	0.0397121	6.6352
83--616	48.9738	0.552241	1155.37	3340.23	2.74659	0.0456607	5.17511
14--617	49.6455	0.0046475	1142.18	3460.06	2.78777	0.0409818	10.8766
9--618	49.3924	0.171567	1161.62	2725.65	2.76095	0.0434328	5.40855
2--619	49.0924	0.636168	1150.92	3189.62	2.733	0.0455822	5.1754
17MMSG39m_f2--620	49.5191	0.228169	1121.15	2976.43	2.76923	0.0411876	12.5458
7--621	49.1628	0.634477	1152.03	2830.74	2.73501	0.0445646	5.99856
17MMSG39d_4-1--622	49.4119	0.40436	1168.02	3509.07	2.75248	0.0428797	9.09137
18--623	49.3935	0.451895	1194.33	3165.9	2.7317	0.0446525	5.7343
MS78--624	49.1367	0.424489	1186.93	1850.14	2.72766	0.0447214	4.11852
17MMSG39d_1-2--625	49.3084	0.69248	1152.03	4001.99	2.75011	0.0448829	9.2022
17MMSG39_cpx24_g2--626	49.603	0.452654	1179.38	2691.49	2.73414	0.0432523	4.93283
17MMSG39m_b1--627	49.0454	0.60698	1166.44	2530.07	2.71345	0.0446804	7.418
18--628	49.348	0.543569	1165.73	1712.2	2.7085	0.0447846	6.66542
17MMSG39_cpx22_g1--629	49.4206	0.658482	1153.06	3410.3	2.73886	0.0441626	9.25867
80--630	49.4985	0.432116	1169.05	1449.14	2.71306	0.0438525	4.25685
17MMSG39m_f3--631	49.6669	0.39537	1184.7	2819.89	2.7365	0.0425909	11.5754
20--632	49.3871	0.141169	1192.38	2529.26	2.74776	0.0434206	5.53051
16--633	49.0384	0.102817	1172.82	2844.41	2.76312	0.0426359	7.14031
MS62--634	48.9397	0.468976	1181.51	3788.03	2.75687	0.0455973	7.85294
MS71b--635	49.0608	0.476391	1131.81	1873.53	2.73654	0.0442307	5.69099
42--636	49.7856	0.258215	1145.92	2952.33	2.75164	0.0422188	8.36566
67--637	48.9609	0.557151	1145.99	1872.51	2.71896	0.044146	6.27292
19--638	49.7688	0.100481	1153.61	1692.53	2.74217	0.0410236	6.69974
MS50b--639	49.1148	0.580109	1146.34	1811.95	2.72219	0.0448993	7.81358
17MMSG39d_4-5--640	50.232	0.119182	1123.51	1418.1	2.74248	0.0401468	8.67326
53--641	49.3538	0.532215	1152.95	3076.76	2.74277	0.0452922	5.15342
17MMSG39_cpx3_g2--642	50.5678	0.657496	1153.48	3052.61	2.72024	0.0440289	9.13787
77--643	49.3206	0.417184	1180.4	1624.87	2.71664	0.0440205	7.18368
D4E--644	49.0658	0.250892	1133.41	903.107	2.73116	0.0418381	7.22949
17MMSG39_cpx3_g1--645	50.5806	0.422347	1192.17	1659.71	2.70312	0.0424981	6.47736
MS77--646	49.2408	0.183132	1173.37	1970.31	2.75249	0.0433722	8.49172
17MMSG39d_3-2--647	50.6529	0.665396	1114.36	2812.94	2.7122	0.0433218	7.81544
80--648	49.3783	0.673893	1170.37	2924.15	2.7196	0.0455112	5.31273
17MMSG39m_d3--649	49.4269	0.424871	1199.37	1666.43	2.71649	0.043107	7.8368
19--650	49.5488	0.542135	1140.22	2493.68	2.72708	0.0436993	11.9806
17MMSG39m_c2--651	49.5179	0.381566	1121.25	3824.97	2.77095	0.0423069	9.55569
55--652	49.0875	0.228281	1131.73	1638.59	2.75281	0.0418982	6.52433
17MMSG39d_5-1--653	49.6969	0.505945	1138.1	2077.04	2.7258	0.0427912	5.55018
22--654	49.2637	0.361197	1204.6	921.419	2.70811	0.0458672	5.002
38--655	48.8623	0.647236	1195.83	3559.51	2.73141	0.0466824	5.98385
17MMSG39m_e4--656	49.3636	0.358126	1171.56	3230.76	2.75396	0.0429012	9.18374
17MMSG39d_3-3--657	49.6351	0.579362	1126.41	1793.28	2.71928	0.0431673	8.51899
28--658	49.1787	0.431216	1163.3	1989.9	2.72976	0.0445855	6.87875
53--659	49.2807	0.679596	1156.24	3165.56	2.73307	0.0461772	6.50875
17MMSG39d_3-1--660	50.0924	0.0870852	1165.12	1327.76	2.72861	0.0419112	6.17076
D4C--661	49.378	0.290877	1147.82	2772.51	2.7611	0.0408777	9.33668
D4F--662	49.0784	0.142901	1118.43	1338.37	2.75874	0.0398365	8.98238
17MMSG39d_1-2--663	49.4823	0.342217	1188.68	2998.64	2.7491	0.0428872	5.57822
17MMSG39m_c1--664	49.5623	0.384012	1174.72	2439.53	2.73676	0.0423996	7.90417
MS46b--665	48.8749	0.651061	1160.02	3223.98	2.73389	0.0461956	3.93247
11--666	49.1269	0.647391	1180.58	1910.44	2.70847	0.0461779	5.50916
17MMSG39m_a3--667	50.6145	0.287932	1140.6	2465.48	2.74598	0.0405416	16.975
17MMSG39d_3-2--668	50.7086	0.556168	1106.97	1933.24	2.70668	0.0425224	12.2112
2--669	49.289	0.23823	1163.07	2154.87	2.74139	0.0431549	5.74389
17MMSG39m_f3--670	49.8105	0.107341	1188.52	1716.44	2.73837	0.0406911	9.05326
17MMSG39m_f4--671	49.9662	0.14824	1169.22	1631.02	2.73981	0.0407716	12.188
17MMSG39m_d1--672	49.6718	0.224462	1156.97	2822.49	2.75796	0.0413978	8.14235
6--673	49.141	0.140987	1209.26	2937.32	2.75276	0.0434377	3.95866
17MMSG39m_a4--674	50.0397	0.252196	1145.33	3437.26	2.7639	0.0415223	7.35224
MS71b--675	49.2652	0.0617782	1140.33	3815.84	2.79595	0.0421785	7.09152
MS53--676	49.2469	0.414475	1142.33	2241.65	2.74519	0.04431	8.76533
MS40--677	49.1555	0.101778	1207.88	3647.28	2.77363	0.0436905	5.30054
MS63--678	49.0931	0.0755633	1156.32	3789.82	2.79146	0.0432432	5.59551
17MMSG39m_b2--679	49.9471	0.276648	1125.96	2183.12	2.7371	0.0410441	8.47975
83--680	48.9814	0.536931	1203.36	3037.24	2.73098	0.0458156	4.78285
MS47--681	48.961	0.364781	1203.05	1784.59	2.72642	0.0449709	7.36983
43--682	49.3761	0.557578	1130.6	2402.97	2.73528	0.0442693	6.97817
40--683	48.8567	0.545711	1194.08	1607.37	2.71119	0.0451053	9.352
19--684	49.7347	0.168956	1154.06	2185.15	2.74514	0.0415222	8.17522
57--685	49.3236	0.622746	1157.6	2112.19	2.71873	0.0442098	8.49185
10--686	49.1193	0.652792	1153.68	1446.38	2.70846	0.0461154	5.54148
17MMSG39d_2-1--687	49.6282	0.532842	1164.84	2942.29	2.73175	0.0431624	11.104
MS42--688	49.4154	0.175163	1188.58	2084.23	2.74232	0.043135	9.83964
MS47--689	48.9191	0.450139	1208.72	3348.23	2.74388	0.0457822	4.12097
MS48a--690	48.9289	0.501484	1161.85	3681.44	2.7554	0.0458125	5.272
D3a--691	49.4332	0.0582845	1179.56	2460.46	2.75441	0.0426183	5.07317
10--692	49.3186	0.249712	1172.56	1488.62	2.73353	0.0438578	6.81866
17MMSG39m_a3--693	50.527	0.460363	1115.94	1003.2	2.71528	0.0412205	12.9643
34--694	49.4668	0.344539	1186.6	2367.66	2.73256	0.0434191	8.91116
MS37--695	49.1746	0.00167756	1160.94	1943.59	2.76453	0.0425545	6.24273
MS59b--696	49.1297	0.256036	1146.07	2105.33	2.7518	0.0438676	4.8305
50--697	49.0347	0.123109	1169.16	2578.61	2.76931	0.0433197	5.43098
MS50b--698	49.1675	0.473336	1158.28	2944.2	2.74536	0.044528	6.09895
MS59b--699	49.2054	0.102311	1175.92	3981	2.78621	0.0434735	5.11425
19--700	49.548	0.543553	1143.97	1197.1	2.70485	0.0435333	9.33061
MS62--701	49.0306	0.284141	1182.15	2974.69	2.7568	0.0443744	4.56652
17MMSG39d_5-1--702	49.8328	0.233963	1131.22	3260.42	2.7663	0.0413368	6.75833
D4a--703	48.9876	0.683818	1150.56	2626.75	2.7376	0.0427635	11.6433
17MMSG39m_c4--704	49.4939	0.0563184	1186.59	3280.41	2.77213	0.0405188	5.34626
17MMSG39d_5-2--705	49.9241	0.111652	1164.06	2953.47	2.76214	0.0409627	5.55983
MS33--706	48.9922	0.382852	1195.86	2742.63	2.7409	0.04516	5.32657
49--707	48.761	0.62908	1195.69	2391.38	2.72089	0.0460235	4.7256
MS53--708	49.4331	0.0380658	1161.04	3735.64	2.79218	0.0424617	9.33619
17MMSG39d_2-1--709	49.7247	0.339431	1126.41	1972.76	2.73848	0.0416581	13.4266
17MMSG39d_4-2--710	50.4352	0.662863	1107.68	3498.19	2.73127	0.0432172	8.96757
MS81--711	48.9116	0.697674	1195.16	2228.06	2.71682	0.0455532	12.3265
38--712	49.0702	0.224665	1172.81	3868.32	2.77221	0.0441379	7.17672
17MMSG39m_e5--713	49.4349	0.53997	1197.08	1934.27	2.70745	0.0436264	6.24566
MS65--714	49.5981	0.473185	1176.46	2287.76	2.72681	0.0434214	4.66485
53--715	49.5795	0.0772194	1168.53	2333.01	2.75971	0.0425712	6.29202
MS71a--716	49.2608	0.0606076	1191.66	2188.59	2.75783	0.0421279	6.37404
55--717	49.026	0.353289	1150	2017.85	2.74567	0.0428058	5.57301
9--718	49.1325	0.69675	1161.59	1779.62	2.70824	0.0463531	5.50755
MS64--719	48.9833	0.339463	1211.07	2977.95	2.74604	0.044995	4.35218
49--720	48.9854	0.171888	1190.06	1965.74	2.74863	0.0431966	4.54553
17MMSG39d_5-5--721	49.4316	0.494724	1182.66	2868.34	2.73123	0.0435412	7.4359
D3a--722	49.2884	0.351065	1169.08	2723.67	2.73996	0.0443453	7.50216
17MMSG39d_5-3--723	49.4448	0.335676	1113.87	3149.18	2.76492	0.0421894	12.4507
83--724	49.0381	0.42169	1150.36	3554.87	2.76056	0.0449118	6.27822
81--725	49.4775	0.404002	1155.42	3355.84	2.74708	0.0441573	5.73711
27--726	49.4117	0.53638	1177.09	3080.7	2.73023	0.0450511	4.10692
MS42--727	49.282	0.444566	1152.57	2608.63	2.73985	0.0446164	5.47582
17MMSG39m_a3--728	50.5733	0.369273	1142.94	335.958	2.70461	0.0407237	18.8005
MS62--729	48.932	0.484516	1140.03	2096.14	2.73835	0.0451505	10.2638
17MMSG39m_e3--730	50.1373	0.278076	1102.36	1154.04	2.7315	0.0402562	20.0043
D4F--731	49.0378	0.225544	1111.07	2396.91	2.77225	0.0404642	11.3142
31--732	49.0664	0.232363	1192.74	3376.43	2.76557	0.0443665	5.39598
9--733	49.4249	0.105803	1154.69	2179.72	2.75855	0.0429029	5.42775
MS50b--734	49.1069	0.596105	1163.58	2693.13	2.73124	0.045236	7.58907
17MMSG39m_e4--735	49.4137	0.257002	1139.91	2605.91	2.75842	0.0420252	6.18502
17MMSG39_cpx3_g2--736	50.8375	0.12761	1149.55	1874.7	2.73902	0.0406913	8.81711
17MMSG39d_3-5--737	49.768	0.323285	1148.55	3666.05	2.76188	0.0419897	8.31598
18--738	49.4834	0.270613	1136.97	1964.72	2.73869	0.0430533	9.88664
MS49--739	48.8703	0.630716	1200	3611.21	2.73795	0.0468451	4.84437
MS64--740	48.8299	0.651505	1200.95	1853.77	2.70784	0.0465888	6.18225
76--741	49.3013	0.141811	1146.76	2633.73	2.76144	0.0427326	3.97089
17MMSG39m_a3--742	50.7549	0.0114039	1126.98	929.139	2.74347	0.0385578	13.0594
45--743	50.4948	0.308057	1116.21	2636.48	2.74193	0.0400251	7.96591
35--744	49.2484	0.43142	1143.67	2346.51	2.74138	0.0440979	4.16725
14--745	49.3231	0.654106	1136.76	2083.52	2.7203	0.0445454	5.26138
46--746	49.5936	0.0387669	1159.8	1757.07	2.75197	0.042228	5.45585
MS65--747	49.6782	0.312505	1162.89	3519.85	2.76186	0.0425917	8.82346
37--748	49.0016	0.454798	1149.65	3128.7	2.74863	0.0443644	5.6181
MS73--749	47.9629	0.478751	1198.51	2446.74	2.75247	0.0454268	3.74547
55--750	49.0807	0.242105	1127.14	3172.98	2.77818	0.0422128	5.60751
79--751	49.4048	0.347935	1135.02	3194.45	2.76008	0.042708	6.19759
MS65--752	49.4897	0.690652	1172	3025.34	2.72465	0.0447855	8.94799
38--753	48.9595	0.449615	1152.02	2548.87	2.73972	0.0450976	4.14316
MS50b--754	49.1451	0.518732	1142.72	1812.84	2.72742	0.0445183	6.42058
17MMSG39d_5-2--755	49.7889	0.382197	1153.17	3772.97	2.75906	0.0426447	7.53912
14--756	49.3335	0.633167	1125.82	2492.34	2.7312	0.0444179	5.97003
17MMSG39m_d5--757	49.9697	0.0706118	1123.6	2325.62	2.76474	0.0400308	8.75737
6--758	48.9858	0.456272	1160.98	3182.8	2.7455	0.0450676	3.8515
81--759	49.3513	0.657962	1164.91	2091.31	2.70634	0.0454884	11.1968
17MMSG39d_1-2--760	49.4841	0.338494	1142.75	3200.33	2.76385	0.0426434	6.94363
17MMSG39d_5-1--761	49.7284	0.442946	1140.49	2783.61	2.7414	0.0425413	6.38125
17MMSG39_cpx24_g2--762	49.6983	0.261516	1122.97	2748.14	2.76212	0.0418185	6.35942
17MMSG39m_f5--763	49.4143	0.0646487	1160.66	3437.54	2.78478	0.0409683	4.97467
MS58--764	49.2784	0.512845	1148.23	2394.27	2.73088	0.0454072	5.66888
17MMSG39_cpx5_g1--765	49.9434	0.33401	1164.98	1694.09	2.73242	0.0431768	8.9624
17MMSG39d_4-1--766	49.3167	0.596439	1141.79	3261.42	2.74125	0.0438136	10.682
17MMSG39d_5-3--767	49.4686	0.287634	1141.95	1976.63	2.74213	0.0418691	13.4973
63--768	48.6562	0.629478	1132.3	1318.25	2.72512	0.04446	5.61335
16--769	48.9493	0.284377	1177.64	1791.46	2.73188	0.0435584	4.50056
D3a--770	49.1361	0.658914	1136.73	2681.85	2.72539	0.0459288	4.98651
11--771	49.1352	0.630516	1169.18	1526.03	2.70626	0.0459468	6.3391
17MMSG39d_3-5--772	49.7347	0.389876	1177.61	2925.07	2.73782	0.0424239	15.3658
53--773	49.2815	0.677911	1152.18	3318.19	2.73669	0.0461656	9.90122
17MMSG39m_a4--774	50.0147	0.301867	1164.47	3451.34	2.75606	0.0419211	7.48156
34--775	49.4167	0.445473	1157.22	1748.81	2.72225	0.0437494	6.93482
17MMSG39d_5-3--776	49.4841	0.256362	1156.22	2867.1	2.75567	0.0419056	8.25566
47--777	49.2534	0.381243	1180.46	1754.54	2.72539	0.0442429	9.51757
MS35--778	49.1393	0.348547	1201.09	2192.53	2.73177	0.0447268	3.95299
36--779	49.2027	0.605023	1163.77	1592.98	2.70683	0.0452298	6.06695
45--780	50.5796	0.140629	1089.26	2225.63	2.75283	0.0388356	8.22222
17MMSG39d_4-1--781	49.4951	0.236696	1178.95	2653.79	2.74766	0.0418024	9.21037
17MMSG39d_1-1--782	49.7607	0.217552	1126.53	2674.89	2.76153	0.0412307	7.2186
45--783	50.4128	0.469775	1114.57	1632.47	2.71425	0.0408273	11.0554
MS73--784	47.869	0.673472	1192.35	3165.93	2.75153	0.0466553	5.28066
17MMSG39_cpx22_g1--785	49.4173	0.665089	1156.22	1680.97	2.70882	0.0439716	5.80026
17MMSG39m_c4--786	49.5001	0.0437981	1185.86	2581.62	2.76167	0.0403174	5.52855
43--787	49.4119	0.485526	1128.41	2195.6	2.73746	0.043804	5.19547
17MMSG39m_f4--788	49.819	0.442361	1156.7	3377.32	2.75051	0.0427441	10.9766
58--789	49.3036	0.673168	1148.07	2060.78	2.71578	0.0445402	5.93801
MS36--790	49.0372	0.189396	1190.78	2083.37	2.74606	0.0438762	7.02669
11--791	49.236	0.426669	1202.08	1862.76	2.71842	0.0449988	3.62605
49--792	48.8394	0.469393	1157.27	2316.45	2.7405	0.0448404	4.68348
17MMSG39m_c2--793	49.6363	0.143408	1166.21	2472.54	2.75449	0.0409145	6.50959
MS45--794	49.0723	0.17925	1143.63	3518.03	2.78117	0.0437945	4.05457
MS78--795	49.1042	0.490397	1171.76	2651.81	2.73948	0.0451539	5.33978
17MMSG39m_b2--796	50.075	0.0213679	1160.95	2765.28	2.7567	0.0397919	10.153
17MMSG39d_2-2--797	49.8447	0.219997	1154.46	3058.24	2.75869	0.0414323	7.90161
17MMSG39d_4-4--798	49.5525	0.210903	1171.2	2513.81	2.75403	0.0414644	11.0887
MS64--799	48.8326	0.646007	1148.84	2995.47	2.73952	0.0464098	4.26388
2--800	49.3981	0.0174055	1179.6	1371.31	2.74112	0.0417736	5.04877
17MMSG39d_1-3--801	50.0411	0.239678	1149.79	2306.8	2.74489	0.0413682	12.1269
MS74--802	49.4258	0.0318013	1137.84	2238.68	2.77006	0.041328	8.58674
MS71c--803	49.3028	0.00620211	1178.57	2618.4	2.77079	0.0417595	4.90497
39--804	49.1897	0.152554	1132.9	2735.55	2.7769	0.0402728	8.27057
17MMSG39_cpx13_g1--805	50.0587	0.662661	1192.98	2947.7	2.70886	0.0444146	10.5762
17MMSG39m_d4--806	49.6925	0.162554	1136.97	2346.45	2.75857	0.0404889	5.22859
63--807	48.6893	0.561801	1146.47	1658.12	2.73202	0.0441962	6.59575
MS59a--808	49.2111	0.080776	1205.99	2981.82	2.76542	0.0433825	4.85804
37--809	49.0123	0.433221	1169.77	1729.34	2.72252	0.0441259	6.266
D4a--810	49.3069	0.0364045	1155.19	1615.79	2.76622	0.03873	11.3847
MS36--811	48.977	0.311899	1202.58	3230.93	2.7527	0.0448815	4.09414
55--812	49.1788	0.0427342	1141.18	3230.81	2.79012	0.0411141	6.72396
MS81--813	48.937	0.646169	1160.34	3796.34	2.75514	0.0452741	9.37464
17MMSG39m_d4--814	49.5024	0.544446	1124.43	1984.93	2.72854	0.0426316	9.78868
MS61--815	49.0109	0.618938	1177.75	3114.15	2.73468	0.0462371	5.89859
17MMSG39m_d3--816	49.4316	0.415416	1193.6	1585.46	2.71723	0.043005	9.52765
17MMSG39d_2-1--817	49.8762	0.0357564	1140.72	1642.13	2.75139	0.0398579	6.94681
17MMSG39d_1-2--818	49.5846	0.136124	1168.79	2509.12	2.76071	0.0414614	6.92255
17MMSG39d_5-3--819	49.3631	0.500351	1131.28	3378.42	2.753	0.0432825	6.40775
17MMSG39m_e3--820	49.9708	0.609154	1124.64	1393.6	2.7071	0.0423745	8.24038
MS46b--821	49.1194	0.154115	1141.65	1954.7	2.753	0.0429676	6.52657
17MMSG39m_c2--822	49.5744	0.267895	1149	2796.02	2.75497	0.0416241	11.6017
17MMSG39m_b2--823	49.9907	0.189545	1151.52	2353.85	2.74008	0.0406858	7.1794
35--824	49.4062	0.112505	1153.96	2744	2.76825	0.0423404	9.3736
46--825	49.319	0.592153	1155.24	1312.16	2.70624	0.0454089	5.66597
81--826	49.5886	0.180324	1146.73	3094.45	2.76067	0.0427545	6.20767
82--827	49.6318	0.556058	1102.68	1824.12	2.72757	0.0419585	12.4083
4--828	49.4212	0.193937	1190.16	2609.83	2.74378	0.0429979	4.61458
12--829	49.6567	0.5065	1151.41	3856.28	2.74341	0.045614	5.51445
73--830	49.5084	0.0572046	1133.09	2379.92	2.77907	0.0394033	7.94831
MS74--831	49.3016	0.283007	1165.2	3997.33	2.77442	0.0432769	9.76906
17--832	49.4546	0.570253	1184.35	2396.92	2.71465	0.0436101	6.28979
17MMSG39m_c5--833	49.599	0.208798	1128.34	3724.58	2.78038	0.041209	9.28524
12--834	49.749	0.321644	1201.01	2846.75	2.72837	0.0446616	4.37433
17MMSG39d_5-5--835	49.5827	0.190576	1182.96	2596.1	2.74852	0.0416837	9.7964
17MMSG39m_a5--836	49.7284	0.131105	1164	1494.44	2.74455	0.0405097	8.62386
MS51--837	49.2776	0.372275	1188.16	1736.96	2.72756	0.0438834	5.53551
MS42--838	49.2403	0.528807	1157.42	3031.43	2.73962	0.0452058	6.13131
MS44--839	48.8937	0.440578	1161.39	1753.82	2.72927	0.045188	6.95864
17MMSG39m_d4--840	49.5664	0.415933	1145.47	3311.53	2.75467	0.0421921	5.45486
17MMSG39d_2-1--841	49.5944	0.600511	1131.49	2615.46	2.72967	0.0433169	7.24604
17MMSG39d_5-5--842	49.3402	0.678642	1139.57	2469.25	2.7222	0.0443048	11.1241
D4C--843	49.4035	0.239384	1172.97	1848.44	2.74342	0.0405519	11.3807
17MMSG39d_4-5--844	50.209	0.165058	1139.3	1291.4	2.73355	0.0404825	8.76032
MS51--845	49.2043	0.520497	1174.25	2046.83	2.72518	0.0447338	7.74505
17MMSG39d_4-3--846	49.8434	0.553896	1137.83	3651.93	2.74655	0.0432382	8.97003
MS63--847	49.0401	0.183516	1145.18	3507.86	2.78173	0.0437622	5.00389
17MMSG39m_f2--848	49.3828	0.502805	1117.2	2868.82	2.74909	0.0427598	6.40157
45--849	50.6397	0.0219601	1141.25	2195.18	2.74897	0.0383659	6.91811
39--850	49.2297	0.0712845	1099.81	1650.32	2.77246	0.0394442	6.76976
17MMSG39_cpx10_g1--851	50.04	0.601291	1146.92	1936.57	2.71044	0.0428017	6.38296
MS37--852	49.1032	0.146852	1152.29	3457.14	2.78028	0.0436586	5.93936
28--853	49.2672	0.251885	1169.94	1980.18	2.74094	0.0435594	6.95973
22--854	49.2803	0.327568	1213.27	933.594	2.70876	0.0457201	3.86106
20--855	49.4329	0.0487374	1166.49	1326.92	2.74134	0.042501	3.87697
MS49--856	49.0544	0.25636	1211.88	2570.02	2.74543	0.0445307	4.33538
17MMSG39m_b3--857	50.386	0.243597	1167.34	1333.88	2.7104	0.0403848	10.3273
41--858	48.9842	0.470587	1187.51	2665.52	2.73773	0.0456713	7.06343
63--859	48.8156	0.303923	1129.49	3309.88	2.78181	0.0428413	6.84171
16--860	48.8809	0.423756	1161.14	1821.35	2.72626	0.0442973	5.14341
MS71a--861	49.1451	0.295351	1131.16	1870.53	2.74973	0.0431505	8.00837
MS50b--862	49.2948	0.215579	1141.02	1867.74	2.75035	0.0427279	4.64056
45--863	50.3547	0.584581	1086.42	1839.58	2.71649	0.0413729	8.18982
80--864	49.4927	0.443708	1145.07	3314.7	2.74832	0.0440857	10.1766
MS77--865	48.9892	0.693194	1140.35	2115.95	2.72613	0.0462012	4.92958
17MMSG39m_f4--866	49.7003	0.679475	1152.98	1392.12	2.70176	0.0438253	6.75579
MS58--867	49.3582	0.35182	1173.07	2249.38	2.73411	0.0445898	5.94511
18--868	49.2829	0.674679	1181.63	1723.48	2.6956	0.0456524	7.88139
17MMSG39_cpx22_g1--869	49.5505	0.39733	1183.49	3047.27	2.74385	0.0427485	6.5107
17MMSG39d_1-2--870	49.3775	0.553204	1137.21	3413.35	2.75364	0.0438996	6.84885
14--871	49.4691	0.359879	1133.1	2915.79	2.7556	0.0429361	5.70793
D4e--872	49.2793	0.216264	1161.4	-293.863	2.71141	0.041737	5.44437
MS33--873	49.0055	0.355908	1158.16	3239.3	2.7599	0.0448666	4.15806
34--874	49.592	0.0923867	1179.59	1323.58	2.7357	0.041683	7.05193
38--875	48.8389	0.694891	1178.56	3652.98	2.73387	0.0468624	4.7576
17--876	49.6495	0.178455	1123.75	1491.24	2.74199	0.0408042	7.32089
10--877	49.2486	0.391241	1213.19	2236.29	2.72562	0.0450691	5.60297
47--878	49.3527	0.180515	1148.13	2476.47	2.75899	0.0429942	6.42004
79--879	49.4492	0.258391	1135.76	3066.64	2.76411	0.042165	5.12517
31--880	48.9634	0.441773	1152.25	2419	2.7447	0.0451917	7.5125
15--881	48.922	0.32799	1180.75	3081.73	2.7434	0.0449062	5.31328
MS74--882	49.2211	0.445654	1150.72	3743.44	2.76216	0.0441012	5.38068
17MMSG39m_c3--883	49.5952	0.417712	1160.26	2606.24	2.73875	0.0424126	7.80467
17MMSG39m_d5--884	49.7457	0.518612	1115.34	2316.48	2.73498	0.0426341	9.23699
17MMSG39m_c5--885	49.4336	0.541633	1158.18	3060.79	2.73846	0.0432243	10.1185
50--886	48.9474	0.300911	1161	1862.45	2.74679	0.0442032	5.38272
17MMSG39m_e3--887	50.1495	0.253757	1099.75	-111.093	2.71315	0.0399054	7.51288
17MMSG39_cpx24_g2--888	49.5962	0.466439	1137.12	1368.11	2.72155	0.0428889	11.6121
15--889	48.7668	0.644243	1176.17	3036.21	2.72138	0.0467073	4.11968
D3a--890	49.2161	0.497265	1164.33	2272.33	2.72343	0.0450976	11.4533
MS53--891	49.224	0.460898	1172.34	1722.02	2.72627	0.0446754	4.25677
35--892	49.3099	0.307072	1171.19	1457.45	2.72942	0.0433708	4.67321
57--893	49.6242	0.0170468	1155.97	2820.05	2.77408	0.040716	7.72862
28--894	49.1947	0.398674	1137.36	1692.58	2.73347	0.0441914	5.67374
MS50c--895	49.1237	0.612557	1138.56	2245.12	2.72874	0.0451149	9.79732
17MMSG39d_2-3--896	49.568	0.602995	1110.41	3083.8	2.74397	0.0435957	9.97014
49--897	48.8121	0.524876	1179.05	1554.83	2.71897	0.0451738	4.95805
17MMSG39_cpx22_g1--898	49.715	0.0666125	1177.3	2751.61	2.76434	0.0406809	9.16999
56--899	48.8349	0.559939	1192.51	3140.18	2.73629	0.0460547	5.41072
58--900	49.3812	0.516831	1129.39	2262.24	2.7346	0.0435459	9.77826
17MMSG39d_1-1--901	49.6146	0.510612	1151.71	2604.1	2.73362	0.0430887	8.50408
17MMSG39d_5-5--902	49.3696	0.619576	1176.25	3147.73	2.72859	0.0442806	10.4467
D4A--903	49.2061	0.108988	1127.34	2341.26	2.77963	0.0395666	8.06847
17MMSG39d_3-2--904	50.9643	0.0547401	1106.25	2162.29	2.74515	0.0396149	16.1127
17MMSG39d_4-3--905	50.0333	0.174965	1166.92	2410.82	2.74574	0.0409647	10.4352
MS42--906	49.4231	0.159524	1179.96	1823.99	2.74128	0.042947	9.48138
MS49--907	49.0961	0.171697	1202.62	3691.39	2.77182	0.0441814	5.84869
17MMSG39m_c3--908	49.7737	0.0593948	1138.88	2981.58	2.77564	0.0402263	10.3238
17MMSG39m_f5--909	49.3457	0.203268	1163.01	2409.15	2.75716	0.041635	6.7274
17MMSG39m_c4--910	49.45	0.144978	1182.83	3601.19	2.77191	0.0410905	7.35676
MS53--911	49.2778	0.351981	1168.6	2936.19	2.75465	0.0442146	7.52659
MS77--912	49.3308	0.000732016	1140.37	1974.59	2.77349	0.0421007	4.46388
42--913	49.7443	0.340838	1174.07	2248.83	2.72769	0.0427458	9.48227
17MMSG39d_2-2--914	49.7597	0.390132	1139.43	3074.53	2.75048	0.0423591	6.10026
D4A--915	49.0265	0.473441	1153.18	1603.33	2.73469	0.0417855	9.85888
17MMSG39_cpx24_g2--916	49.5731	0.512718	1124.46	1391.98	2.72169	0.0430931	5.83643
MS44--917	48.7876	0.656665	1188.55	3253.75	2.73141	0.0468663	3.75696
D4E--918	49.0547	0.27351	1133.87	2962.1	2.76316	0.0423162	6.8812
17MMSG39d_5-1--919	49.6649	0.570075	1143.28	2761.53	2.73145	0.0432987	6.19272
47--920	49.1635	0.563209	1176.97	2447.47	2.72432	0.0454102	5.90569
17MMSG39d_3-2--921	50.7692	0.437315	1145.92	2541.99	2.71595	0.0421427	9.46706
MS64--922	48.8539	0.602777	1194.92	2421.14	2.72192	0.0463564	4.63825
7--923	49.1765	0.606909	1133.57	1307.17	2.7164	0.0440666	8.02616
17MMSG39d_4-3--924	49.8859	0.469093	1142.06	2064.03	2.72492	0.0425282	7.80441
17MMSG39d_5-4--925	49.7516	0.476805	1128.02	4055.66	2.76322	0.0429298	6.64496
57--926	49.5675	0.131403	1176.03	2438.54	2.7549	0.0414397	7.91841
17MMSG39d_4-3--927	49.7978	0.644861	1120.26	3700.59	2.74542	0.0436654	7.59503
9--928	49.2362	0.48722	1160.44	3459.46	2.75058	0.0454034	5.08144
17MMSG39m_e3--929	50.1858	0.18161	1140.89	1389.22	2.73337	0.0399091	11.0697
31--930	49.0478	0.270076	1168.26	2798.35	2.75932	0.0443444	4.62837
6--931	49.0965	0.231385	1168.58	3157.43	2.7593	0.0437915	4.90103
MS62--932	49.0296	0.286016	1196.83	2732.49	2.74927	0.0444261	5.5036
17MMSG39m_a5--933	49.4732	0.643638	1170.09	3256.43	2.73552	0.0438793	9.29946
17MMSG39m_a3--934	50.412	0.686968	1135.95	2099.53	2.71297	0.0428239	17.3618
5--935	49.3031	0.280644	1181.82	3124.74	2.75437	0.0436616	8.64548
45--936	50.4271	0.441664	1151.6	2503.3	2.72214	0.0409831	7.26724
11--937	49.4433	0.00749717	1207.6	2936.7	2.76493	0.0427107	9.91815
13--938	48.9287	0.522364	1170.84	3144.77	2.74565	0.0459571	7.48581
MS35--939	49.3087	0.00511244	1141.29	2568.44	2.7766	0.0424184	9.48376
4--940	49.2336	0.572738	1203.87	1573.6	2.69661	0.0451587	6.70499
35--941	49.329	0.268524	1174.46	2711.93	2.75166	0.0433745	6.58567
56--942	48.9184	0.389988	1166.64	2263.21	2.74056	0.0447543	5.08938
9--943	49.3678	0.221353	1147.26	1307.61	2.738	0.0433915	6.23835
MS42--944	49.4186	0.168669	1135.07	1936.66	2.75277	0.0427763	6.04233
MS44--945	49.0223	0.178722	1196.77	3783.06	2.7724	0.0442114	5.31355
17MMSG39d_3-2--946	50.685	0.602491	1114.79	1395.11	2.69284	0.0427599	16.2574
17MMSG39m_b1--947	49.1102	0.475707	1202.74	3287.38	2.72618	0.0442443	5.51157
41--948	48.893	0.655902	1177.73	3410.87	2.73896	0.0468133	4.63708
2--949	49.3426	0.129642	1163.44	3035.53	2.76335	0.0426699	5.23949
MS42--950	49.2814	0.445719	1166.81	1729.71	2.72218	0.0445615	7.98141
17MMSG39m_e3--951	50.1142	0.324043	1139.93	-125.007	2.69882	0.0405363	8.35608
65--952	49.6677	0.0104373	1185.64	2870.6	2.76413	0.0408374	5.76011
73--953	49.5094	0.0552884	1164.81	3169.36	2.78498	0.0396752	12.1652
MS46b--954	49.191	0.00851717	1135.25	3229.8	2.78554	0.0423098	6.57837
MS71a--955	49.0206	0.547961	1184.08	3785.12	2.75028	0.0452593	6.80098
39--956	49.1242	0.285538	1121.66	3578.5	2.78433	0.0411408	6.17803
17MMSG39_cpx10_g1--957	50.0881	0.505663	1135.59	3228.48	2.74143	0.0423624	7.86767
17MMSG39d_5-2--958	49.7384	0.48312	1119.18	2230.48	2.73442	0.0428015	8.02521
57--959	49.4109	0.446802	1147.86	1494.45	2.72342	0.0430208	12.2798
13--960	48.9728	0.432707	1145.99	2887.77	2.75391	0.0452407	7.64806
81--961	49.5541	0.249713	1185.67	3106.82	2.74687	0.0433807	5.03693
1--962	48.8824	0.676642	1169.29	2777.07	2.72169	0.046041	5.05069
17MMSG39d_5-3--963	49.2876	0.652533	1144.16	1879.59	2.71419	0.0440223	11.0971
17MMSG39m_f5--964	49.1003	0.699653	1192.97	2289.99	2.71223	0.044744	8.99924
76--965	49.0996	0.550384	1193.74	1552.8	2.70368	0.0452368	5.52335
8--966	49.6544	0.0980856	1148	3338.66	2.77061	0.0419325	4.46914
MS59a--967	48.9658	0.578856	1160.62	2653.39	2.73487	0.0460021	4.82829
46--968	49.5882	0.0494819	1185.95	2566.05	2.75815	0.0425823	10.38
MS48a--969	49.063	0.22879	1205.73	3620.05	2.76343	0.0444659	5.73571
65--970	49.5307	0.28623	1181.87	2079.36	2.73209	0.0423451	7.02987
17MMSG39_cpx10_g1--971	50.0574	0.566696	1165.26	1311.84	2.69821	0.0426137	7.4615
MS51--972	49.4337	0.0566653	1153.99	3348.87	2.78459	0.0420963	5.92802
17MMSG39d_1-1--973	49.8612	0.0159221	1140.41	3386.77	2.78451	0.0402237	11.7801
MS59a--974	49.0331	0.442114	1173.84	3590.68	2.75663	0.0454466	8.35368
17MMSG39m_f3--975	49.624	0.481349	1130.47	2113.69	2.73172	0.042687	6.87569
58--976	49.579	0.118274	1137.19	1342.8	2.74608	0.0410745	8.29627
MS62--977	49.0849	0.173717	1146.62	2682.52	2.76849	0.0434678	4.62305
17MMSG39_cpx22_g1--978	49.5444	0.409673	1183.63	2404.78	2.73231	0.0427218	6.55326
17MMSG39m_e1--979	49.5583	0.653443	1188.75	2108.98	2.70653	0.0443612	7.23945
MS50a--980	49.3278	0.189533	1133.82	3313.6	2.77726	0.0428215	9.00419
17MMSG39m_c4--981	49.401	0.244001	1121.7	2795.46	2.76598	0.0412315	6.40539
MS51--982	49.4413	0.0412012	1153.67	2678.13	2.77485	0.0418779	5.56956
19--983	49.5413	0.557048	1156.11	1186.2	2.70084	0.0436824	10.0572
17MMSG39m_f5--984	49.305	0.285581	1160.43	2242.37	2.74908	0.0420874	8.22646
D4a--985	49.0751	0.506431	1140.69	2725.78	2.75437	0.0416706	15.7911
17MMSG39m_c1--986	49.6728	0.162029	1128.97	2002.3	2.75626	0.0407577	6.45733
76--987	49.2935	0.157632	1201.03	1898.48	2.73596	0.042987	8.97119
17MMSG39m_c4--988	49.4451	0.154943	1149.78	2470.17	2.76022	0.0407921	7.03917
19--989	49.677	0.284725	1170.1	2995.41	2.74639	0.0424344	7.15852
D3a--990	49.1411	0.648948	1182.39	1583.92	2.69734	0.0459852	5.61537
49--991	48.9753	0.192388	1183.94	1589.2	2.74255	0.0432195	6.8179
16--992	48.8994	0.386039	1155.52	2793.37	2.74606	0.0442056	4.72656
17MMSG39m_a1--993	49.9031	0.072817	1189.44	3664.44	2.77274	0.0415101	5.39939
17MMSG39m_b1--994	49.0542	0.589048	1213.84	2810.1	2.70753	0.0449003	7.24746
D4A--995	48.9828	0.562198	1135.53	1389.15	2.7291	0.0421898	11.0467
17MMSG39d_4-4--996	49.4487	0.42001	1124.45	2387.49	2.74812	0.0424355	7.86648
19--997	49.6959	0.246692	1174.72	2972.42	2.74764	0.0422294	6.43623
45--998	50.4493	0.39776	1087.53	2380.62	2.73812	0.0403644	13.6729
79--999	49.4917	0.172562	1141.49	1653.1	2.7457	0.041447	6.14805
17MMSG39_cpx3_g1--1000	50.7699	0.0495744	1192.87	1514.18	2.72749	0.0402161	9.35882
27--1001	49.6151	0.126879	1196.21	3049.17	2.75456	0.042735	5.22689
21--1002	49.3022	0.0889989	1157.97	2795.57	2.77471	0.042085	5.21022
17MMSG39m_d3--1003	49.5134	0.250512	1161.29	1809.18	2.74044	0.041872	6.38915
MS62--1004	48.8495	0.652288	1185.05	3195.2	2.73324	0.046585	4.19112
38--1005	48.9531	0.462747	1187.95	2974.14	2.73698	0.0454625	4.04607
12--1006	49.9032	0.0126321	1184.76	2260.49	2.74503	0.0426229	4.94077
21--1007	49.2851	0.123645	1175.23	2814.58	2.76845	0.0423872	4.37473
17MMSG39d_4-3--1008	49.9709	0.299468	1173.43	1862.13	2.7263	0.0416584	6.16324
14--1009	49.4887	0.3205	1179.26	1518.43	2.72466	0.0427303	9.20839
17MMSG39d_1-1--1010	49.6515	0.436551	1121.93	2678.71	2.74725	0.0424958	6.5058
MS45--1011	48.901	0.527533	1207.53	2211.76	2.71976	0.0459873	6.20683
D4a--1012	49.0146	0.629127	1120.94	1128.57	2.7236	0.0420748	18.9911
17MMSG39d_5-1--1013	49.8952	0.109023	1173.45	2270.53	2.74903	0.0406415	12.7884
12--1014	49.7234	0.372868	1167.36	3836.76	2.74861	0.0449397	5.64859
20--1015	49.4184	0.0780561	1148.67	1727.22	2.7496	0.0426567	5.97207
12--1016	49.6859	0.447996	1190.24	3381.05	2.73049	0.0454324	5.95407
D4E--1017	48.8917	0.604917	1167.66	1355.42	2.705	0.0442113	7.72641
17MMSG39m_a4--1018	50.0083	0.314674	1182.37	3027.97	2.74385	0.042025	7.06044
MS51--1019	49.2237	0.481114	1143.74	2242.46	2.7385	0.0443516	5.18134
MS59b--1020	49.0358	0.446623	1171.71	3466.66	2.75405	0.0453741	7.79886
MS71b--1021	49.1577	0.279709	1142.89	1854.67	2.74762	0.0431318	5.105
2--1022	49.308	0.199727	1139.25	3291.18	2.76821	0.0429979	4.95452
MS45--1023	48.9755	0.37615	1139.23	1748.32	2.73955	0.044606	5.35568
80--1024	49.6729	0.0813369	1183.24	1698.89	2.73911	0.0418689	6.56518
63--1025	48.8044	0.32674	1129.34	3070.4	2.77624	0.042935	7.4491
17MMSG39m_f5--1026	49.2179	0.461835	1146.4	1892.49	2.73406	0.0430045	7.70853
MS71c--1027	49.1207	0.375554	1158.48	3074.41	2.75616	0.0439316	6.50276
38--1028	49.0796	0.205495	1150.57	2264.64	2.75292	0.0436067	3.77733
MS44--1029	48.9817	0.261471	1178.35	2144.31	2.7444	0.0442964	4.88096
17MMSG39m_d1--1030	49.7364	0.0947039	1162.83	2936.34	2.76781	0.040669	10.3016
17MMSG39d_5-4--1031	49.6814	0.617245	1185.03	3656.46	2.7327	0.044018	7.66432
17MMSG39m_c1--1032	49.4236	0.662885	1164.45	1880.7	2.71016	0.0439131	6.20618
17MMSG39m_d1--1033	49.4678	0.634213	1174.48	3023.86	2.72791	0.0439527	11.3606
MS49--1034	49.1327	0.0971396	1201.5	3513.15	2.77467	0.0436973	5.6654
17MMSG39d_3-2--1035	50.7928	0.391072	1155.92	2964.69	2.72387	0.0419923	9.29111
MS71c--1036	49.2879	0.0364605	1191.98	2979.59	2.77132	0.0420785	5.44493
16--1037	49.0296	0.120862	1187.15	1622.86	2.73887	0.0425971	6.01019
D4A--1038	49.1469	0.229158	1178.61	3425.88	2.7768	0.0407204	9.64744
18--1039	49.5933	0.0491177	1190.7	1592.57	2.73637	0.0419499	7.74769
51--1040	49.5878	0.443813	1181.27	2283.44	2.72497	0.0433415	9.38803
34--1041	49.4621	0.353936	1177.7	1981.66	2.72773	0.0433609	7.61333
17MMSG39d_1-1--1042	49.6119	0.51589	1185.69	2056.38	2.71605	0.0432321	8.34145
20--1043	49.2259	0.46711	1142.18	1341.62	2.71715	0.0448526	6.20546
76--1044	49.1001	0.54936	1187	2595.62	2.72214	0.0453579	5.53473
12--1045	49.616	0.588155	1192.31	2547.64	2.70667	0.0461193	9.53097
MS63--1046	48.8614	0.54725	1201.6	2347.86	2.72319	0.0460275	5.16741
17MMSG39d_4-2--1047	50.45	0.633553	1133.98	1886.25	2.69996	0.0429773	9.48677
17MMSG39d_3-2--1048	50.952	0.0789845	1160.74	2517.75	2.73734	0.0400913	10.7226
MS59b--1049	49.0162	0.486487	1203.49	3084.48	2.73727	0.0457339	3.89126
42--1050	49.9103	0.00832361	1139.88	3129.94	2.77372	0.0407381	11.2897
17MMSG39m_b4--1051	49.567	0.474558	1128.3	1530.2	2.7249	0.0423274	9.85107
28--1052	49.0529	0.685839	1203.06	3300.67	2.7232	0.0465314	4.54976
18--1053	49.3762	0.486665	1136.85	2385.2	2.73032	0.0443876	6.42918
MS59a--1054	49.048	0.411848	1198.89	3297.51	2.74799	0.0453689	7.3408
19--1055	49.5966	0.446176	1169.24	1227.69	2.70627	0.0431054	5.63192
MS58--1056	49.2694	0.530936	1184.44	3806.67	2.74382	0.0459722	5.32912
17MMSG39m_b1--1057	49.0544	0.588716	1188.72	1892.58	2.69878	0.044607	5.38724
17MMSG39d_4-3--1058	49.9652	0.310741	1125.64	3281.89	2.76021	0.0416957	7.12129
17MMSG39_cpx22_g1--1059	49.5725	0.353206	1155.05	3642.91	2.76379	0.0424255	10.8043
17MMSG39m_b2--1060	49.7739	0.62254	1124.15	1397.98	2.70047	0.0429528	7.06766
MS59c--1061	49.0202	0.600114	1145.12	3571.66	2.75153	0.0459788	3.86154
17MMSG39d_2-2--1062	49.6081	0.693688	1133.51	2655.94	2.72373	0.0440321	6.28415
MS40--1063	48.8942	0.632743	1148.74	2492.29	2.73092	0.0462563	3.57932
MS77--1064	49.034	0.602383	1148.45	2355	2.73445	0.0457642	8.57958
22--1065	49.1903	0.509683	1169.64	763.062	2.70308	0.0465038	4.00693
D4C--1066	49.2995	0.449542	1170.84	1360.66	2.72065	0.0417429	10.1153
37--1067	48.9427	0.574584	1163.52	1914.49	2.71694	0.0449522	7.96265
MS71a--1068	49.2059	0.171899	1133.31	2342.89	2.76575	0.0425134	5.73684
MS36--1069	49.112	0.0370617	1156.56	2874.45	2.77777	0.0429282	6.16275
17MMSG39d_4-4--1070	49.4743	0.368376	1132.11	2894.61	2.75839	0.0422535	8.12705
22--1071	49.3221	0.242963	1214.71	1702.93	2.72654	0.0453647	4.54545
17MMSG39m_e4--1072	49.4095	0.26542	1169.71	3001.97	2.75726	0.0423026	8.47056
17MMSG39m_b1--1073	49.19	0.313974	1169.48	3278.9	2.7457	0.0431037	4.00527
17MMSG39m_e5--1074	49.451	0.507578	1182.23	3528.78	2.73973	0.0435934	6.5067
17MMSG39d_5-3--1075	49.4663	0.29219	1175.07	1691.59	2.72934	0.042028	10.6545
13--1076	49.1468	0.0787927	1160.27	1878.48	2.75984	0.0430525	5.69496
MS61--1077	49.0933	0.45185	1159.04	2966.53	2.74873	0.0451262	6.33863
67--1078	48.9203	0.639764	1124.85	3925.6	2.75249	0.0448085	7.13251
42--1079	49.741	0.347428	1173.37	3107.96	2.74144	0.0429219	8.4555
MS58--1080	49.3477	0.372897	1168.02	3155.19	2.74839	0.0448423	9.17363
10--1081	49.177	0.536103	1205.13	3332.02	2.73469	0.0460633	7.5603
MS77--1082	49.109	0.450304	1174.97	2182.04	2.73611	0.045008	6.44932
17MMSG39d_5-5--1083	49.6556	0.0438266	1160.14	3189.37	2.77423	0.0407885	7.5949
MS35--1084	49.2977	0.0273453	1189.25	3840.24	2.78443	0.0430516	5.52395
40--1085	48.9707	0.313616	1179.07	3168.94	2.75682	0.0439017	5.97852
D4A--1086	49.0653	0.39479	1178.43	1356.58	2.73014	0.0414091	6.6854
17MMSG39d_4-5--1087	49.9643	0.651506	1134.17	1179.76	2.69859	0.0433337	8.11067
17MMSG39m_a3--1088	50.7598	0.00183999	1126.59	2248.6	2.76593	0.0387176	12.5876
17MMSG39m_e2--1089	49.8387	0.262397	1178.85	1440.25	2.72397	0.0416556	8.8332
MS53--1090	49.3928	0.119525	1161	2109.99	2.75991	0.0426438	9.06774
17MMSG39m_d3--1091	49.3912	0.496617	1143.79	3391.84	2.75331	0.0434856	10.1447
MS50a--1092	49.2615	0.323767	1155.52	1856.14	2.73875	0.0434812	6.82156
MS64--1093	48.8362	0.638754	1167.99	3336.45	2.74085	0.046545	7.0987
17MMSG39d_5-5--1094	49.4317	0.494594	1151.15	2465.71	2.73221	0.0432972	7.27894
67--1095	49.1463	0.180588	1170.24	3707.45	2.77006	0.0423639	8.88475
MS50a--1096	49.1832	0.482189	1149.86	2047.47	2.73188	0.0444152	4.76975
MS41--1097	49.066	0.243231	1149.22	2121.51	2.75135	0.0439156	4.87137
43--1098	49.3743	0.561129	1159.51	858.001	2.70296	0.044226	6.71028
MS73--1099	47.885	0.640329	1186.56	1457.62	2.7276	0.0461574	4.56385
17MMSG39d_1-2--1100	49.5633	0.179021	1134.33	2567.73	2.76674	0.0415476	4.85374
79--1101	49.4479	0.261078	1159.03	2138.39	2.74315	0.0421517	5.38048
D4a--1102	48.9884	0.682248	1119.88	1612.83	2.72827	0.0424464	7.93163
17MMSG39d_4-3--1103	49.987	0.26743	1137.2	2645.33	2.74991	0.0413999	6.3738
77--1104	49.3226	0.413223	1131.97	2915.01	2.74936	0.0439287	6.00954
MS44--1105	48.9729	0.279317	1166.31	2494.67	2.75157	0.0443961	5.82081
6--1106	49.1472	0.128255	1158.52	3507.73	2.77478	0.043193	3.93419
17MMSG39d_5-3--1107	49.4939	0.236621	1145.56	2101.75	2.74698	0.0416045	11.1538
17MMSG39_cpx22_g1--1108	49.469	0.561278	1150.57	1852.85	2.72035	0.043351	7.89501
17MMSG39m_c4--1109	49.4071	0.231619	1169.66	1749.44	2.73811	0.0412378	8.3729
MS42--1110	49.4124	0.181226	1197.04	3423.3	2.76146	0.0434611	7.9854
17MMSG39m_a2--1111	49.8023	0.405484	1137.69	2684.27	2.74682	0.042117	7.64274
18--1112	49.5093	0.218523	1193.57	2015.92	2.73011	0.0430648	5.47767
12--1113	49.8081	0.203261	1154.81	4128.93	2.76828	0.0439387	5.31871
15--1114	49.0594	0.0480592	1165.54	2796.47	2.76255	0.0431173	3.69918
17MMSG39m_b3--1115	50.3818	0.251817	1142.84	1849.62	2.72388	0.0403898	11.6876
MS81--1116	49.2025	0.107101	1182.02	3543.61	2.78445	0.0421807	6.40975
MS59a--1117	48.941	0.629274	1206.98	2372.6	2.71544	0.0465411	7.0734
17MMSG39m_f4--1118	50.0164	0.0477485	1157.15	1726.03	2.7514	0.040116	9.39704
48--1119	48.9098	0.265374	1169.48	1722.97	2.73971	0.0446252	3.51238
13--1120	48.9263	0.52724	1169.76	3345	2.74882	0.0460125	4.39805
45--1121	50.5628	0.173808	1098.32	2232.27	2.74857	0.039078	7.83689
17MMSG39m_b3--1122	50.3902	0.235292	1139.58	1982.13	2.72798	0.0402952	9.76656
42--1123	49.6114	0.607107	1172.91	1477.21	2.69653	0.0441979	9.48414
17MMSG39m_e2--1124	49.7488	0.442266	1176.33	2608.44	2.73077	0.0429067	5.3267
12--1125	49.7775	0.264562	1192.87	2494.71	2.72872	0.0442136	4.94988
17MMSG39_cpx24_g2--1126	49.5833	0.492227	1112.31	2845.49	2.75012	0.0431235	15.1549
17MMSG39d_2-3--1127	49.7739	0.190189	1152.93	2379.79	2.75109	0.0412999	6.71167
5--1128	49.1543	0.581463	1199.92	3198.18	2.72962	0.0455515	5.33069
17MMSG39d_1-1--1129	49.6323	0.475009	1140.13	3086.62	2.74698	0.0428868	6.6384
58--1130	49.434	0.410383	1163.16	2913.55	2.74474	0.0432173	4.88253
15--1131	48.8295	0.516584	1202.31	1703.46	2.70267	0.0459034	3.80399
73--1132	49.353	0.370872	1117.46	3337.57	2.77649	0.0413484	7.62125
MS71b--1133	48.9855	0.62908	1188.42	2448.29	2.72129	0.045559	8.47263
17MMSG39_cpx5_g1--1134	49.9639	0.293067	1158.21	2866.43	2.75595	0.0430935	6.19948
MS73--1135	47.978	0.447506	1184.39	1478.27	2.74264	0.044997	8.21944
20--1136	49.2073	0.504745	1203.92	1840.92	2.70778	0.0455295	6.31051
22--1137	49.2685	0.351515	1170.39	2387.99	2.73973	0.0458707	3.45132
65--1138	49.3612	0.627494	1160.61	3250.03	2.73221	0.044424	10.4854
7--1139	49.4684	0.01681	1158.5	2428.41	2.77113	0.0408697	6.215
17MMSG39_cpx10_g1--1140	50.2802	0.124141	1148.01	2673.37	2.7561	0.0400835	5.67347
MS64--1141	49.1033	0.0953416	1150.83	1999.91	2.76234	0.0430232	4.74301
17MMSG39m_c1--1142	49.6209	0.266388	1134.35	2293.62	2.75236	0.0414567	9.87309
17MMSG39d_1-3--1143	50.1197	0.0830675	1155.38	3128.34	2.76837	0.040599	10.4434
MS33--1144	49.0729	0.218702	1159.77	3125.55	2.76751	0.044052	6.66047
17MMSG39_cpx10_g1--1145	50.1004	0.481293	1112.1	2998.12	2.74489	0.0420535	7.44615
17MMSG39m_e4--1146	49.2713	0.544486	1164.8	2527.87	2.73065	0.043852	7.03361
39--1147	48.9553	0.628402	1101.77	3648.31	2.76647	0.0430382	9.99081
D4C--1148	49.4819	0.0811425	1154.86	1546.11	2.7542	0.039448	9.46098
17MMSG39m_d5--1149	50.0039	0.0023532	1124.2	1654.14	2.75843	0.0395076	8.7445
D4e--1150	49.3591	0.0546343	1129.13	-351.117	2.72965	0.0405722	13.0696
D4e--1151	49.0493	0.682001	1183.29	778.315	2.68963	0.0448371	7.60047
17MMSG39d_5-5--1152	49.4837	0.389728	1182.05	2773.12	2.73731	0.0429	8.43813
17MMSG39d_5-1--1153	49.8274	0.244823	1174.76	1909.84	2.733	0.0414096	8.5955
17MMSG39_cpx13_g1--1154	50.283	0.21745	1170.46	2763.58	2.7427	0.0416244	9.93595
53--1155	49.4177	0.403418	1168.46	1593.98	2.72431	0.0443848	5.4505
21--1156	49.2762	0.141668	1184	2216.93	2.75541	0.042435	8.89681
17MMSG39_cpx5_g1--1157	50.0091	0.202947	1151.82	2722.04	2.76155	0.0424991	5.87028
50--1158	48.796	0.609294	1208.09	1761.48	2.71152	0.0462974	4.25286
MS50c--1159	49.1346	0.590482	1142.55	3204.06	2.74509	0.045162	6.55966
83--1160	48.9714	0.557195	1184.16	2044.03	2.71816	0.0456543	6.70871
17MMSG39d_3-2--1161	50.6486	0.673945	1115.97	1828.7	2.69486	0.0432424	12.6325
54--1162	49.3353	0.326731	1154	3209.51	2.75699	0.0434197	9.84606
1--1163	48.9571	0.524926	1154.5	3346.95	2.74535	0.0451629	3.79933
17MMSG39d_1-1--1164	49.8536	0.0312035	1121.08	2993.92	2.78136	0.04015	7.13792
MS62--1165	48.902	0.545554	1148.85	3517.61	2.75505	0.0457946	4.66642
D4a--1166	49.2691	0.113044	1150.18	2830.09	2.78214	0.0393711	7.59604
63--1167	48.7593	0.418905	1116.21	2486.04	2.7632	0.0433072	6.59069
21--1168	49.0646	0.570378	1195	2826.23	2.73155	0.0451572	7.92812
17MMSG39d_4-4--1169	49.65	0.014697	1162.02	3815.28	2.79201	0.0404629	8.6624
MS41--1170	48.8505	0.681216	1185.78	2378.17	2.71535	0.046748	4.25459
5--1171	49.3255	0.235362	1170.48	2140.07	2.74437	0.0431566	4.16499
17MMSG39d_2-3--1172	49.7707	0.196538	1130.93	3682.79	2.77745	0.0414417	6.86481
46--1173	49.406	0.416799	1186.37	1069.8	2.70764	0.04452	5.5275
MS42--1174	49.2604	0.488138	1137.77	1974.98	2.73003	0.0446773	4.24856
85--1175	49.216	0.0593141	1182.16	39.3473	2.72709	0.0413817	6.60844
17MMSG39_cpx10_g1--1176	50.1114	0.459404	1146.18	2892.36	2.73647	0.0421008	7.19063
MS49--1177	49.057	0.251201	1177.28	3856.51	2.77474	0.0445379	7.02103
40--1178	49.0738	0.103779	1146.59	2205.56	2.76404	0.0423061	4.44117
51--1179	49.8054	0.00690908	1158.04	1316.14	2.7462	0.0404255	4.85377
MS77--1180	49.3046	0.0539801	1150.15	3371.08	2.78989	0.0427357	7.53868
45--1181	50.4557	0.385083	1148.64	1303.91	2.70682	0.0404577	8.99714
17MMSG39_cpx3_g1--1182	50.5692	0.444804	1147.64	2202.47	2.72079	0.0424649	6.46452
65--1183	49.3867	0.576016	1169.5	3383.79	2.73587	0.0441976	5.80142
17MMSG39d_3-1--1184	49.9808	0.309639	1133.6	1179.02	2.71751	0.0430403	5.57685
MS42--1185	49.3202	0.367367	1144.67	2135.96	2.73955	0.0440381	10.0988
17MMSG39d_1-2--1186	49.4581	0.390801	1187.13	4264.96	2.7671	0.0433756	4.90883
17MMSG39m_c2--1187	49.3848	0.649383	1135.26	3685.36	2.74647	0.0439164	8.80027
17MMSG39d_5-2--1188	49.7529	0.454223	1126.62	2692.38	2.74233	0.042746	6.74345
77--1189	49.3753	0.306847	1174.99	1941.89	2.73093	0.0433853	6.90716
17--1190	49.7329	0.0107275	1146.17	2352.85	2.76294	0.0400555	7.13361
MS63--1191	48.7955	0.681377	1208.59	3835.9	2.73596	0.0470985	4.32235
17MMSG39d_4-5--1192	50.264	0.0557249	1170.51	1285.16	2.7343	0.0399736	8.2475
MS51--1193	49.3597	0.206308	1134.18	3045.69	2.7735	0.0428196	6.33281
MS48a--1194	49.0325	0.290865	1197.94	3307.89	2.75572	0.0447318	3.73129
D3a--1195	49.2015	0.5268	1173.67	998.241	2.69879	0.0451198	10.8243
6--1196	49.1961	0.0290078	1206.88	3519.63	2.77089	0.0428635	7.63707
10--1197	49.3137	0.259682	1184.46	1727.58	2.73384	0.0440277	3.73636
40--1198	48.9276	0.401378	1150.19	1746.85	2.73435	0.0440144	11.2963
D4a--1199	49.2406	0.170801	1158.14	2393.71	2.76867	0.0396919	12.5832
41--1200	48.9157	0.609786	1166.65	2664.03	2.73282	0.0463545	3.36672
77--1201	49.4949	0.0653175	1176.88	3476.12	2.77277	0.0422285	7.98531
28--1202	49.1417	0.505979	1180.41	2477	2.72817	0.0452082	4.63861
17MMSG39d_3-1--1203	49.7914	0.687545	1191.88	1368.5	2.68028	0.0456443	7.74637
83--1204	49.1188	0.257753	1201	3239.88	2.75501	0.0441886	6.53593
MS53--1205	49.4066	0.0915172	1151.04	2904.19	2.77709	0.0425693	6.34052
17MMSG39m_d4--1206	49.4619	0.625958	1173.85	3348.64	2.73351	0.0435924	8.74159
34--1207	49.4916	0.294568	1151.01	2779.3	2.75123	0.0429933	7.23532
48--1208	48.8961	0.293202	1155.49	3800.56	2.77438	0.0450876	3.4414
39--1209	49.2513	0.0275434	1150.64	1584.95	2.76274	0.0394114	7.85786
MS41--1210	48.9475	0.484093	1170.38	2495.79	2.73505	0.0455213	5.18684
17MMSG39m_d5--1211	49.8632	0.283564	1123.67	3186.55	2.76398	0.0414378	6.78576
17MMSG39_cpx13_g1--1212	50.0654	0.649306	1170.87	1284.04	2.68782	0.0439595	12.2979
MS71a--1213	49.2042	0.175496	1193.91	3967.51	2.77775	0.0431549	5.11192
49--1214	48.8345	0.479341	1145.76	2718.17	2.74914	0.0448959	4.32594
17MMSG39d_5-5--1215	49.4174	0.523225	1173.62	2067.37	2.71818	0.0435349	6.63077
MS71b--1216	49.0989	0.399162	1175.72	2323.42	2.73883	0.0441064	6.83714
17MMSG39m_f5--1217	49.3268	0.241574	1140.95	2219.61	2.75652	0.0417162	12.8813
17MMSG39_cpx5_g1--1218	50.0213	0.178479	1144.78	2129.01	2.75531	0.0422109	11.0384
MS50c--1219	49.1707	0.517423	1198.25	3753.61	2.74565	0.0451639	7.44807
17MMSG39m_a1--1220	49.6536	0.572512	1173.22	3580.83	2.73948	0.0443611	13.2867
17MMSG39m_d4--1221	49.503	0.543243	1180.36	3421.73	2.73898	0.0431542	6.38524
17MMSG39_cpx24_g2--1222	49.5235	0.612341	1166.96	3111.17	2.73276	0.0441845	6.52461
18--1223	49.5523	0.131854	1147.47	2564.75	2.75582	0.0423966	5.83692
17MMSG39m_f3--1224	49.8259	0.0763819	1125.43	2738.8	2.77194	0.0403631	12.8018
17MMSG39d_5-3--1225	49.6076	0.00738439	1158.26	3184.46	2.77837	0.0404821	11.4163
17MMSG39d_1-3--1226	49.9099	0.501359	1118.58	2243.42	2.73272	0.0427316	5.76423
MS58--1227	49.5116	0.0419705	1174.11	2679.96	2.76315	0.0428349	5.33144
MS47--1228	48.8625	0.565228	1142.09	2535.82	2.73872	0.0459072	4.48195
MS81--1229	48.9925	0.533491	1182.3	3695.17	2.75598	0.0447355	4.76504
31--1230	48.8613	0.649357	1166.33	2873.24	2.73386	0.0465607	8.49425
17MMSG39d_4-1--1231	49.6042	0.0167903	1149.42	2976.33	2.77579	0.0403869	9.18489
17MMSG39m_e5--1232	49.5791	0.249824	1147.45	2107.82	2.74286	0.0416472	8.65703
57--1233	49.4105	0.447601	1162.29	1789.22	2.72474	0.0431533	7.7908
36--1234	49.4185	0.168987	1177.85	2041.27	2.74196	0.0428005	5.444
MS59c--1235	49.0578	0.523908	1205.4	2085.7	2.71812	0.0456635	5.83241
65--1236	49.5283	0.291145	1164.01	3434.44	2.75821	0.0425027	5.53978
MS48a--1237	49.096	0.161683	1150.95	1960.67	2.75453	0.0434541	8.15571
17MMSG39d_3-5--1238	49.606	0.647694	1172.89	3621.81	2.7324	0.0440195	17.2033
17MMSG39m_a2--1239	49.9865	0.0370445	1118.96	1875.74	2.76404	0.0396916	10.0858
MS44--1240	48.8506	0.528326	1164.74	2579.66	2.73546	0.0458612	5.33698
17MMSG39m_f1--1241	49.603	0.372454	1115.37	3821.27	2.77297	0.0420396	12.2703
17MMSG39d_1-2--1242	49.3913	0.525326	1172.62	3997.97	2.75661	0.0440376	7.17563
17MMSG39d_5-4--1243	49.7152	0.549599	1127.31	2102.29	2.72551	0.0430539	6.17382
MS71a--1244	49.1878	0.208696	1153.19	2099.42	2.75449	0.0427979	5.13287
21--1245	49.3133	0.0664344	1192.66	2487.41	2.7633	0.042074	5.40014
MS73--1246	47.9474	0.510875	1201.08	2166.7	2.74492	0.0455877	8.64334
MS49--1247	48.89	0.590669	1167.85	3910.37	2.75367	0.0464604	6.37112
65--1248	49.4363	0.476226	1170.27	3461.44	2.74401	0.0436309	5.13598
53--1249	49.4972	0.243168	1170.12	1784.97	2.73853	0.0434735	6.59767
MS59b--1250	49.1014	0.313594	1192.16	3350.14	2.75679	0.0446951	4.45281
D3a--1251	49.4442	0.0360153	1147.06	2737.3	2.76785	0.0423663	4.16819
17MMSG39m_a2--1252	49.8213	0.367475	1109.31	1714.68	2.74016	0.041587	8.51643
17MMSG39m_d2--1253	49.8247	0.0990849	1163.89	2371.21	2.75587	0.0404645	5.69159
D4C--1254	49.2244	0.601122	1114.73	1477.31	2.72546	0.0423535	7.03835
15--1255	48.9842	0.201377	1182.01	2086.18	2.73628	0.0439842	4.13206
17MMSG39d_4-2--1256	50.63	0.279067	1132.15	2995.81	2.74335	0.0410564	19.0679
47--1257	49.3354	0.215465	1174.62	3131.6	2.76088	0.0434652	5.14154
17MMSG39m_b4--1258	49.4571	0.695333	1125.01	1026.44	2.70193	0.0435384	6.26977
17MMSG39d_5-2--1259	49.8407	0.278555	1188.32	2249.38	2.73293	0.0419741	6.4213
MS59a--1260	49.0925	0.321489	1182.61	2637.04	2.74776	0.044624	5.28376
65--1261	49.6727	0.000338778	1142.05	2327.74	2.76598	0.0404632	6.49136
76--1262	49.1636	0.420683	1188.07	1765.05	2.71773	0.0444681	11.0761
MS51--1263	49.2957	0.335575	1184.53	3315.78	2.75668	0.0439114	5.87948
12--1264	49.9074	0.00421581	1201.51	3220.64	2.75716	0.0428489	4.81454
19--1265	49.6785	0.281669	1156.29	1315.45	2.72245	0.0420636	11.8222
MS33--1266	49.1789	0.00318109	1168.64	3148.8	2.78144	0.042829	5.37468
MS59c--1267	49.3024	0.0279017	1177.42	1767.61	2.75581	0.0424781	6.36951
MS40--1268	49.1504	0.112089	1177.98	3657.5	2.78005	0.0435905	6.55343
17MMSG39d_3-1--1269	49.8121	0.646266	1189.25	2227.05	2.69759	0.0455186	8.48635
17MMSG39m_d1--1270	49.5234	0.522632	1137.54	3181.57	2.74753	0.0431077	7.66806
65--1271	49.5033	0.341367	1188.01	2154.19	2.72789	0.0427217	5.55802
17MMSG39_cpx13_g1--1272	50.391	0.003129	1135.17	3296.42	2.77491	0.0402596	7.58153
39--1273	49.2632	0.0033369	1130.47	2178.65	2.77898	0.0392681	8.18435
46--1274	49.5241	0.178807	1134.94	1647.8	2.74575	0.0429101	5.52492
MS73--1275	47.9605	0.483658	1169.29	2848.17	2.766	0.0453487	4.17358
47--1276	49.2405	0.407444	1185.92	3204.01	2.74557	0.044675	5.93095
17MMSG39m_c4--1277	49.1918	0.666351	1173.36	3228.25	2.7307	0.0440719	6.21258
57--1278	49.3657	0.53794	1126.1	2657.34	2.74138	0.043609	9.32401
MS73--1279	48.0877	0.219783	1189.37	3198.59	2.78613	0.0439571	5.42849
73--1280	49.258	0.562819	1154.09	2949.45	2.74729	0.0426263	7.67844
41--1281	49.208	0.0157614	1202.5	2390.58	2.7631	0.0429928	7.38402
MS36--1282	49.0746	0.113198	1160.57	3038.54	2.77395	0.043433	6.95473
11--1283	49.3318	0.232922	1181.92	3065.99	2.75647	0.0439436	4.15209
17MMSG39_cpx10_g1--1284	50.0052	0.670383	1129.49	3005.6	2.72776	0.0432525	12.2441
6--1285	49.1754	0.0710715	1177.58	2673.19	2.76098	0.0427994	4.54366
17MMSG39m_f1--1286	49.6292	0.319774	1125.89	2881.48	2.75825	0.0416401	6.97444
17MMSG39m_d3--1287	49.6088	0.0584062	1164.34	2231.7	2.76056	0.0408007	7.88121
MS37--1288	49.0251	0.305538	1207.73	3418.59	2.75501	0.0449017	4.20839
MS71b--1289	49.175	0.244768	1140.34	2376.15	2.7592	0.0430003	4.70015
D4C--1290	49.1977	0.65497	1182.91	2787.65	2.72675	0.0432408	16.8291
MS59b--1291	49.1805	0.152885	1183.03	3976.46	2.78079	0.0438103	3.71322
D4F--1292	48.9625	0.378669	1143.64	2288.38	2.75153	0.0415311	8.64219
17MMSG39m_a5--1293	49.6575	0.27339	1146.94	1805.8	2.74333	0.0413334	15.0375
17MMSG39d_2-3--1294	49.6275	0.483815	1115.6	4063.04	2.7675	0.0430887	9.00826
17MMSG39m_a3--1295	50.4217	0.667943	1102.91	2176.12	2.7235	0.0425284	10.7332
MS61--1296	49.3073	0.0180749	1165.72	1685.97	2.75795	0.0423607	5.40342
17MMSG39d_5-3--1297	49.5755	0.0721571	1137.48	1645.21	2.7532	0.0404981	7.06908
40--1298	48.8264	0.607364	1154.65	3460.68	2.74667	0.0455212	4.43144
73--1299	49.3262	0.425137	1161.16	3271.5	2.76081	0.0418959	6.52927
17MMSG39m_f3--1300	49.6426	0.444019	1123.77	2213.47	2.73761	0.0424447	8.19015
18--1301	49.5791	0.0777067	1199.65	2230.21	2.7424	0.0422871	8.04639
17MMSG39m_d4--1302	49.4554	0.63899	1140.18	3007.26	2.73521	0.0434224	10.7185
17MMSG39_cpx3_g1--1303	50.486	0.608474	1150.88	1738.97	2.70096	0.0433773	7.62199
D4C--1304	49.2894	0.469844	1155.62	2227.25	2.73727	0.0419076	10.9757
17MMSG39m_f1--1305	49.7488	0.07964	1179.27	2797.65	2.76145	0.0404673	9.40811
17MMSG39d_3-5--1306	49.6327	0.594175	1147.62	2299.85	2.72022	0.0433651	7.92552
41--1307	48.9628	0.514001	1152.4	1980.99	2.73208	0.0455956	7.332
17MMSG39m_b1--1308	49.2478	0.19666	1205.32	3071.73	2.74203	0.0425643	5.09138
17MMSG39m_b3--1309	50.2596	0.493842	1172.94	1428.3	2.69294	0.041934	8.92042
17MMSG39m_f3--1310	49.6777	0.373748	1155.09	2205.14	2.73494	0.0422024	10.7574
MS36--1311	49.0467	0.16998	1154.03	2415.35	2.76135	0.0436166	7.30862
MS46b--1312	49.0028	0.391014	1182.35	3184.25	2.74623	0.0448144	4.1592
17MMSG39_cpx22_g1--1313	49.681	0.135097	1158.24	3578.52	2.77753	0.0411397	7.06804
17MMSG39d_4-5--1314	50.1556	0.271184	1144.57	2413.47	2.74319	0.0413286	11.6747
17MMSG39_cpx22_g1--1315	49.4278	0.644097	1136.82	2974.76	2.73658	0.0439185	6.74565
46--1316	49.3664	0.496696	1141.4	2308.99	2.73228	0.0449277	4.9752
17MMSG39_cpx10_g1--1317	50.2291	0.225508	1130.11	1268.37	2.72982	0.0403739	11.9651
17MMSG39_cpx5_g1--1318	49.9574	0.305931	1137.73	1084.53	2.73094	0.0427534	7.50495
MS33--1319	48.97	0.427973	1178.17	3601.97	2.7558	0.0454694	6.05726
36--1320	49.4518	0.101696	1160.87	3014.76	2.76643	0.0424845	5.98218
53--1321	49.4876	0.26261	1166.64	1320.83	2.73054	0.0434888	5.11275
17MMSG39_cpx5_g1--1322	49.9791	0.26265	1173.04	2269.16	2.74498	0.0428932	6.10416
MS71c--1323	48.9875	0.645716	1131.27	3427.3	2.74961	0.045392	7.77089
42--1324	49.6276	0.574785	1147.58	1265.78	2.70137	0.0438256	7.25421
17MMSG39m_f2--1325	49.55	0.165926	1146.19	1725.45	2.74704	0.0407396	7.13762
17MMSG39m_b5--1326	49.9109	0.638848	1160.91	1206.36	2.6839	0.0429708	9.1033
41--1327	49.1738	0.0852577	1179.53	2623.89	2.76697	0.0433328	5.24125
17MMSG39d_4-1--1328	49.3647	0.499553	1162.1	2818	2.73564	0.0432987	8.71663
17MMSG39d_3-4--1329	49.8647	0.170078	1172.27	1874.1	2.73728	0.0408988	7.01775
55--1330	48.9098	0.589394	1141.4	2457.91	2.73818	0.0442173	8.07584
17MMSG39d_5-5--1331	49.6121	0.131375	1165.3	3407.36	2.77033	0.0413769	11.6652
50--1332	48.7939	0.61345	1190.39	3353.52	2.74124	0.0464695	4.93056
17MMSG39d_2-1--1333	49.7342	0.32048	1165.51	2806.22	2.74438	0.0418884	7.54523
15--1334	48.928	0.315763	1146.1	1649.13	2.7296	0.0443772	5.07368
17MMSG39m_b5--1335	50.2272	0.00908804	1146.03	-360.902	2.7067	0.038849	14.695
63--1336	48.6675	0.606313	1161.76	1969.36	2.73018	0.0445965	9.71137
17MMSG39d_4-3--1337	50.0823	0.0771836	1159.6	2794.22	2.76076	0.0404044	8.59946
4--1338	49.3216	0.395054	1197.04	3327.07	2.73929	0.0443553	5.1004
17MMSG39m_e2--1339	49.9323	0.0749276	1172.46	2922.15	2.76325	0.0407401	8.01194
28--1340	49.131	0.527635	1139.5	2944.12	2.74416	0.0451628	7.81254
17MMSG39_cpx5_g1--1341	50.0058	0.209364	1176.43	2252.18	2.74778	0.0425899	4.46349
D4B--1342	49.0836	0.672725	1175.44	2871	2.73096	0.0432508	8.51091
17MMSG39m_f2--1343	49.3273	0.61456	1136.52	1267.04	2.70988	0.0432933	7.32925
17MMSG39d_5-4--1344	49.6831	0.613706	1184.9	2127.37	2.70757	0.0437718	10.8547
D4C--1345	49.3236	0.400881	1145.08	1578.21	2.73393	0.0413432	8.55921
MS48a--1346	49.0334	0.289023	1196.39	3017.32	2.75154	0.0446595	4.67607
17MMSG39d_4-5--1347	50.0438	0.493452	1141.66	1550.67	2.71396	0.0424982	6.72045
65--1348	49.6424	0.0612493	1182.54	3241.03	2.7672	0.0411955	8.18412
17MMSG39d_4-3--1349	50.0505	0.140564	1123.57	2418.71	2.7583	0.0405378	8.47657
37--1350	49.1208	0.212774	1189.49	2019.46	2.73846	0.0429689	7.87914
MS71c--1351	49.2571	0.0987582	1145.16	2051.41	2.76257	0.0420387	9.58472
17MMSG39m_e2--1352	49.8842	0.17135	1148.28	1771.66	2.74301	0.0410006	9.00359
55--1353	49.1387	0.1242	1149.14	3112.54	2.78039	0.04162	6.01625
73--1354	49.5176	0.0387486	1123.64	2041.61	2.77698	0.0391901	13.998
40--1355	48.8974	0.462733	1147.3	1464.87	2.72611	0.0443137	5.66248
17MMSG39d_1-2--1356	49.3784	0.551352	1194.69	2573.48	2.72555	0.0440986	5.12499
17MMSG39_cpx5_g1--1357	49.7765	0.667128	1187.04	2628.6	2.7185	0.0454272	6.89911
57--1358	49.3387	0.592366	1165.43	3348.27	2.73942	0.0442634	14.1898
73--1359	49.2118	0.656029	1153.18	2410.39	2.73182	0.0430972	8.34188
D4A--1360	49.0461	0.43371	1123.44	2048.51	2.75232	0.0414503	8.98316
D4C--1361	49.233	0.583811	1172.11	2010.66	2.72149	0.0426487	8.60484
17MMSG39m_e1--1362	49.7899	0.188991	1135.93	2693.76	2.76185	0.0414029	13.416
80--1363	49.4885	0.452178	1183.95	1775.87	2.71338	0.0441111	6.7393
17MMSG39m_d3--1364	49.6325	0.0105439	1195.06	3185.92	2.77257	0.0408336	5.8374
27--1365	49.5393	0.279492	1137.12	1237.91	2.72813	0.0430007	4.65073
MS58--1366	49.4742	0.117481	1142.62	3372.41	2.7761	0.0432423	7.51867
13--1367	49.0073	0.362538	1170.52	2684.21	2.74973	0.0449419	5.6002
17MMSG39m_d4--1368	49.7445	0.0582342	1112.82	2396.37	2.77251	0.0397519	6.48359
55--1369	48.8758	0.658579	1168.41	2012.87	2.71928	0.044719	6.11079
MS50b--1370	49.1232	0.562951	1182.99	3600.46	2.74375	0.0453055	5.0651
17MMSG39m_a4--1371	50.0514	0.228875	1189.45	2457.39	2.73896	0.0414539	6.81491
D4B--1372	49.0862	0.667552	1107.44	2245.52	2.73781	0.0427426	13.3347
17MMSG39m_f2--1373	49.6271	0.0105354	1166.34	1117.62	2.7438	0.0397901	10.5756
D3a-2--1374	48.8006	0.680547	1155.52	920.922	2.69399	0.0463125	5.9189
20--1375	49.3404	0.235664	1185.13	1713.71	2.7296	0.0437966	6.57087
17MMSG39d_1-2--1376	49.4455	0.416323	1159.19	3392.04	2.7575	0.043225	8.93859
17MMSG39m_b2--1377	49.9398	0.291333	1164.98	1609.21	2.71747	0.0412457	12.4359
17MMSG39d_5-3--1378	49.3868	0.452565	1170.65	2696.41	2.73539	0.0431215	8.67559
81--1379	49.3591	0.642418	1155.05	2035.9	2.7089	0.0453283	6.28729
MS44--1380	48.9448	0.336699	1183.01	2711.47	2.74693	0.0448705	4.46284
MS64--1381	48.9057	0.497388	1203.97	2099.89	2.72218	0.0457379	4.74537
17MMSG39m_c2--1382	49.6999	0.0154391	1153.76	2751.21	2.77124	0.0401287	5.89847
17MMSG39m_b1--1383	49.1799	0.33433	1154.56	1631.9	2.72089	0.0428641	5.405
81--1384	49.5587	0.240546	1194.93	3024.68	2.74405	0.043363	5.62233
35--1385	49.3694	0.186811	1153.58	3106.88	2.7689	0.0428446	6.43558
48--1386	48.9882	0.105382	1197.49	3808.2	2.77805	0.0442281	7.03053
11--1387	49.1843	0.531341	1199.33	3123.86	2.73178	0.0458123	4.58201
11--1388	49.2504	0.397685	1143.63	2758.92	2.74879	0.044635	6.04893
48--1389	48.8474	0.392531	1203.28	2079.93	2.72813	0.045643	5.07628
73--1390	49.2259	0.627608	1130.37	3153.47	2.75208	0.0428994	11.1515
MS73--1391	48.0937	0.207432	1193	2926.85	2.78174	0.043854	5.12719
79--1392	49.3907	0.37633	1176.05	1733.53	2.72427	0.0428684	5.47259
17MMSG39d_3-4--1393	49.7544	0.390965	1181.92	3572.09	2.7472	0.0425481	6.506
D3a-2--1394	48.8134	0.654465	1164.82	1880.95	2.7089	0.0463708	5.23995
MS50a--1395	49.2829	0.280356	1136.98	3364.23	2.77087	0.0433798	5.81636
MS50a--1396	49.1186	0.612918	1168.22	1798.45	2.71412	0.045254	7.94794
17MMSG39m_d5--1397	49.7077	0.594563	1174.59	2851.61	2.72418	0.0435008	8.00414
17MMSG39d_1-2--1398	49.5841	0.137154	1161.92	3618.49	2.78063	0.0416262	4.35322
42--1399	49.7583	0.312796	1145.87	2458.19	2.73967	0.0424582	6.66683
48--1400	49.0191	0.042462	1153.81	2969.79	2.77942	0.0434514	5.12071
D4F--1401	49.1204	0.0573703	1175.08	1251.13	2.75023	0.0395722	10.716
35--1402	49.4585	0.00673032	1182.26	2048.21	2.75826	0.0417238	6.80702
47--1403	49.4282	0.0277056	1190.99	1654.84	2.7472	0.0421552	6.38791
41--1404	49.1936	0.0449978	1179.53	2290.04	2.7646	0.0430274	4.73997
17MMSG39m_f2--1405	49.5866	0.0922062	1179	2798.02	2.76237	0.0406393	6.9248
56--1406	49.0766	0.0678108	1157.57	2663.55	2.77244	0.0428664	6.23488
50--1407	48.926	0.344401	1146.92	2196.57	2.75238	0.0444369	4.61151
17MMSG39m_a1--1408	49.6414	0.596902	1149.99	2687.41	2.7286	0.0442262	6.03189
46--1409	49.5739	0.0783774	1186.69	1132.18	2.7332	0.0424938	7.69198
67--1410	48.9333	0.613368	1180.4	2974.47	2.72469	0.0448476	7.10703
D4e--1411	49.1568	0.464251	1189.49	467.057	2.69887	0.0435204	4.68405
50--1412	48.9303	0.335687	1178.71	3163.34	2.761	0.0447408	6.47259
37--1413	49.1894	0.0733206	1175.99	2192.8	2.75455	0.0420883	7.28039
17MMSG39d_3-4--1414	49.8945	0.11042	1143.27	2121.61	2.75229	0.0404332	10.7973
79--1415	49.5628	0.0292243	1186.94	2363.19	2.75718	0.0409365	9.55645
80--1416	49.5627	0.302959	1163.93	1775.09	2.72874	0.0431094	5.67287
17MMSG39m_e5--1417	49.4258	0.558304	1138.66	3704.27	2.74987	0.0436629	4.84502
57--1418	49.4698	0.328144	1129.46	2066.39	2.74558	0.0423048	5.8627
MS71c--1419	49.1552	0.305449	1144.79	2115.29	2.74879	0.0432783	5.9395
17MMSG39d_5-4--1420	49.9424	0.0950926	1130.53	3918.07	2.78705	0.0406926	10.0209
13--1421	48.9379	0.503593	1174.32	1673.96	2.72247	0.0456221	5.5934
12--1422	49.8682	0.0827279	1183.2	4003.76	2.76823	0.0433693	6.56732
39--1423	49.0252	0.486361	1138.51	2473.3	2.74728	0.0422515	7.5338
MS59b--1424	49.2442	0.0236049	1149.08	2622.91	2.77622	0.0426018	4.19283
18--1425	49.3894	0.460228	1167.98	3238.58	2.73862	0.0445585	6.10076
MS53--1426	49.3038	0.299366	1189.38	3234.47	2.75834	0.0440752	7.37846
17MMSG39_cpx3_g2--1427	50.6737	0.449495	1139.66	3083.97	2.7385	0.042742	11.8565
79--1428	49.2403	0.679771	1178.64	2469.94	2.71406	0.0447944	8.26989
MS41--1429	48.8542	0.673738	1165.05	3260.87	2.73532	0.0467134	6.08458
17MMSG39_cpx13_g1--1430	50.1729	0.435939	1166.91	2401.41	2.72207	0.0428441	5.24842
17MMSG39m_b1--1431	49.1873	0.319393	1155.28	2993.23	2.74407	0.0430086	7.14775
17MMSG39d_5-1--1432	49.7039	0.492013	1116.38	2912.77	2.74595	0.0427107	8.50969
17MMSG39m_f3--1433	49.7473	0.234024	1185.46	2509.66	2.74282	0.0415777	8.28961
17MMSG39m_e4--1434	49.5402	0.00162471	1158.66	3503.57	2.78725	0.0407564	9.61049
63--1435	48.6291	0.684849	1136.8	1569.59	2.72419	0.0448487	5.74694
17MMSG39_cpx3_g1--1436	50.5424	0.497551	1160.96	3621.47	2.73753	0.0430706	9.31076
8--1437	49.6655	0.0758201	1150.3	3090.18	2.7676	0.0417674	6.53602
MS58--1438	49.3164	0.436185	1203.87	2879.2	2.7309	0.0453789	10.2885
17MMSG39d_3-1--1439	50.0325	0.206569	1188.63	2814.71	2.73844	0.0430211	7.94786
17MMSG39d_4-2--1440	50.5947	0.34861	1129.99	3112.96	2.74097	0.0414714	8.29773
17MMSG39_cpx24_g2--1441	49.6179	0.422804	1180.84	2037.52	2.72521	0.0429802	6.71452
D4A--1442	49.2198	0.0810173	1128.1	3007.69	2.79271	0.0395102	9.39432
17--1443	49.6026	0.272705	1154.39	2303.38	2.74143	0.0416609	6.16736
17MMSG39m_f3--1444	49.6358	0.457706	1147.46	3607.64	2.75423	0.0428737	8.66287
58--1445	49.3022	0.675953	1147.75	1868.38	2.71249	0.0445266	5.34433
MS73--1446	48.1367	0.11815	1155.06	1953.45	2.78185	0.0429343	6.0092
D4B--1447	49.0803	0.679452	1163.86	1781.81	2.71508	0.0430778	9.49637
D4C--1448	49.2784	0.491972	1178.72	2529.02	2.7351	0.0422097	7.00979
MS65--1449	49.7145	0.239581	1123.05	3117.18	2.76978	0.0418774	8.58599
17MMSG39_cpx10_g1--1450	50.2815	0.121531	1142.06	2784.11	2.75949	0.0400566	16.2692
28--1451	49.1182	0.553743	1143.24	1919.28	2.72474	0.0451711	10.2541
D4a--1452	48.9903	0.678386	1156.82	1591.03	2.7189	0.0426321	8.57717
17MMSG39_cpx13_g1--1453	50.0587	0.662486	1200.54	2752.45	2.70382	0.0444301	8.60491
MS50a--1454	49.089	0.672635	1196.2	2785.21	2.71909	0.0459296	6.54302
12--1455	49.7049	0.409999	1215.84	3520.57	2.7294	0.0453887	6.40699
MS59c--1456	49.0906	0.457302	1148.67	3354.66	2.75715	0.0451421	4.74811
17MMSG39_cpx24_g2--1457	49.8114	0.0344377	1169.43	991.97	2.73912	0.0403947	8.45929
17MMSG39_cpx22_g1--1458	49.5066	0.48556	1128.77	1948.62	2.73255	0.0427931	6.51857
17MMSG39d_2-1--1459	49.8631	0.0620319	1167.01	2394.21	2.75582	0.0402753	9.74981
17MMSG39m_a3--1460	50.7393	0.0420729	1112.95	1546.22	2.75448	0.0387791	10.3291
8--1461	49.6405	0.126115	1182.85	2333.46	2.74418	0.0421012	5.04948
14--1462	49.3064	0.687775	1143.08	1521.79	2.70719	0.0446982	8.35455
17MMSG39d_3-3--1463	49.7775	0.294085	1139.64	3348.4	2.76202	0.0418056	9.97547
MS59c--1464	49.1878	0.260316	1171.52	3519.47	2.7684	0.0441562	6.24839
17MMSG39m_b2--1465	49.9467	0.27738	1132.28	1554.89	2.7252	0.0409819	8.46663
17MMSG39_cpx3_g1--1466	50.6744	0.23763	1155.36	2056.13	2.73121	0.0412539	6.21675
43--1467	49.4593	0.390102	1129.71	1037.69	2.72507	0.0430657	6.72772
17MMSG39m_d2--1468	49.5477	0.654421	1136.27	2887.73	2.73168	0.0436853	7.85978
17MMSG39d_1-1--1469	49.5405	0.659068	1146.74	2201.33	2.71771	0.0438713	15.8859
MS62--1470	48.9018	0.545974	1150.28	1751.85	2.72594	0.0455154	6.10336
17MMSG39_cpx3_g2--1471	50.8662	0.0712406	1142.86	2463.93	2.75417	0.0404208	8.52698
17--1472	49.54	0.398718	1173.35	1683.45	2.7178	0.0424183	6.22106
17MMSG39m_a2--1473	49.8018	0.406386	1131.63	1343.99	2.72601	0.0418841	11.7373
17MMSG39_cpx3_g2--1474	50.5561	0.680463	1163.89	2530.74	2.70748	0.0441498	14.3796
MS50c--1475	49.3159	0.223734	1195.1	2195.39	2.74229	0.043138	5.07314
MS48a--1476	49.0234	0.309338	1188.75	2474.68	2.74317	0.0446386	4.02506
42--1477	49.7864	0.256576	1174.32	1455.01	2.72083	0.0421119	11.6282
17MMSG39m_a1--1478	49.9011	0.0768367	1188.16	2019.64	2.74582	0.0412316	7.318
17MMSG39d_4-2--1479	50.4624	0.609317	1146.87	2006.4	2.70057	0.0429281	9.89314
MS46b--1480	49.0617	0.271289	1171.01	3927.56	2.76965	0.0441789	4.65314
17MMSG39m_e4--1481	49.241	0.605641	1153.31	2646.43	2.73112	0.0441606	7.06313
17--1482	49.6002	0.277681	1141.67	2761.98	2.75166	0.0416973	8.91815
5--1483	49.2948	0.297259	1140.91	2229.19	2.74832	0.0433738	6.24826
17MMSG39m_a2--1484	49.6579	0.694148	1131.08	1322.92	2.70556	0.0435793	8.19257
17MMSG39d_5-1--1485	49.7458	0.408095	1127.1	1819.67	2.73103	0.0421131	9.94302
MS53--1486	49.1166	0.677893	1154.24	3024.62	2.73642	0.0460413	8.09396
MS50a--1487	49.4113	0.0205537	1148.02	2026.13	2.76516	0.0416592	6.92383
17MMSG39_cpx22_g1--1488	49.7367	0.0230895	1160.41	2030.07	2.75957	0.0402072	7.14132
MS46b--1489	48.87	0.660982	1173.28	3335.93	2.73175	0.0463542	4.54459
82--1490	49.571	0.677878	1113.89	1579.15	2.71231	0.0427031	8.19354
17MMSG39m_f1--1491	49.5279	0.523213	1171.85	3708.48	2.74661	0.04322	12.2942
28--1492	49.216	0.355687	1163.29	1438.76	2.72635	0.0440456	4.74346
17MMSG39m_d2--1493	49.7708	0.207012	1117.01	1990.28	2.75277	0.0408101	7.6359
MS59b--1494	49.16	0.19447	1174.74	2602.06	2.75749	0.0437549	4.23278
MS37--1495	48.9185	0.522388	1179.69	3256.27	2.74351	0.0459781	6.4591
57--1496	49.5144	0.238368	1125.73	2332.11	2.75721	0.0417966	7.51583
17MMSG39d_4-3--1497	50.0212	0.199075	1139.5	3716.23	2.77208	0.0411846	16.0633
17MMSG39d_4-3--1498	49.7966	0.647133	1110.06	2204.24	2.72256	0.0434032	11.953
18--1499	49.6046	0.0263986	1197.97	2864.11	2.75669	0.0420866	5.67644
27--1500	49.561	0.235769	1138.14	1634.87	2.73737	0.0428155	4.46167
17MMSG39d_3-5--1501	49.8692	0.120636	1178.76	3260.64	2.76243	0.0408754	10.2156
34--1502	49.5072	0.263083	1168.68	3326.67	2.75826	0.0429992	4.77925
D4A--1503	49.208	0.105145	1125.77	2591.57	2.7845	0.0395763	6.62213
17MMSG39m_f1--1504	49.5839	0.410867	1153.07	3009.78	2.74741	0.0423462	9.35569
17MMSG39m_b1--1505	49.1465	0.402132	1161.53	2089.76	2.72186	0.0433801	7.29156
16--1506	49.0852	0.00750995	1199.22	2345.32	2.75595	0.0421062	5.82448
MS63--1507	49.0287	0.206551	1146.82	1846.88	2.75285	0.0436029	4.91736
46--1508	49.5739	0.078415	1153.34	2053.04	2.75525	0.0424864	4.50055
34--1509	49.623	0.0298352	1171.11	3443.56	2.7764	0.0416472	10.8071
6--1510	49.1503	0.121998	1184.65	2144.7	2.74717	0.0430439	5.86068
17MMSG39d_2-3--1511	49.5856	0.567771	1157.24	3028.67	2.73402	0.0436605	13.5896
MS37--1512	49.0755	0.203102	1171.08	2936.4	2.76337	0.0439984	6.76958
73--1513	49.427	0.221659	1137.18	3021.25	2.77699	0.0405174	9.00778
17MMSG39m_a5--1514	49.5624	0.464515	1174.96	2088.37	2.72762	0.042675	6.49106
17MMSG39d_4-2--1515	50.634	0.271282	1130.13	1895.65	2.72614	0.0408243	7.36773
17MMSG39_cpx5_g1--1516	49.7923	0.635585	1133.22	2136.3	2.72571	0.0448339	6.74259
MS81--1517	48.964	0.591179	1136.94	3023.22	2.75197	0.0446936	9.57207
MS47--1518	49.0925	0.0971204	1178.31	1777.78	2.75169	0.0432242	5.52071
16--1519	48.886	0.413358	1189.13	2272.04	2.72757	0.0444731	9.98658
17MMSG39d_4-1--1520	49.5242	0.178181	1180.61	2252.57	2.74492	0.0413913	6.38607
12--1521	49.6521	0.515709	1201.15	2253.28	2.705	0.0457014	4.1321
63--1522	48.9144	0.102099	1179.38	2015.27	2.76342	0.0416797	10.2087
34--1523	49.3624	0.554818	1130.56	2512.37	2.7334	0.0443528	5.19799
MS59a--1524	48.9994	0.510614	1193.47	2206.09	2.72458	0.0457317	6.75777
37--1525	48.9127	0.635363	1178.35	1573.17	2.70351	0.0453465	5.95302
MS45--1526	49.0857	0.151861	1171.51	1923.07	2.75096	0.0434923	7.08551
13--1527	48.9875	0.402789	1167.4	2005.76	2.73668	0.0450423	6.42386
MS50a--1528	49.3784	0.0872046	1156.5	2290.13	2.76262	0.042152	4.79477
9--1529	49.1661	0.628978	1176.18	3290.41	2.73395	0.0462928	4.05309
80--1530	49.3823	0.66578	1153.85	2513.12	2.71747	0.0452989	8.08296
17MMSG39d_5-1--1531	49.806	0.287593	1130.03	2649.62	2.7526	0.0415474	10.9832
17MMSG39m_c3--1532	49.5983	0.411525	1136.52	1743.77	2.73061	0.0421124	5.64895
63--1533	48.9134	0.104207	1114.29	1673.62	2.7729	0.0412976	8.26034
MS37--1534	48.9167	0.52594	1152.08	2906.87	2.74433	0.0457697	4.13863
17MMSG39d_1-2--1535	49.568	0.169545	1173.41	3621.44	2.77559	0.0418801	11.1402
17MMSG39m_b1--1536	49.0583	0.580862	1186.27	1447.71	2.69271	0.0444774	4.40669
17MMSG39d_3-2--1537	50.693	0.586929	1132.34	2210.26	2.70329	0.0428893	12.1763
40--1538	49.0292	0.194404	1175.34	1893.01	2.74571	0.0429472	8.64619
17MMSG39m_c2--1539	49.4866	0.444674	1156.61	2076.74	2.72865	0.0426024	13.1233
MS73--1540	47.9873	0.428052	1156.55	2128.99	2.76151	0.0448255	5.82829
42--1541	49.5921	0.645778	1145.6	2278.17	2.71343	0.0443793	9.49799
MS71b--1542	49.2436	0.105469	1173.2	2970.49	2.77123	0.0424558	6.73733
MS65--1543	49.7189	0.230879	1157.02	3033.18	2.76101	0.0419949	5.50392
17MMSG39_cpx24_g2--1544	49.6057	0.447242	1139.21	928.867	2.71526	0.0427197	6.75007
17MMSG39d_5-1--1545	49.6744	0.551094	1147.62	3047.31	2.73651	0.0432555	8.08086
81--1546	49.6067	0.143883	1195.63	2688.58	2.74547	0.0427293	10.6622
50--1547	49.0279	0.136916	1161.77	2648.16	2.77115	0.0433745	5.69728
D4E--1548	48.9007	0.586587	1176.37	1167.54	2.70114	0.0441256	6.84913
17MMSG39m_c2--1549	49.5527	0.311647	1177.79	2536.83	2.74068	0.041997	11.2343
17MMSG39_cpx24_g2--1550	49.7058	0.246432	1162.27	2450.94	2.74903	0.0418907	9.21517
11--1551	49.2896	0.318283	1159.03	2803.23	2.75149	0.0442689	4.38267
16--1552	48.9556	0.271529	1175.69	3377.19	2.75892	0.0437484	8.42868
53--1553	49.5058	0.225825	1155.47	3313.84	2.76781	0.043561	5.4364
MS58--1554	49.2295	0.611657	1167.94	2625.95	2.72291	0.0461409	7.39885
17MMSG39m_b3--1555	50.4452	0.126406	1136.41	1976.02	2.73628	0.0396261	12.3742
17MMSG39d_5-1--1556	49.8925	0.114324	1173.27	2560.51	2.75344	0.0407221	11.3348
50--1557	48.8691	0.460432	1161.97	2120.04	2.73918	0.0451958	5.68543
MS37--1558	48.9951	0.366559	1185.21	3088.21	2.75064	0.0450712	4.75059
17MMSG39m_c4--1559	49.3394	0.368334	1134.5	3155.23	2.76012	0.0420911	5.60874
MS46b--1560	49.188	0.0146005	1143.49	3341.61	2.78501	0.0424106	6.2092
17MMSG39_cpx5_g1--1561	49.9873	0.246382	1174.23	2058.29	2.74248	0.0427662	7.52261
MS37--1562	49.1206	0.111461	1153.83	3266.59	2.77939	0.0434228	5.72122
MS35--1563	49.0104	0.609993	1159.45	2578.42	2.72919	0.0460757	7.17971
MS50a--1564	49.261	0.324727	1198.71	1893.94	2.72913	0.0437377	7.98376
17MMSG39m_e5--1565	49.4546	0.500332	1167.27	3330.85	2.7406	0.0434343	4.83763
51--1566	49.7263	0.165646	1187.24	1221.16	2.7265	0.0415248	10.244
6--1567	49.155	0.11245	1170.57	2548.77	2.75759	0.0429858	7.92697
17MMSG39m_f1--1568	49.7401	0.0971425	1119.35	2595.1	2.7708	0.0402393	5.80374
7--1569	49.4561	0.0417707	1147.49	3134.76	2.78343	0.0410916	5.3595
17MMSG39m_d3--1570	49.4062	0.466433	1162.34	3017.59	2.74464	0.0433572	7.37369
36--1571	49.3829	0.240949	1187.1	2853.43	2.74766	0.0434255	7.21297
MS59c--1572	49.2942	0.044596	1198.55	3475.65	2.77704	0.0430166	4.82949
17MMSG39m_a2--1573	49.8054	0.399226	1148.62	3135.31	2.75218	0.0422103	13.1979
MS62--1574	49.1593	0.0223733	1147.99	1639.78	2.76245	0.042379	4.82577
MS37--1575	49.1067	0.139573	1182.84	2327.99	2.7555	0.043573	6.5963
17MMSG39d_2-2--1576	49.9416	0.0261026	1113.63	2907.69	2.77951	0.0400451	6.0466
MS63--1577	48.8138	0.644043	1143.38	3685.47	2.75246	0.0464435	7.59278
D4B--1578	49.1902	0.457096	1122.7	1021.95	2.72831	0.0414163	9.13596
17MMSG39m_f2--1579	49.5601	0.145595	1150.05	2287.41	2.75684	0.0407301	7.11623
17MMSG39m_e1--1580	49.5698	0.630209	1142.41	2550.84	2.72678	0.044012	7.66886
MS58--1581	49.2746	0.520456	1189.8	3044.75	2.73089	0.0458158	4.5339
MS40--1582	48.8854	0.650702	1153.3	1794.32	2.71725	0.0462778	4.74572
43--1583	49.3539	0.60237	1181.85	888.458	2.69519	0.0446091	6.91505
54--1584	49.453	0.0889573	1160.98	3547.79	2.77792	0.0421145	5.26171
85--1585	48.9317	0.636587	1194.76	294.72	2.68585	0.0450085	8.26356
39--1586	49.1425	0.248423	1134.51	3035.72	2.77467	0.0409022	10.9824
MS64--1587	48.8882	0.533028	1173.92	3140.93	2.7437	0.045938	4.79057
MS49--1588	48.8992	0.572031	1184.1	1971.4	2.71955	0.0461332	4.59626
82--1589	49.6532	0.513173	1165.12	1582.61	2.71156	0.0420195	10.5404
D4F--1590	48.8719	0.563074	1150.26	2593.45	2.74186	0.0427082	9.18143
17MMSG39d_4-5--1591	50.2693	0.0450084	1159.04	1828.44	2.74646	0.039945	8.52663
17MMSG39m_c5--1592	49.3702	0.669055	1174.33	1704.2	2.70295	0.0438732	5.156
55--1593	49.1777	0.0449416	1153.14	1574.75	2.76009	0.0408928	5.03937
17MMSG39m_e1--1594	49.8784	0.0117153	1126.9	3190.61	2.78485	0.0403893	6.35288
83--1595	49.0933	0.30971	1150.97	2197.68	2.74632	0.0440259	4.54309
50--1596	48.8154	0.569718	1168.09	2590.65	2.73746	0.0459511	5.07328
D4C--1597	49.2407	0.568236	1179.78	1187.76	2.7071	0.042484	18.0095
MS45--1598	48.8293	0.673442	1140.29	3585.37	2.74816	0.0466367	6.19223
17MMSG39m_b3--1599	50.3051	0.403651	1136.18	1129.99	2.70293	0.0411518	15.3321
27--1600	49.4216	0.516444	1138.63	1714.59	2.71868	0.0444834	4.20843
17MMSG39d_4-4--1601	49.5849	0.145696	1170.39	3242.52	2.77101	0.0411908	10.8821
46--1602	49.3674	0.494594	1195.61	869.384	2.69672	0.0450063	6.92021
16--1603	48.9735	0.235075	1176.08	1699.61	2.73435	0.0432389	9.51184
MS71b--1604	49.0616	0.474762	1150.67	3240.29	2.75448	0.044555	7.13757
17MMSG39_cpx24_g2--1605	49.6234	0.411888	1174.91	1119.87	2.71249	0.0427381	7.75527
82--1606	49.6107	0.598353	1110.78	3417.53	2.74965	0.0424719	15.3204
17MMSG39d_3-5--1607	49.8064	0.246307	1121.07	1807.05	2.74287	0.041087	5.86512
17MMSG39m_c1--1608	49.4813	0.546953	1160.26	2217.03	2.72495	0.0432527	8.75724
MS62--1609	48.8672	0.61629	1204.46	2418.48	2.71846	0.0463714	5.88562
17MMSG39_cpx24_g2--1610	49.7118	0.234317	1147.87	934.435	2.72857	0.0414911	13.6289
4--1611	49.3091	0.420326	1186.81	1845.15	2.71594	0.044197	6.56993
D4F--1612	49.0614	0.177374	1149.2	3024.97	2.77702	0.0404683	6.42542
20--1613	49.3655	0.185025	1186.64	1306.29	2.7265	0.0434276	6.05398
MS77--1614	49.2374	0.190024	1174.52	2600.63	2.76183	0.0435342	5.14105
17MMSG39m_e5--1615	49.5656	0.276963	1180.79	3766.28	2.76047	0.0422621	5.843
17MMSG39m_c3--1616	49.7833	0.040134	1109.71	1827	2.76469	0.0397683	7.4964
MS71a--1617	49.2216	0.140203	1163.24	3847.3	2.7856	0.0427582	5.95314
MS73--1618	48.0517	0.29447	1149.65	2814.97	2.78419	0.0441115	5.36593
49--1619	48.9575	0.228677	1198.21	3520.65	2.76759	0.0438619	4.64674
MS50c--1620	49.3583	0.137891	1176.86	2699.88	2.76094	0.0426138	4.08837
17MMSG39m_e1--1621	49.7525	0.263962	1125.14	2055.98	2.74853	0.0416839	6.97898
5--1622	49.0959	0.699683	1136.86	3164.13	2.7363	0.0458387	9.53977
11--1623	49.1667	0.566975	1140.19	1954.31	2.72464	0.0454643	5.01535
45--1624	50.6155	0.0696663	1094.05	3259.47	2.77413	0.0386032	15.7534
17MMSG39m_d4--1625	49.6305	0.287214	1148.67	3123.15	2.75985	0.0414192	7.50822
17MMSG39m_d4--1626	49.4536	0.642508	1134.28	2289.04	2.72435	0.0433068	12.3443
39--1627	49.2111	0.109097	1112.57	1601.78	2.76595	0.0397266	6.74112
22--1628	49.1986	0.492883	1166.43	1510.12	2.71672	0.0465149	3.47671
48--1629	48.935	0.213964	1218.92	3075.7	2.75331	0.0448535	3.95468
17MMSG39m_f4--1630	49.8128	0.454775	1115.57	2239.23	2.74054	0.0424095	9.26585
MS37--1631	48.9495	0.45937	1205.88	2170.76	2.72426	0.0455833	8.712
57--1632	49.4724	0.322991	1143.46	3510.1	2.7665	0.0425873	8.43179
46--1633	49.4624	0.303177	1167.92	1240.29	2.72278	0.0437639	4.70416
11--1634	49.2781	0.341531	1197.21	3325.38	2.7492	0.0447192	6.12293
47--1635	49.122	0.646994	1193.7	2026.65	2.70753	0.0459379	7.7278
17MMSG39m_a3--1636	50.4888	0.535599	1119.46	536.557	2.70152	0.0416226	21.9282
MS47--1637	48.9258	0.436438	1190.13	3606.59	2.75356	0.045635	5.79514
12--1638	49.6955	0.42881	1156.38	2853.02	2.73132	0.0450247	7.33459
17MMSG39m_e2--1639	49.9417	0.0562595	1185.6	1557.02	2.73932	0.0404539	4.90541
MS37--1640	48.9283	0.502531	1176.7	3201.13	2.74477	0.0458349	9.23829
17MMSG39m_b4--1641	49.4686	0.672248	1111.69	2941.48	2.73873	0.043589	10.6361
14--1642	49.5784	0.139875	1140.47	1696.64	2.74958	0.0414667	10.6882
MS78--1643	49.1178	0.462894	1185.78	3804.1	2.75686	0.0452705	6.16983
MS59b--1644	49.0971	0.322349	1201.73	1911.6	2.7308	0.0445472	5.72015
17MMSG39d_4-1--1645	49.3898	0.449055	1129.26	2659.22	2.74456	0.0427905	6.29151
50--1646	48.9841	0.226065	1170.79	2451.53	2.75936	0.0439191	6.55111
17MMSG39m_f2--1647	49.6198	0.0252554	1123.66	2896.17	2.78174	0.0399811	6.41916
7--1648	49.1602	0.639739	1157.46	1334.95	2.70873	0.0444074	6.8386
6--1649	48.9967	0.434138	1169.39	2580.43	2.73525	0.0448865	10.3321
MS73--1650	47.9349	0.536826	1206.81	3259.64	2.75935	0.045955	5.73844
17MMSG39m_a5--1651	49.595	0.398867	1166.16	2564.24	2.74231	0.042307	12.1055
11--1652	49.1237	0.653915	1188.04	1852.56	2.70528	0.0462537	5.47002
MS37--1653	49.094	0.165521	1146.08	2015.71	2.75718	0.0434661	7.10053
17MMSG39m_a3--1654	50.5954	0.325638	1148.15	1270.51	2.72181	0.0406258	16.7309
17MMSG39m_c3--1655	49.6002	0.407627	1107.71	1602.59	2.73544	0.0419083	7.18354
17MMSG39m_e2--1656	49.9326	0.0744961	1188.34	1226.09	2.73202	0.0405222	9.70984
MS63--1657	49.0593	0.144411	1189.81	3155.77	2.76828	0.0437139	5.34922
D4B--1658	49.1345	0.569803	1159.93	1071.96	2.71207	0.0423041	8.60259
16--1659	48.9334	0.316856	1150.03	2870.41	2.75356	0.043782	8.20787
67--1660	48.9765	0.52555	1146.05	1879.25	2.72128	0.043962	5.9313
17MMSG39_cpx3_g2--1661	50.636	0.523607	1154.77	1896.34	2.71015	0.0430813	5.6185
MS48a--1662	49.1057	0.141967	1141.33	1984.8	2.75857	0.0432881	5.84695
MS48a--1663	49.0704	0.213835	1157.99	2141.9	2.752	0.0438364	7.84791
17MMSG39m_b4--1664	49.6358	0.336447	1102.37	2631.25	2.7591	0.041538	8.28337
MS41--1665	49.039	0.29807	1149.12	2819.44	2.75868	0.0443626	4.68265
17MMSG39m_d5--1666	49.9433	0.123381	1147.45	2239.52	2.75402	0.0404524	9.47755
16--1667	48.7601	0.669722	1156.43	2504.74	2.72109	0.0458157	5.68954
17MMSG39d_2-3--1668	49.7147	0.308801	1158.36	3670.54	2.76277	0.0422476	10.2143
MS71b--1669	49.2689	0.0542538	1185.34	3495.27	2.78068	0.0423098	6.14638
14--1670	49.4624	0.373551	1161.04	1966.56	2.73239	0.0430195	5.33
MS48a--1671	49.1141	0.125051	1141.38	2772.12	2.77242	0.0433349	4.48964
34--1672	49.4545	0.36929	1125.1	2375.13	2.74547	0.0432183	6.56479
MS35--1673	49.2827	0.0578211	1195.21	2966.4	2.76676	0.0430968	4.12617
17MMSG39m_e2--1674	49.6944	0.55109	1129.82	1370.51	2.71385	0.0430963	7.94685
35--1675	49.2361	0.456267	1150.04	2362.33	2.73835	0.0442835	8.68516
MS59c--1676	49.1468	0.34353	1169.68	2945.76	2.75353	0.0445326	5.66913
56--1677	49.0807	0.0594547	1188.6	3054.61	2.77214	0.0430568	4.70727
MS64--1678	48.9788	0.348707	1165.1	2333.71	2.74599	0.0446676	5.63577
MS59a--1679	48.9193	0.673195	1142.7	3735.86	2.75039	0.046606	6.01402
6--1680	49.1894	0.0424837	1157.98	3496.28	2.7809	0.0426817	5.13418
7--1681	49.1748	0.61028	1149.61	1982.91	2.72332	0.0442824	6.12006
MS50c--1682	49.4115	0.0302629	1151.99	3018.54	2.77971	0.041898	4.52198
17MMSG39d_2-3--1683	49.5781	0.582883	1151.37	2598.58	2.72723	0.0436502	8.93031
35--1684	49.3446	0.237024	1181.91	2765.5	2.75305	0.0432377	5.97603
17MMSG39m_a5--1685	49.7851	0.0171732	1144.48	2675.74	2.77675	0.0399232	7.85762
17MMSG39m_c1--1686	49.6937	0.119972	1132.37	1543.95	2.75096	0.0404457	7.35001
17MMSG39d_5-4--1687	49.9144	0.151178	1150.95	2885.42	2.76106	0.0409524	8.2041
17MMSG39d_1-1--1688	49.6592	0.421014	1140.42	3238.49	2.75325	0.0425958	10.9708
54--1689	49.2734	0.451695	1187.51	2057.05	2.7213	0.0441583	5.40426
31--1690	49.0736	0.217773	1201.93	1902.76	2.7409	0.0440616	3.93034
D3a--1691	49.4343	0.0559978	1162.95	1546.7	2.74383	0.042346	6.13461
D4C--1692	49.246	0.55754	1175.26	1657.35	2.71673	0.0424598	6.88147
17MMSG39_cpx3_g2--1693	50.7133	0.371616	1183.82	3169.43	2.73505	0.0425485	5.70577
MS71c--1694	49.2863	0.0395674	1162.75	3037.22	2.77878	0.0419568	8.74195
76--1695	49.2342	0.277583	1166.72	3218.3	2.75652	0.0437488	8.87452
MS53--1696	49.3806	0.144143	1148.3	2460.79	2.76674	0.0427858	4.46185
16--1697	48.7828	0.623551	1167.57	2930.99	2.72855	0.0456839	7.76969
80--1698	49.7001	0.02647	1184.99	2899.93	2.76201	0.0417669	7.47436
17MMSG39d_3-5--1699	49.6845	0.490527	1178.31	3762	2.74449	0.0431528	8.73324
17MMSG39m_e5--1700	49.5718	0.264369	1163.87	3715.57	2.76458	0.0420884	7.18545
MS64--1701	49.1269	0.04727	1176.7	3366.7	2.78177	0.0431367	4.80678
17MMSG39d_5-4--1702	49.8822	0.21556	1152.09	3004.51	2.75817	0.0413621	11.5717
21--1703	49.0366	0.627117	1192.08	1776.29	2.71111	0.0453112	4.38618
17MMSG39_cpx3_g1--1704	50.6563	0.273311	1158.55	2363.93	2.73299	0.0415346	13.1782
MS71c--1705	49.2169	0.180317	1193.28	3319.44	2.76599	0.0430118	6.23323
4--1706	49.5126	0.0093183	1168.54	2962.9	2.76786	0.0418444	5.94311
17MMSG39m_d4--1707	49.4831	0.583402	1126.06	1957.27	2.72496	0.0428657	8.44697
56--1708	48.9558	0.313808	1177.06	2815.92	2.75248	0.0444619	3.98809
D4B--1709	49.3159	0.202623	1149.7	1669.65	2.75087	0.040118	6.38657
D4A--1710	48.9907	0.546121	1137.93	2609.19	2.75021	0.0422772	7.79963
6--1711	49.1478	0.126995	1180.39	3760.51	2.77384	0.0433518	4.21642
13--1712	49.0938	0.186571	1197.21	1645.15	2.73971	0.0438604	8.21562
MS44--1713	48.7991	0.633246	1177.74	2523.9	2.72391	0.0465434	4.56516
17MMSG39d_4-2--1714	50.5725	0.392459	1109.15	2494.98	2.73248	0.0415176	8.53135
D4C--1715	49.5156	0.0130977	1115.07	2609.93	2.78611	0.039022	6.1211
D4e--1716	49.0654	0.649229	1152.01	-75.7244	2.68584	0.0443315	7.45975
17MMSG39m_f3--1717	49.8259	0.076403	1156.63	2494.56	2.76067	0.0404772	6.32908
17MMSG39m_a2--1718	49.7969	0.416176	1174.78	1031.12	2.71004	0.0421329	7.39132
17MMSG39d_5-5--1719	49.5105	0.335782	1150.43	3538.79	2.76147	0.0425301	9.62958
17MMSG39d_3-2--1720	50.7774	0.42123	1130.78	1698.92	2.70663	0.0418351	13.3079
MS59b--1721	49.2329	0.0466073	1199.34	3738.48	2.78086	0.0432225	5.09305
49--1722	48.7851	0.579933	1145.23	3242.11	2.75074	0.0455612	6.84224
38--1723	49.0919	0.180558	1207.83	3104.16	2.75478	0.0439313	4.70183
6--1724	49.1009	0.2223	1203.78	3703.13	2.76047	0.0440338	5.59756
35--1725	49.264	0.399887	1152.05	1681.08	2.73084	0.0438515	5.67559
37--1726	49.1582	0.136717	1146.03	2886.86	2.76818	0.0424352	5.22723
58--1727	49.4938	0.290043	1168.14	2349.63	2.7429	0.0424387	9.10026
17MMSG39_cpx13_g1--1728	50.2299	0.322865	1192.71	2672.2	2.72849	0.0423586	6.40507
17MMSG39_cpx13_g1--1729	50.1156	0.549669	1171.93	2401.41	2.71286	0.0435441	6.73069
17MMSG39m_e3--1730	49.9385	0.673428	1100.27	1811.18	2.71547	0.0426656	10.3098
5--1731	49.3347	0.216661	1183.97	3010.67	2.75664	0.0432735	6.49213
27--1732	49.333	0.694666	1181.93	2197.24	2.70351	0.0458645	4.98518
17MMSG39d_2-1--1733	49.7143	0.360357	1112.48	2672.14	2.75195	0.0418148	8.2822
7--1734	49.1612	0.637729	1134.4	1637.85	2.71945	0.0443009	7.76018
17MMSG39m_f2--1735	49.3164	0.63646	1125.39	1344.5	2.71234	0.0433679	9.65673
82--1736	49.5901	0.639659	1152.54	3343.7	2.73521	0.0429426	10.8673
D4a--1737	49.033	0.591775	1134.97	1383.09	2.72703	0.0419643	9.33661
17MMSG39m_f4--1738	50.0093	0.0620179	1170.36	1741.76	2.74763	0.040271	8.63623
17MMSG39_cpx3_g2--1739	50.6746	0.447793	1128.11	2681.37	2.73465	0.0426023	7.181
17MMSG39m_a5--1740	49.7483	0.0910559	1162.28	1535.75	2.74854	0.0402637	6.33017
17MMSG39m_b1--1741	49.0121	0.674366	1214.38	2817.23	2.70146	0.0454066	5.32906
17MMSG39d_5-1--1742	49.8777	0.144089	1119.93	2531.23	2.76314	0.0406245	10.1588
D3a--1743	49.1175	0.696576	1147.81	1736.67	2.70476	0.046069	5.89179
50--1744	49.05	0.0918225	1170.38	1911.13	2.76064	0.0430142	5.31607
2--1745	49.2542	0.308617	1192.42	2870.73	2.74098	0.0438616	8.8555
20--1746	49.1849	0.550182	1175.5	2536.71	2.72247	0.0457387	5.08701
17MMSG39d_4-4--1747	49.4317	0.454244	1175.91	3377.07	2.74974	0.0430804	11.0623
42--1748	49.7065	0.416587	1170.11	1564.77	2.71212	0.0430648	7.19596
17MMSG39d_4-1--1749	49.5908	0.0437807	1164.61	3466.06	2.77842	0.0407111	8.6019
MS40--1750	49.0319	0.352897	1192.81	1648.13	2.72683	0.0447401	4.48357
D4B--1751	49.113	0.613167	1146.94	2275.23	2.73225	0.0426542	9.57195
85--1752	49.0348	0.42712	1155.42	1286.25	2.72624	0.0436788	8.24818
D4F--1753	48.9941	0.314358	1137.08	2365.22	2.75903	0.0411237	7.04496
14--1754	49.5513	0.194476	1142.05	2610.3	2.7602	0.0419585	8.13348
17MMSG39_cpx3_g1--1755	50.7202	0.147338	1160.33	3280.58	2.75666	0.0409478	7.95146
18--1756	49.5425	0.151661	1189.3	1328.54	2.72501	0.0425167	6.349
17MMSG39m_d2--1757	49.6706	0.408035	1169.3	2306.28	2.73132	0.0423381	7.24251
17MMSG39d_5-4--1758	49.8582	0.263564	1121.88	2381.26	2.7515	0.0413841	12.5892
9--1759	49.1718	0.61749	1149.78	2144.36	2.72259	0.0458758	6.13449
13--1760	49.1607	0.0505877	1173.84	1905.26	2.75922	0.0429614	5.39317
17MMSG39d_3-3--1761	49.5835	0.682562	1146.96	2162.48	2.71321	0.0439458	6.51673
6--1762	48.8917	0.647599	1197.59	2036.86	2.70445	0.0462206	7.25802
82--1763	49.6056	0.608552	1128.5	2012.79	2.72082	0.0424393	9.80822
67--1764	49.1083	0.257766	1167.34	3522.41	2.76217	0.0427727	5.79562
MS44--1765	49.0347	0.153585	1202.43	2561.25	2.7533	0.0438637	5.70735
17MMSG39m_c2--1766	49.6328	0.150579	1184.97	2659.4	2.75266	0.0410849	7.90969
47--1767	49.1686	0.552881	1168.71	1956.26	2.71911	0.0452206	9.91888
MS71a--1768	49.0771	0.433302	1173.47	3207.13	2.75154	0.0444309	6.20703
D4A--1769	49.1502	0.222311	1179.65	2944.86	2.76894	0.040608	8.116
17MMSG39m_c5--1770	49.6324	0.141493	1125.66	3091.23	2.77514	0.0406911	7.12688
40--1771	49.0031	0.247531	1165.72	1712.39	2.7412	0.0431815	5.16006
17MMSG39m_e2--1772	49.9023	0.135044	1170.5	2031.29	2.74473	0.0409395	10.4548
76--1773	49.1795	0.388502	1180.64	1795.51	2.72229	0.0442388	5.55973
MS49--1774	48.9338	0.501644	1188.91	3150.34	2.74243	0.0459477	6.40407
10--1775	49.1092	0.673128	1192.44	2959.55	2.72197	0.0467209	4.719
18--1776	49.4821	0.273334	1178.34	1560.72	2.7224	0.0432302	5.05658
17MMSG39m_b4--1777	49.626	0.356204	1128.73	1259.26	2.72872	0.0415853	12.7112
17MMSG39m_b5--1778	50.1775	0.108169	1101.53	1167.45	2.73416	0.0394897	11.6852
MS58--1779	49.1908	0.689627	1201.86	3248.62	2.71925	0.0469083	6.48524
17MMSG39m_a5--1780	49.7715	0.0445476	1165.68	1315.33	2.74757	0.0399584	11.3817
D4E--1781	49.0919	0.197865	1174.99	1404.67	2.73332	0.041821	5.72333
17MMSG39d_5-5--1782	49.4697	0.417937	1178.33	3387.21	2.74636	0.0431447	13.63
MS71b--1783	49.1361	0.323634	1193.35	2282.82	2.73946	0.0437502	5.28415
37--1784	49.1931	0.0657502	1196.51	2274.09	2.75168	0.0421638	11.4492
17MMSG39m_e5--1785	49.3868	0.636701	1133.15	3726.01	2.74618	0.0440853	10.4498
15--1786	48.8023	0.571986	1148.33	1985.9	2.71635	0.0459428	5.68586
MS61--1787	49.2135	0.208143	1198.31	3081.12	2.7588	0.0439381	5.04321
58--1788	49.4727	0.332577	1141.92	2973.6	2.75635	0.0426498	5.59898
15--1789	48.856	0.462518	1187.67	2002.93	2.71482	0.0455473	4.33399
17MMSG39d_5-2--1790	49.8556	0.248716	1153.77	3552.9	2.76468	0.0418269	6.38742
10--1791	49.1205	0.650404	1190.9	1687.31	2.70348	0.046375	5.06135
17MMSG39d_1-3--1792	49.8503	0.620174	1173.92	1575.37	2.70021	0.0436552	7.59625
63--1793	48.7907	0.35483	1160.33	3023.17	2.76592	0.0432659	7.42597
17MMSG39_cpx10_g1--1794	50.2943	0.0961262	1152.77	2586.85	2.75558	0.0399243	15.6468
17MMSG39d_4-4--1795	49.5114	0.293664	1163.51	2586.73	2.75108	0.0419322	7.80236
17MMSG39d_1-3--1796	50.1328	0.0569502	1147.06	2108.9	2.75536	0.0402239	7.07696
17MMSG39_cpx22_g1--1797	49.6211	0.255455	1173.27	1524.77	2.73148	0.0415975	8.85826
85--1798	49.118	0.258189	1155.77	490.812	2.72565	0.0425367	4.76551
D4F--1799	49.1298	0.0381988	1175.02	1553.08	2.7566	0.0395035	11.2533
56--1800	48.9003	0.426891	1188.71	2924.36	2.74328	0.0452155	5.06172
82--1801	49.8979	0.0229232	1150.62	2502.11	2.7653	0.0391315	5.99225
57--1802	49.5149	0.237316	1124.98	3449.05	2.77598	0.0419737	4.77578
17MMSG39d_1-2--1803	49.458	0.391027	1158.22	3339.53	2.75866	0.0430621	6.40821
17MMSG39m_f5--1804	49.1896	0.519055	1164.8	2417.98	2.73417	0.043529	7.40586
17MMSG39m_e1--1805	49.8386	0.0913643	1185.25	3541.29	2.77135	0.0412216	8.7577
MS50b--1806	49.2169	0.373396	1175.71	2826.29	2.74637	0.0440231	10.1517
17MMSG39m_d5--1807	49.774	0.461937	1150.15	1305.84	2.71389	0.0423467	8.65304
17MMSG39m_c5--1808	49.6998	0.00589664	1183.09	3603.4	2.77997	0.0402527	8.13635
MS48a--1809	49.0352	0.285447	1140.35	3201.36	2.76813	0.0443478	4.40827
MS63--1810	49.128	0.00442677	1150.94	2830.14	2.78234	0.0426078	6.55837
17MMSG39m_a1--1811	49.7954	0.288548	1170.79	2620.79	2.74434	0.0425186	6.35511
22--1812	49.346	0.194781	1202.5	987.037	2.72181	0.0448689	6.49916
17MMSG39m_b4--1813	49.5512	0.506259	1110.95	1565.68	2.72743	0.0424216	17.2984
17MMSG39d_2-3--1814	49.541	0.657165	1163.97	2904.2	2.72403	0.0442042	6.53806
17MMSG39m_d1--1815	49.7341	0.0993773	1132.29	1378.81	2.74894	0.0402781	8.59935
D4B--1816	49.3556	0.122368	1173.07	1010.16	2.74041	0.0396365	8.28536
42--1817	49.7043	0.421105	1142.97	1993.86	2.72512	0.0430058	5.69183
D4B--1818	49.2384	0.359386	1116.42	2448.83	2.76067	0.0410076	7.80347
MS53--1819	49.371	0.163492	1176.67	1989.56	2.75114	0.042971	4.39619
17MMSG39d_2-3--1820	49.6846	0.369181	1171.81	4121.1	2.76282	0.0427504	11.2404
37--1821	49.185	0.0823235	1131.48	3012.85	2.77756	0.0420593	6.23421
17MMSG39m_b1--1822	49.148	0.398919	1156.49	2400.83	2.72841	0.0433838	4.77522
MS41--1823	49.1472	0.077996	1188.36	2074.84	2.75354	0.0431378	4.02409
11--1824	49.1995	0.500527	1168.9	2722.57	2.73483	0.04538	4.61665
MS73--1825	48.1671	0.0550443	1148.17	2282.73	2.79352	0.0425781	6.5495
2--1826	49.1807	0.457476	1201.7	3171.69	2.73295	0.0448461	5.18842
MS47--1827	49.1256	0.0298385	1153.38	3780.58	2.79449	0.043072	3.71819
17MMSG39d_3-1--1828	50.0954	0.0810498	1191.97	822.961	2.71512	0.0419237	8.11377
51--1829	49.5792	0.461068	1160.91	2795.45	2.73701	0.0434081	8.70043
1--1830	49.0778	0.279589	1202.69	4144.06	2.76427	0.0441488	4.81194
12--1831	49.7185	0.382669	1146.39	2607.16	2.73294	0.0446544	4.87843
17MMSG39m_d3--1832	49.564	0.148492	1190.68	3498.39	2.76866	0.0417005	6.61849
15--1833	49.0124	0.143906	1155.3	2720.58	2.75684	0.0436138	4.47383
9--1834	49.4238	0.108029	1182.15	1327.81	2.73859	0.0429072	6.17228
9--1835	49.1539	0.653516	1178	1652.88	2.70529	0.0461852	5.23928
D4E--1836	49.1746	0.0296825	1162.95	804.225	2.73875	0.0406317	5.02192
MS48a--1837	49.0166	0.323197	1170.71	3081.16	2.75621	0.0447236	5.49005
17MMSG39_cpx3_g1--1838	50.7887	0.0125869	1149.26	1597.84	2.74119	0.0397894	6.71322
D4B--1839	49.0734	0.693297	1112.78	3098.99	2.74922	0.0430372	9.04903
17MMSG39m_b5--1840	49.9377	0.585584	1144.7	1095.8	2.68964	0.0425478	9.66145
47--1841	49.2208	0.447161	1150.79	1976.09	2.73123	0.0444956	5.84167
81--1842	49.675	0.00635628	1163.1	2283.65	2.75631	0.0416587	6.36468
17MMSG39m_f4--1843	49.814	0.452298	1168.5	2401.91	2.73075	0.0427187	5.94312
76--1844	49.1481	0.452146	1145.24	1736.57	2.72518	0.0443977	6.18654
17MMSG39_cpx3_g1--1845	50.6326	0.319953	1146.69	2009.77	2.72661	0.0416903	6.67729
MS35--1846	49.0266	0.577153	1157.04	2487.66	2.73062	0.0458555	5.75885
MS40--1847	48.882	0.657536	1187.24	3165.29	2.73061	0.0467525	4.38013
43--1848	49.4823	0.343782	1193.53	1524.29	2.72129	0.0432278	5.77515
17MMSG39m_a3--1849	50.6971	0.125345	1109.07	415.612	2.73088	0.0390827	11.1751
1--1850	49.181	0.0699872	1180.87	3184.13	2.76895	0.0426104	7.05827
17MMSG39m_f2--1851	49.4098	0.448323	1149.55	1730.88	2.72612	0.0424505	10.876
MS40--1852	49.0484	0.31934	1206.25	2263.03	2.73589	0.0447257	5.595
17MMSG39d_5-5--1853	49.584	0.187873	1168.82	3335.44	2.76424	0.0417198	13.0224
7--1854	49.4216	0.11155	1151.31	3373.37	2.78143	0.0415701	7.16696
17MMSG39m_b3--1855	50.3737	0.267957	1129.5	2612.6	2.7385	0.0405368	6.66295
17MMSG39d_2-3--1856	49.703	0.332444	1130.91	3173.38	2.75934	0.0421553	9.74528
21--1857	49.26	0.174347	1199.87	2747.15	2.75787	0.0428115	5.39376
MS50a--1858	49.1258	0.59835	1133.05	1908.47	2.72548	0.0449701	6.04766
MS46b--1859	48.9407	0.517309	1156.9	2338.42	2.72964	0.0452587	5.65809
17MMSG39m_a3--1860	50.4631	0.586294	1123.62	1594.88	2.71449	0.0420922	7.94705
17MMSG39m_e3--1861	50.2454	0.0629905	1121.9	1030.14	2.74027	0.0390397	9.01433
MS64--1862	48.9133	0.481832	1156.25	2739.35	2.74514	0.0454643	6.84138
17MMSG39d_5-2--1863	49.8975	0.164847	1163.65	2278.52	2.74731	0.0411647	6.38692
MS59b--1864	49.0013	0.516662	1193.33	2871.46	2.73412	0.0458133	5.29507
17MMSG39_cpx10_g1--1865	50.1517	0.379358	1141.86	2138.78	2.73056	0.0414902	9.27592
D4a--1866	49.2565	0.138694	1116.59	2454.6	2.78203	0.0393053	7.89638
48--1867	48.9094	0.266188	1212.95	2030.95	2.73432	0.0449374	5.0586
46--1868	49.2746	0.681651	1129.75	2512.84	2.72547	0.045955	7.37525
17MMSG39d_5-3--1869	49.2764	0.675039	1136.21	2866.41	2.73101	0.0442478	5.4025
37--1870	48.9926	0.473081	1170.02	2895.67	2.73855	0.0445528	7.54747
80--1871	49.3946	0.641126	1129.55	2027.63	2.71715	0.0449319	4.95972
22--1872	49.4051	0.0750716	1176.55	2053.26	2.75307	0.0442106	4.59223
17MMSG39d_5-5--1873	49.601	0.15367	1144.28	3781.49	2.77993	0.0414656	6.29606
MS33--1874	49.1146	0.134058	1193.27	3065.72	2.76481	0.0437267	4.48269
MS59a--1875	49.0595	0.388612	1187.21	2499.99	2.73961	0.0450238	4.73118
21--1876	49.1276	0.442821	1143.18	3670.94	2.76728	0.0442392	4.42646
58--1877	49.3795	0.520304	1160.78	1715.49	2.71783	0.0436657	5.3256
17MMSG39m_b5--1878	50.0687	0.324804	1129.58	1515.16	2.71824	0.0409798	9.03669
39--1879	49.051	0.434049	1103.44	1857.07	2.74923	0.041659	5.52558
17MMSG39_cpx5_g1--1880	50.0995	0.0223583	1133.87	3159.8	2.78582	0.04141	5.11119
37--1881	48.944	0.571818	1155.67	1746.22	2.71632	0.0448623	4.4821
17MMSG39d_3-1--1882	49.9768	0.317675	1134.37	1712.61	2.72532	0.0431827	8.55984
22--1883	49.2393	0.410514	1203.73	1001.98	2.70595	0.0461705	3.73647
17MMSG39m_a5--1884	49.7786	0.0303313	1173.49	1825.38	2.75515	0.0399967	6.33049
MS50a--1885	49.3589	0.126696	1202	3405.19	2.76725	0.0428344	5.62106
MS63--1886	49.1219	0.0170135	1201.9	2535.72	2.76494	0.0428958	3.62989
17MMSG39d_4-2--1887	50.6755	0.1896	1130.66	2929.87	2.74884	0.0405101	8.41332
77--1888	49.5008	0.0533355	1191.07	2411.95	2.75319	0.0420333	4.68297
17MMSG39_cpx10_g1--1889	50.0733	0.535002	1105.99	2893.07	2.74089	0.0423152	7.38655
MS46b--1890	49.0365	0.322625	1201.27	2760.82	2.7398	0.0444463	3.86876
51--1891	49.5055	0.609032	1167.64	2861.53	2.72603	0.0443253	5.95898
17MMSG39_cpx5_g1--1892	49.957	0.306814	1160.81	1513.66	2.73244	0.0429606	6.89339
17MMSG39d_5-2--1893	49.8222	0.315482	1121.71	3604.5	2.76847	0.0420535	7.03647
D3a--1894	49.2814	0.365285	1188.2	2591.24	2.73232	0.0445167	4.51522
8--1895	49.5758	0.256373	1197.34	2337.61	2.73147	0.0429619	6.34738
57--1896	49.599	0.0678021	1124.33	2463.03	2.77187	0.0407977	7.01876
14--1897	49.402	0.495198	1128.65	3031.94	2.7491	0.0437181	6.42154
17MMSG39d_2-2--1898	49.7294	0.450906	1163.71	2105.36	2.72431	0.0427032	7.84918
17MMSG39m_f3--1899	49.82	0.0882749	1134.37	2216.72	2.76038	0.0403893	6.00641
37--1900	49.175	0.102567	1179.76	2077.05	2.74968	0.0422633	4.93476
17MMSG39m_a1--1901	49.7315	0.416429	1188.44	3902.38	2.75219	0.0435878	7.79064
17MMSG39m_d2--1902	49.6717	0.405777	1171.42	2195.36	2.72915	0.0423191	7.33024
9--1903	49.3301	0.297512	1152.13	2304.19	2.74733	0.044047	4.74939
73--1904	49.3568	0.363368	1113.23	2998.81	2.7723	0.0412304	12.8061
D4e--1905	49.2303	0.315501	1170.58	965.268	2.72206	0.0425956	10.7658
17MMSG39m_c2--1906	49.3936	0.631752	1149.14	3003.61	2.73272	0.043798	13.9346
54--1907	49.4058	0.184132	1173.4	3571.83	2.76855	0.0427492	5.9724
12--1908	49.7811	0.257355	1177.77	3525.67	2.74928	0.0442729	4.08194
11--1909	49.4457	0.00274146	1199.95	1195.76	2.73949	0.0423081	6.84821
17MMSG39d_3-4--1910	49.62	0.660009	1154.84	1974.61	2.7082	0.0437395	6.5187
17MMSG39m_d2--1911	49.766	0.216701	1121.22	2630.56	2.76172	0.0409943	9.71758
17MMSG39m_e1--1912	49.5778	0.61429	1190.35	2442.34	2.71441	0.0441884	6.27679
2--1913	49.1222	0.575762	1145.48	3169.52	2.73823	0.0451978	5.19107
17MMSG39d_1-2--1914	49.3902	0.527706	1163.31	3534.88	2.75097	0.0439243	12.063
85--1915	49.0746	0.346445	1174.84	871.162	2.72081	0.0432377	5.21079
17MMSG39m_f4--1916	50.0104	0.0598648	1140.14	3179.41	2.77835	0.0403567	8.53445
MS65--1917	49.7355	0.197433	1169.43	3179.32	2.76292	0.0418868	10.0051
MS53--1918	49.4062	0.0923368	1184.69	2610.76	2.76447	0.0427001	4.30072
21--1919	49.2186	0.258272	1176.13	3198.6	2.76471	0.0432638	8.05272
45--1920	50.3672	0.55985	1148.38	1580.25	2.69923	0.0415389	9.27722
1--1921	48.9557	0.527688	1138.86	3540.05	2.75219	0.0451154	5.98173
17MMSG39d_3-3--1922	49.7212	0.40674	1158.08	3187.29	2.74695	0.0425445	13.9987
17MMSG39d_3-2--1923	50.7391	0.496489	1121.05	2984.79	2.72498	0.0424136	14.503
17MMSG39m_f1--1924	49.759	0.0591561	1121.75	2197.09	2.76635	0.0399563	5.1943
49--1925	48.8682	0.410598	1151.83	2214.47	2.74437	0.0444458	4.68245
17MMSG39d_5-5--1926	49.3995	0.55933	1149.15	3862.75	2.75151	0.0438777	8.19551
17MMSG39d_5-5--1927	49.4822	0.39278	1156.11	3328.57	2.75255	0.0428625	6.67057
D4E--1928	49.0316	0.320405	1135.4	2454.77	2.75107	0.0425171	6.51924
47--1929	49.3757	0.133952	1157.83	2773.25	2.76488	0.0428248	5.60425
85--1930	49.2415	0.00740807	1170.43	1442.77	2.75581	0.0412556	5.15008
40--1931	49.0399	0.172631	1132.41	2701.91	2.77048	0.0427281	7.59051
17MMSG39d_3-5--1932	49.7279	0.403587	1127.82	2993.69	2.74993	0.04224	10.0825
17MMSG39d_3-4--1933	49.6938	0.51226	1129.67	3399.34	2.74842	0.0429382	9.41959
17MMSG39d_5-1--1934	49.6293	0.641296	1132.1	2259.19	2.72082	0.0435754	10.1418
MS62--1935	48.946	0.4562	1151.17	3296.49	2.75717	0.0452556	4.37059
17MMSG39d_4-3--1936	49.7754	0.689575	1121.37	2245.62	2.71757	0.0437228	5.72971
MS81--1937	49.1847	0.143296	1187.04	2586.69	2.76494	0.042254	7.50974
MS59c--1938	49.2204	0.1942	1184.95	3187.21	2.76461	0.0437808	4.51289
17MMSG39d_3-3--1939	49.5932	0.663199	1130.8	3833.23	2.7466	0.0439752	9.80327
17MMSG39d_5-1--1940	49.9122	0.0749669	1125.03	2781.5	2.77103	0.0402816	9.9024
17MMSG39m_a1--1941	49.7114	0.456787	1194.51	3706.33	2.74457	0.043828	5.03382
17MMSG39m_b4--1942	49.5619	0.484838	1144.87	1566.46	2.72082	0.0424867	9.65995
17MMSG39m_c5--1943	49.4197	0.569507	1161.01	2958.46	2.73408	0.0433891	5.86482
MS51--1944	49.2408	0.446719	1172.13	2719.62	2.74191	0.0443953	4.93296
28--1945	49.3506	0.0831901	1148.09	1953.59	2.75779	0.0424282	4.0719
17MMSG39m_f1--1946	49.4889	0.601611	1151.06	3253.27	2.73856	0.0434905	6.59961
21--1947	49.2639	0.16661	1161.88	1894.31	2.75354	0.0424099	5.40639
17MMSG39m_c2--1948	49.5847	0.247184	1138.22	4049.02	2.78004	0.0416509	6.83686
11--1949	49.3971	0.100949	1167.75	3283.76	2.77284	0.043124	5.92432
MS49--1950	49.1475	0.067172	1194.31	2894.84	2.76863	0.0433601	4.49565
36--1951	49.2576	0.494038	1178.88	1660.19	2.7122	0.0446779	7.37745
17MMSG39_cpx5_g1--1952	50.0292	0.162731	1135.41	1296.45	2.74517	0.0419203	6.47915
17MMSG39m_b2--1953	49.8495	0.47153	1131.92	2940.05	2.73471	0.0423397	5.9129
18--1954	49.5122	0.2126	1175.08	1667.8	2.72924	0.0428671	7.03677
D4e--1955	49.2616	0.251957	1170.33	919.175	2.726	0.0422022	9.05592
17MMSG39d_5-1--1956	49.8788	0.141926	1152.8	2022.8	2.74732	0.0406941	10.7387
D4E--1957	49.0528	0.277284	1132.19	1172.23	2.73392	0.0420337	8.73696
17MMSG39m_f3--1958	49.6237	0.48196	1152.09	2550.67	2.73371	0.0428799	8.41689
MS81--1959	49.0803	0.355071	1179.72	3327.96	2.76338	0.0436092	4.9619
54--1960	49.3482	0.300636	1172.06	2401.53	2.74139	0.0432296	8.79617
17MMSG39d_5-3--1961	49.2733	0.681332	1140.01	1835.43	2.71247	0.0441595	8.13967
28--1962	49.1842	0.42009	1193.7	2519.01	2.73183	0.0447879	4.84771
17MMSG39m_a5--1963	49.5447	0.499932	1180.41	2373.31	2.72848	0.0429599	5.60509
50--1964	48.7533	0.696267	1147.2	3130.22	2.74249	0.0466373	4.41193
18--1965	49.291	0.658352	1175.15	1509.92	2.69488	0.045484	5.39233
17MMSG39d_4-1--1966	49.3349	0.559745	1139.34	3632.6	2.75068	0.0436422	7.87353
73--1967	49.2455	0.58793	1101.78	1812.3	2.73926	0.0423182	7.87394
28--1968	49.1666	0.455586	1170.57	1374.38	2.71642	0.0446704	5.16831
17MMSG39d_5-1--1969	49.6755	0.548835	1139.8	3344.8	2.74357	0.0432412	6.10297
17--1970	49.5074	0.464084	1160.12	2024.94	2.72189	0.042787	5.7755
17MMSG39m_f5--1971	49.4398	0.0130878	1160.2	3397.58	2.78798	0.0406492	6.24827
MS59c--1972	49.2722	0.0892537	1140.78	3650.68	2.79012	0.0430043	6.01865
17MMSG39m_e1--1973	49.842	0.0845494	1156.3	3578.2	2.77921	0.0410403	6.7478
17MMSG39m_e2--1974	49.6755	0.588964	1172.84	3291.1	2.73256	0.0438558	8.58937
17MMSG39d_5-5--1975	49.3864	0.585686	1122.46	3577.66	2.75149	0.0438283	10.8121
79--1976	49.5609	0.0330478	1127.58	3527.47	2.78973	0.0408716	6.12452
MS40--1977	49.1053	0.203834	1152.67	2924.8	2.76752	0.0438541	5.39847
MS47--1978	48.9722	0.342079	1195.66	2040.68	2.73389	0.0448371	4.86795
4--1979	49.4672	0.101001	1202.04	1338.76	2.72753	0.0422713	4.90379
77--1980	49.4014	0.254214	1188.98	1794.55	2.72913	0.0431227	5.88619
MS50b--1981	49.2766	0.252525	1172.15	3538.96	2.76757	0.0434123	7.1585
20--1982	49.1607	0.599054	1193.21	1614.59	2.69997	0.0459837	4.21174
D4B--1983	49.3224	0.189539	1122.14	2653.53	2.77483	0.0400562	11.5651
MS41--1984	49.1739	0.0238367	1169.43	2333.01	2.76596	0.04276	6.04659
35--1985	49.1496	0.631323	1136.39	2410.16	2.7301	0.045228	10.1941
MS48a--1986	49.0091	0.338477	1161.87	2019.39	2.74014	0.0445743	6.10365
17MMSG39m_d5--1987	49.8971	0.215936	1117.2	2614.93	2.76072	0.0409116	9.08462
83--1988	48.9311	0.638914	1187.87	3351.64	2.73262	0.0463661	5.06502
MS63--1989	48.7899	0.692689	1201.14	3577.2	2.73278	0.0470747	3.60004
14--1990	49.4117	0.475662	1183.16	3390.45	2.74317	0.0439786	5.63293
17MMSG39m_e1--1991	49.7973	0.174322	1189.14	3344.1	2.76117	0.0417055	11.1804
40--1992	49.0439	0.164575	1186.84	2663.03	2.75758	0.0429676	9.70124
54--1993	49.2276	0.544191	1184.49	2651.6	2.72506	0.0447825	5.91727
17MMSG39m_e3--1994	50.1015	0.349159	1095.34	701.173	2.7207	0.0405752	11.971
MS33--1995	48.991	0.385381	1169.22	3080.45	2.75255	0.0450763	7.09031
6--1996	49.1658	0.0904285	1188.03	3960.68	2.77795	0.0432145	5.49245
31--1997	48.9063	0.557871	1151.27	2071.64	2.73106	0.0458048	7.87708
17MMSG39d_3-5--1998	49.8689	0.121242	1158.48	2811.65	2.75967	0.0406998	8.57499
[truncated: 8,002 more rows]

## Sheet: Supplementary Data 4
Calculations of phase abundances using QEMSCAN chemical maps for phases, namely matrix (mat), plagioclase (plg), clinopyroxene (cpx), and olivine (olv). Suffixes to column headers are for the following parameters: (_pix = number of pixels on QEMSCAN map; _Afrac = area fraction using pixels; _Aprop = area proportion for macrocryst phases only i.e., excluding matrix; _MFrac = mass fraction calculat…
mat_pix	plg_pix	cpx_pix	olv_pix	pix_sum	mat_AFrac	plg_AFrac	cpx_AFrac	olv_AFrac	plg_AProp	cpx_AProp	olv_AProp	mat_MFrac	plg_MFrac	cpx_MFrac	olv_MFrac	mac_MFrac	plg_MProp	cpx_MProp	olv_MProp	sample
348211	7231	1135	0	356577	0.9765	0.0203	0.0032	0	0.8643	0.1357	0	0.9762	0.0201	0.0037	0	0.0238	0.8445	0.1555	0	MS33
746295	13085	2204	0	761584	0.9799	0.0172	0.0029	0	0.8558	0.1442	0	0.9796	0.0171	0.0033	0	0.0204	0.8382	0.1618	0	MS34
392527	2535	202	260	395524	0.9924	0.0064	0.0005	0.0007	0.8458	0.0674	0.0868	0.9922	0.0064	0.0006	0.0008	0.0078	0.8205	0.0769	0.1026	MS36
314892	12949	768	355	328964	0.9572	0.0394	0.0023	0.0011	0.9202	0.0546	0.0252	0.9568	0.0391	0.0027	0.0014	0.0432	0.9051	0.0625	0.0324	MS37
732595	38845	2030	0	773470	0.9472	0.0502	0.0026	0	0.9503	0.0497	0	0.9471	0.0499	0.003	0	0.0529	0.9433	0.0567	0	MS38
222238	676	37	311	223262	0.9954	0.003	0.0002	0.0014	0.6602	0.0361	0.3037	0.995	0.003	0.0002	0.0018	0.005	0.6	0.04	0.36	MS40
231520	5964	373	0	237857	0.9734	0.0251	0.0016	0	0.9411	0.0589	0	0.9733	0.0249	0.0018	0	0.0267	0.9326	0.0674	0	MS41
494404	1360	1751	0	497515	0.9937	0.0027	0.0035	0	0.4372	0.5628	0	0.9932	0.0027	0.0041	0	0.0068	0.3971	0.6029	0	MS42
450181	143257	2468	4544	600450	0.7497	0.2386	0.0041	0.0076	0.9533	0.0164	0.0302	0.7489	0.2368	0.0047	0.0096	0.2511	0.9431	0.0187	0.0382	MS43
400226	1304	107	0	401637	0.9965	0.0032	0.0003	0	0.9242	0.0758	0	0.9965	0.0032	0.0003	0	0.0035	0.9143	0.0857	0	MS44
193563	4561	739	0	198863	0.9733	0.0229	0.0037	0	0.8606	0.1394	0	0.9729	0.0228	0.0043	0	0.0271	0.8413	0.1587	0	MS45
796394	8708	1420	0	806522	0.9874	0.0108	0.0018	0	0.8598	0.1402	0	0.9872	0.0107	0.002	0	0.0127	0.8425	0.1575	0	MS46b
207126	3741	295	0	211162	0.9809	0.0177	0.0014	0	0.9269	0.0731	0	0.9808	0.0176	0.0016	0	0.0192	0.9167	0.0833	0	MS48
524056	0	90	0	524146	0.9998	0	0.0002	0	0	1	0	0.9998	0	0.0002	0	0.0002	0	1	0	MS50
770496	12519	3423	560	786998	0.979	0.0159	0.0043	0.0007	0.7586	0.2074	0.0339	0.9783	0.0158	0.005	0.0009	0.0217	0.7281	0.2304	0.0415	MS51
527668	99435	3254	0	630357	0.8371	0.1577	0.0052	0	0.9683	0.0317	0	0.8372	0.1568	0.006	0	0.1628	0.9631	0.0369	0	MS52
774772	0	237	0	775009	0.9997	0	0.0003	0	0	1	0	0.9996	0	0.0004	0	0.0004	0	1	0	MS53
627890	57497	2488	0	687875	0.9128	0.0836	0.0036	0	0.9585	0.0415	0	0.9128	0.0831	0.0042	0	0.0873	0.9519	0.0481	0	MS54
555440	124420	4618	3703	688181	0.8071	0.1808	0.0067	0.0054	0.9373	0.0348	0.0279	0.806	0.1794	0.0077	0.0068	0.1939	0.9252	0.0397	0.0351	MS57
174723	0	76	0	174799	0.9996	0	0.0004	0	0	1	0	0.9995	0	0.0005	0	0.0005	0	1	0	MS59
453369	73065	4954	1024	532412	0.8515	0.1372	0.0093	0.0019	0.9244	0.0627	0.013	0.8506	0.1362	0.0107	0.0024	0.1493	0.9123	0.0717	0.0161	MS66
456362	99394	3581	0	559337	0.8159	0.1777	0.0064	0	0.9652	0.0348	0	0.816	0.1766	0.0074	0	0.184	0.9598	0.0402	0	MS67
580281	94422	1498	1613	677814	0.8561	0.1393	0.0022	0.0024	0.9681	0.0154	0.0165	0.856	0.1384	0.0026	0.003	0.144	0.9611	0.0181	0.0208	MS68
757933	26592	2601	98	787224	0.9628	0.0338	0.0033	0.0001	0.9079	0.0888	0.0033	0.9625	0.0336	0.0038	0.0002	0.0376	0.8936	0.1011	0.0053	MS68a
618508	12816	267	0	631591	0.9793	0.0203	0.0004	0	0.9796	0.0204	0	0.9793	0.0202	0.0005	0	0.0207	0.9758	0.0242	0	MS69
475093	30838	2716	10446	519093	0.9152	0.0594	0.0052	0.0201	0.7009	0.0617	0.2374	0.91	0.0587	0.006	0.0253	0.09	0.6522	0.0667	0.2811	MS70
498787	42192	4257	19496	564732	0.8832	0.0747	0.0075	0.0345	0.6398	0.0646	0.2956	0.8746	0.0735	0.0086	0.0432	0.1253	0.5866	0.0686	0.3448	MS72
731868	4800	368	0	737036	0.993	0.0065	0.0005	0	0.9288	0.0712	0	0.993	0.0065	0.0006	0	0.0071	0.9155	0.0845	0	MS74
524063	81023	9360	15575	630021	0.8318	0.1286	0.0149	0.0247	0.7647	0.0883	0.147	0.8252	0.1268	0.017	0.031	0.1748	0.7254	0.0973	0.1773	MS80
742623	14353	386	103	757465	0.9804	0.0189	0.0005	0.0001	0.9671	0.026	0.0069	0.9804	0.0188	0.0006	0.0002	0.0196	0.9592	0.0306	0.0102	MS81
749714	46546	1025	8651	805936	0.9302	0.0578	0.0013	0.0107	0.8279	0.0182	0.1539	0.9278	0.0572	0.0015	0.0135	0.0722	0.7922	0.0208	0.187	MS82
515171	130331	288	4544	650334	0.7922	0.2004	0.0004	0.007	0.9643	0.0021	0.0336	0.7916	0.199	0.0005	0.0088	0.2083	0.9554	0.0024	0.0422	MS87
